# Supplementary material for: Bayesian estimation of gene constraint from an evolutionary model with gene features
Source: bioRxiv. 2024 Apr 10:2023.05.19.541520. Originally published 2023 May 21. Preprint. [Version 2] doi: 10.1101/2023.05.19.541520 (PMC10245655; doi:10.1101/2023.05.19.541520)
Supplement: Supplement 1 [file media-1.tsv]

ensg	hgnc	chrom	obs_lof	exp_lof	prior_mean	post_mean	post_lower_95	post_upper_95
ENSG00000198488	HGNC:24141	chr11	12	8.9777	0.00199673	6.46629e-05	7.16256e-06	0.000178049
ENSG00000164363	HGNC:26441	chr5	31	28.55	0.000973028	0.000160623	2.59918e-05	0.000441746
ENSG00000159337	HGNC:30038	chr15	28	41.84	0.000856334	0.000169777	1.8674e-05	0.000533174
ENSG00000177558	HGNC:26366	chr19	12	9.9101	0.00103988	0.000175447	2.52078e-05	0.000486715
ENSG00000062524	HGNC:6721	chr15	40	42.682	0.00200026	0.000179864	1.19061e-05	0.00058858
ENSG00000176920	HGNC:4013	chr19	17	11.327	0.000820544	0.000191924	3.59112e-05	0.000535969
ENSG00000135218	HGNC:1663	chr7	66	23.431	0.00325274	0.000199113	1.62346e-05	0.000609478
ENSG00000112494	HGNC:12570	chr6	21	17.754	0.000691498	0.000201161	3.87813e-05	0.000518757
ENSG00000187922	HGNC:20892	chr9	8	10.518	0.00116255	0.000204516	2.56265e-05	0.000564154
ENSG00000080823	HGNC:9833	chr14	29	23.527	0.00254715	0.000211708	2.19761e-05	0.000631488
ENSG00000174015	HGNC:30720	chr13	9	14.372	0.00348824	0.000232833	2.724e-05	0.000661094
ENSG00000205038	HGNC:20313	chr8	174	186.63	0.00184042	0.000234335	3.44738e-05	0.000628368
ENSG00000148288	HGNC:20460	chr9	15	14.426	0.00129958	0.000246946	2.31102e-05	0.000753809
ENSG00000185038	HGNC:27936	chr2	46	78.75	0.0143896	0.000248049	2.16304e-05	0.000778021
ENSG00000215568	HGNC:18325	chr22	17	20.86	0.0038653	0.000249187	1.67991e-05	0.00101212
ENSG00000137877	HGNC:15680	chr15	186	197.71	0.0162691	0.000256848	1.63904e-05	0.000775563
ENSG00000140798	HGNC:14640	chr16	72	68.743	0.000946067	0.000263136	3.37308e-05	0.000745452
ENSG00000159398	HGNC:26459	chr16	39	32.272	0.000764094	0.00026547	3.24769e-05	0.000781004
ENSG00000179869	HGNC:14638	chr7	183	199.93	0.00144805	0.000269063	2.46783e-05	0.000809208
ENSG00000100336	HGNC:14867	chr22	5	6.5687	0.0375078	0.000270707	2.86317e-06	0.000926897
ENSG00000004846	HGNC:46	chr7	60	65.992	0.000940055	0.000282031	3.91459e-05	0.000791125
ENSG00000100162	HGNC:18352	chr22	4	8.2843	0.0463111	0.000286085	7.30041e-07	0.000338388
ENSG00000064270	HGNC:29103	chr16	75	49.012	0.000848373	0.000293215	2.89e-05	0.000898319
ENSG00000215009	HGNC:32016	chr12	30	32.919	0.000850991	0.000298231	3.80498e-05	0.000851698
ENSG00000117834	HGNC:22146	chr1	39	37.49	0.00166046	0.000306672	6.08281e-05	0.00075174
ENSG00000198670	HGNC:6667	chr6	118	90.196	0.00186051	0.000314638	4.77709e-05	0.000838105
ENSG00000104808	HGNC:17887	chr19	14	14.161	0.0010014	0.00031803	4.42859e-05	0.000873739
ENSG00000178852	HGNC:26864	chr17	46	43.049	0.00112765	0.000325565	2.76729e-05	0.0010156
ENSG00000088827	HGNC:11127	chr20	69	68.529	0.000705297	0.000336953	5.13138e-05	0.000932717
ENSG00000121270	HGNC:14639	chr16	69	68.211	0.000872899	0.000347542	4.71233e-05	0.000985851
ENSG00000163803	HGNC:30041	chr2	107	102.49	0.000841466	0.000348546	4.3445e-05	0.00101465
ENSG00000223865	HGNC:4940	chr6	14	13.542	0.00830335	0.000349844	4.74281e-05	0.00106989
ENSG00000185988	HGNC:27001	chr19	8	12.56	0.0274775	0.000350511	3.48229e-06	0.0019164
ENSG00000115267	HGNC:18873	chr2	59	47.326	0.00140884	0.000352594	4.69686e-05	0.000982979
ENSG00000036448	HGNC:7614	chr8	114	89.751	0.00187729	0.000359237	4.60454e-05	0.00101018
ENSG00000203734	HGNC:21118	chr6	65	53.27	0.0007909	0.000367493	4.63783e-05	0.00107497
ENSG00000173818	HGNC:26640	chr17	15	17.037	0.000841162	0.000370888	6.03779e-05	0.000995907
ENSG00000173610	HGNC:12542	chr4	24	21.987	0.00141252	0.000373637	5.22122e-05	0.00102111
ENSG00000127415	HGNC:5391	chr4	22	26.942	0.000642219	0.000373734	8.86036e-05	0.000887317
ENSG00000100099	HGNC:15844	chr22	12	30.694	0.00686358	0.000378857	2.28256e-05	0.00117325
ENSG00000038945	HGNC:7376	chr8	27	21.723	0.00324194	0.000383452	1.95463e-05	0.00170291
ENSG00000131951	HGNC:19848	chr14	53	57.579	0.0150519	0.000385938	3.16044e-05	0.00112746
ENSG00000142405	HGNC:22938	chr19	41	39.256	0.000974397	0.000389133	3.47632e-05	0.001234
ENSG00000138792	HGNC:3355	chr4	46	51.473	0.000750674	0.000390314	6.83781e-05	0.00104083
ENSG00000186976	HGNC:24204	chr22	71	74.725	0.000805389	0.000391144	4.82848e-05	0.0011548
ENSG00000125246	HGNC:18355	chr13	15	17.637	0.00218081	0.00039263	3.11667e-05	0.00119938
ENSG00000174776	HGNC:26587	chr3	31	34.088	0.00223881	0.000394355	4.91024e-05	0.00109029
ENSG00000168658	HGNC:28385	chr2	52	69.715	0.00155821	0.000394827	5.4403e-05	0.00107734
ENSG00000176919	HGNC:1354	chr9	21	13.6	0.000730428	0.000395216	5.18735e-05	0.00115885
ENSG00000177943	HGNC:24083	chr9	74	67.698	0.0015242	0.000415085	6.23893e-05	0.00113292
ENSG00000113492	HGNC:14412	chr5	37	28.653	0.000899304	0.000415293	5.41023e-05	0.00119375
ENSG00000111271	HGNC:21597	chr12	51	59.356	0.00051356	0.00041621	8.32936e-05	0.00109439
ENSG00000125089	HGNC:26009	chr4	52	51.337	0.000998261	0.000416736	5.92009e-05	0.00116898
ENSG00000187527	HGNC:31789	chr3	72	68.041	0.00118324	0.000419158	8.1598e-05	0.00104964
ENSG00000129437	HGNC:6362	chr19	12	12.303	0.000755362	0.000421101	7.05158e-05	0.00113927
ENSG00000023839	HGNC:53	chr10	73	76.597	0.000773286	0.00042178	6.20443e-05	0.00119128
ENSG00000144671	HGNC:8495	chr3	21	23.997	0.000612317	0.000422393	7.54894e-05	0.00112476
ENSG00000185615	HGNC:14180	chr16	39	22.23	0.000938632	0.000427743	6.90635e-05	0.00115811
ENSG00000163810	HGNC:11780	chr3	32	35.631	0.00101238	0.00042955	4.39805e-05	0.00131083
ENSG00000161664	HGNC:19768	chr17	23	20.471	0.000975773	0.00042955	4.77196e-05	0.00129838
ENSG00000140563	HGNC:25636	chr15	68	50.844	0.00187689	0.000431211	6.88758e-05	0.00114786
ENSG00000184571	HGNC:18443	chr22	49	50.811	0.000995657	0.000432202	6.09877e-05	0.00122172
ENSG00000214021	HGNC:24483	chr3	31	34.119	0.00114904	0.000436158	8.72346e-05	0.0010745
ENSG00000102854	HGNC:7371	chr16	35	31.429	0.000792768	0.000436368	4.46162e-05	0.00136883
ENSG00000255346	HGNC:14874	chr15	40	36.404	0.000907488	0.000437434	5.554e-05	0.00127575
ENSG00000166670	HGNC:7156	chr11	22	22.206	0.00103617	0.000440816	5.55717e-05	0.00126903
ENSG00000001626	HGNC:1884	chr7	84	77.046	0.000993535	0.000441287	7.38367e-05	0.00118715
ENSG00000166748	HGNC:26504	chr15	49	54.423	0.000853128	0.00044227	5.41455e-05	0.00130993
ENSG00000162391	HGNC:25032	chr1	24	22.562	0.000735294	0.000442846	5.11386e-05	0.00134945
ENSG00000169876	HGNC:16800	chr7	85	68.48	0.00196466	0.000442983	5.25508e-05	0.00128663
ENSG00000146205	HGNC:31677	chr2	60	54.265	0.000614519	0.000443204	5.8555e-05	0.0013233
ENSG00000126838	HGNC:9750	chr12	64	80.804	0.000878131	0.000443412	6.47591e-05	0.0012439
ENSG00000186190	HGNC:16178	chr20	21	24.167	0.000846515	0.000445028	5.89353e-05	0.00128203
ENSG00000100652	HGNC:10905	chr14	18	8.8099	0.000939707	0.000445106	4.10402e-05	0.00142353
ENSG00000130270	HGNC:13535	chr19	47	59.275	0.000656539	0.000446058	6.83834e-05	0.0012633
ENSG00000168619	HGNC:196	chr8	47	38.193	0.00110281	0.000449097	4.14674e-05	0.00142301
ENSG00000154358	HGNC:15719	chr1	297	374.57	0.00245737	0.000449734	7.76561e-05	0.00113497
ENSG00000111331	HGNC:8088	chr12	50	49.839	0.000940117	0.000449835	6.1863e-05	0.0012743
ENSG00000064687	HGNC:37	chr19	90	100.53	0.000809721	0.000451202	9.32186e-05	0.00114118
ENSG00000204022	HGNC:21773	chr10	13	17.029	0.000637901	0.000452375	6.99181e-05	0.00125473
ENSG00000170054	HGNC:15995	chr14	17	12.231	0.000866642	0.000453297	6.42888e-05	0.00128919
ENSG00000125255	HGNC:10906	chr13	20	12.355	0.000878215	0.000455017	3.77846e-05	0.00149636
ENSG00000005187	HGNC:10522	chr16	26	34.184	0.00112156	0.000455122	5.42143e-05	0.00133569
ENSG00000157653	HGNC:23570	chr9	20	27.536	0.00211295	0.000455454	4.9626e-05	0.00132801
ENSG00000144504	HGNC:20987	chr2	38	41.042	0.000786977	0.000456272	4.61653e-05	0.00144217
ENSG00000151360	HGNC:17377	chr2	23	21.958	0.000926729	0.000456373	3.89453e-05	0.00148674
ENSG00000101203	HGNC:14670	chr20	62	63.624	0.00117417	0.000456476	4.5173e-05	0.00140509
ENSG00000182472	HGNC:13249	chr19	46	38.699	0.00127535	0.000457143	3.86085e-05	0.00146525
ENSG00000135773	HGNC:1486	chr1	37	42.698	0.000762039	0.000457863	6.37798e-05	0.00130594
ENSG00000176040	HGNC:30846	chr3	31	38.145	0.00100984	0.000458389	6.43735e-05	0.00129938
ENSG00000167280	HGNC:24622	chr17	37	36.426	0.000766645	0.000458669	8.06898e-05	0.00123712
ENSG00000214814	HGNC:28065	chr8	77	97.677	0.000985467	0.000459039	5.10629e-05	0.0013864
ENSG00000214013	HGNC:4139	chr15	54	56.882	0.000670172	0.000460846	9.52103e-05	0.00118521
ENSG00000182156	HGNC:23764	chr17	19	14.986	0.00129135	0.000460981	4.84641e-05	0.00136385
ENSG00000176571	HGNC:26663	chr8	24	19.617	0.000777825	0.000461689	5.56654e-05	0.00139431
ENSG00000135722	HGNC:17875	chr16	11	7.7283	0.00101217	0.000463461	5.71891e-05	0.00134448
ENSG00000162949	HGNC:16663	chr2	37	43.234	0.000678586	0.000463667	6.28232e-05	0.00136405
ENSG00000205517	HGNC:30282	chr19	46	43.529	0.000665853	0.000467079	9.35143e-05	0.00121371
ENSG00000174292	HGNC:11940	chr17	16	25.698	0.00103836	0.000467352	7.22628e-05	0.00130895
ENSG00000130997	HGNC:18870	chr4	57	49.935	0.000731341	0.0004681	7.13825e-05	0.00132023
ENSG00000104321	HGNC:497	chr8	55	59.491	0.000741283	0.000471063	8.25306e-05	0.00127624
ENSG00000124215	HGNC:15902	chr20	40	42.082	0.000711949	0.000471935	5.91236e-05	0.00141951
ENSG00000106648	HGNC:21725	chr7	22	19.12	0.000896441	0.000473792	5.2147e-05	0.00145149
ENSG00000124564	HGNC:10931	chr6	31	28.197	0.000745209	0.000475494	5.66569e-05	0.00144491
ENSG00000166866	HGNC:7595	chr12	66	61.125	0.00155425	0.000475504	7.93095e-05	0.00125985
ENSG00000139144	HGNC:8973	chr12	63	68.396	0.000829383	0.000475888	6.31403e-05	0.00139107
ENSG00000206177	HGNC:4826	chr16	3	4.1072	0.00156758	0.000476717	3.74038e-05	0.00145199
ENSG00000140465	HGNC:2595	chr15	23	17.908	0.00100309	0.000476855	4.17114e-05	0.00154549
ENSG00000080166	HGNC:2709	chr13	23	27.76	0.000841472	0.000476942	5.76357e-05	0.00143051
ENSG00000047936	HGNC:10261	chr6	113	118.35	0.0011604	0.000478082	7.42254e-05	0.00131029
ENSG00000175711	HGNC:21727	chr17	36	26.1	0.000658803	0.000480069	8.8469e-05	0.00129041
ENSG00000147485	HGNC:26359	chr8	58	66.153	0.000993414	0.000481953	6.59181e-05	0.00134587
ENSG00000134538	HGNC:10959	chr12	32	31.744	0.0010674	0.000482476	5.72364e-05	0.00143358
ENSG00000172752	HGNC:26674	chr3	83	108.3	0.0139968	0.000482826	4.97588e-05	0.0013308
ENSG00000162994	HGNC:26453	chr2	31	30.862	0.000828328	0.000483218	7.27544e-05	0.00135212
ENSG00000237524	HGNC:52387	chr2	9	8.5607	0.0136433	0.000483218	4.90138e-05	0.0012515
ENSG00000196611	HGNC:7155	chr11	25	22.869	0.000974416	0.000483793	6.62597e-05	0.00139362
ENSG00000129988	HGNC:6517	chr20	23	24.494	0.000716994	0.000485046	8.00639e-05	0.00134669
ENSG00000154269	HGNC:3358	chr6	41	51.898	0.000650868	0.000486212	9.10107e-05	0.0012985
ENSG00000106066	HGNC:14399	chr7	20	27.119	0.000728408	0.000487728	6.65598e-05	0.00143098
ENSG00000133488	HGNC:20627	chr22	20	25.763	0.000756879	0.000487878	6.29001e-05	0.00144185
ENSG00000156787	HGNC:30888	chr8	40	60.731	0.000829747	0.000488556	9.19243e-05	0.00150154
ENSG00000128536	HGNC:26308	chr7	37	38.242	0.00133556	0.000488603	3.77615e-05	0.00159691
ENSG00000102763	HGNC:29071	chr13	107	109.28	0.000795242	0.00048869	0.000118945	0.00117174
ENSG00000141527	HGNC:16446	chr17	36	47.791	0.000589098	0.000488817	7.57909e-05	0.00140054
ENSG00000173093	HGNC:26669	chr12	29	30.548	0.000842936	0.000489911	5.25309e-05	0.00152148
ENSG00000118113	HGNC:7175	chr11	32	24.117	0.00096253	0.000490184	4.88756e-05	0.00154214
ENSG00000175664	HGNC:28622	chr13	14	15.626	0.00152826	0.000490574	1.83119e-05	0.00221992
ENSG00000181381	HGNC:26429	chr4	67	81.674	0.0011015	0.00049094	5.76932e-05	0.00146029
ENSG00000186474	HGNC:6360	chr19	8	10.566	0.000881854	0.000491081	2.43862e-05	0.00206034
ENSG00000111700	HGNC:10961	chr12	33	28.537	0.000851142	0.00049235	4.70069e-05	0.00157763
ENSG00000188086	HGNC:30717	chr3	6	7.0898	0.0011098	0.000493379	4.73046e-05	0.00154016
ENSG00000084734	HGNC:4196	chr2	31	36.415	0.000900652	0.000496743	5.68108e-05	0.0015104
ENSG00000137225	HGNC:1478	chr6	39	44.268	0.000744937	0.000496921	4.88958e-05	0.00152021
ENSG00000142661	HGNC:26679	chr1	76	83.143	0.00103067	0.000497655	7.84105e-05	0.0013589
ENSG00000136059	HGNC:30906	chr3	39	46.676	0.000934415	0.000498248	8.04752e-05	0.00136931
ENSG00000108242	HGNC:2620	chr10	16	18.476	0.000783666	0.000503069	7.55288e-05	0.00140457
ENSG00000100565	HGNC:23346	chr14	23	25.958	0.00132675	0.000503654	5.31607e-05	0.00134816
ENSG00000104755	HGNC:198	chr8	36	40.428	0.000886746	0.000504766	5.4386e-05	0.00154504
ENSG00000187715	HGNC:25731	chr3	23	26.427	0.000905462	0.000504897	6.31236e-05	0.00150244
ENSG00000139410	HGNC:30404	chr12	15	12.119	0.000684241	0.000508852	8.15807e-05	0.00143185
ENSG00000145244	HGNC:19012	chr4	53	54.064	0.00115663	0.000509876	5.98126e-05	0.00152094
ENSG00000197241	HGNC:13445	chr1	28	22.887	0.000842199	0.000510033	6.31125e-05	0.00152456
ENSG00000132763	HGNC:24525	chr1	18	14.824	0.000826846	0.000510699	5.86371e-05	0.00156153
ENSG00000013288	HGNC:29623	chr4	41	52.625	0.000607466	0.000511369	8.71423e-05	0.00142593
ENSG00000141338	HGNC:38	chr17	80	81.259	0.000778433	0.000512556	0.000105356	0.00130899
ENSG00000167207	HGNC:5331	chr16	44	41.498	0.000783364	0.000512573	5.76673e-05	0.00158425
ENSG00000005469	HGNC:2366	chr7	40	44.399	0.000749006	0.000512748	8.44414e-05	0.00142172
ENSG00000104760	HGNC:3695	chr8	31	19.431	0.000966236	0.00051467	6.81578e-05	0.00150433
ENSG00000164674	HGNC:15587	chr6	32	35.048	0.000992298	0.000515023	6.50666e-05	0.00152002
ENSG00000008226	HGNC:2899	chr3	67	90.112	0.000709295	0.000516701	6.3516e-05	0.00156808
ENSG00000174175	HGNC:10721	chr1	47	45.434	0.00108769	0.000516723	6.17487e-05	0.00154188
ENSG00000088926	HGNC:3529	chr4	37	33.679	0.000767988	0.000517385	7.82313e-05	0.00146973
ENSG00000184428	HGNC:29787	chr8	45	34.269	0.00110427	0.000517612	8.82357e-05	0.00138602
ENSG00000158486	HGNC:2949	chr16	132	191.11	0.000879202	0.000517704	7.74364e-05	0.00144793
ENSG00000168907	HGNC:27396	chr15	44	48.484	0.000726947	0.000518325	5.3385e-05	0.00164622
ENSG00000006747	HGNC:21695	chr7	48	36.797	0.00109963	0.000518412	7.51023e-05	0.00145784
ENSG00000206384	HGNC:27023	chr3	78	92.935	0.000871933	0.000518577	0.000123078	0.00125101
ENSG00000165953	HGNC:18359	chr14	10	11.229	0.000990907	0.000519128	5.79614e-05	0.0015845
ENSG00000109625	HGNC:2333	chr4	43	25.314	0.00130294	0.000520061	6.60478e-05	0.00151063
ENSG00000173467	HGNC:24167	chr7	22	11	0.000939024	0.00052238	6.25538e-05	0.00157089
ENSG00000171495	HGNC:26857	chr5	69	88.758	0.000945697	0.000523914	6.93811e-05	0.00152303
ENSG00000164308	HGNC:29499	chr5	45	48.461	0.00112393	0.000524386	6.65442e-05	0.00153919
ENSG00000172828	HGNC:1865	chr16	21	26.395	0.00081923	0.00052538	6.67421e-05	0.00157504
ENSG00000146809	HGNC:19767	chr7	24	26.251	0.00102439	0.000526041	7.10555e-05	0.00149863
ENSG00000163395	HGNC:24607	chr1	92	116.43	0.00124275	0.000526285	3.78171e-05	0.00175463
ENSG00000131969	HGNC:19837	chr14	21	19.055	0.000988404	0.000526972	7.14389e-05	0.00151244
ENSG00000171903	HGNC:13265	chr19	30	26.74	0.00108804	0.000528021	5.20298e-05	0.0016593
ENSG00000132554	HGNC:24499	chr8	56	73.208	0.00053913	0.000528319	9.87927e-05	0.0014438
ENSG00000167968	HGNC:2958	chr16	11	13.026	0.000690055	0.000529146	6.5488e-05	0.00161506
ENSG00000119943	HGNC:23517	chr10	26	30.945	0.000668889	0.000530592	9.53471e-05	0.0014502
ENSG00000142185	HGNC:12339	chr21	70	76.81	0.000816208	0.00053151	9.41213e-05	0.00143416
ENSG00000100767	HGNC:19262	chr14	60	65.224	0.00100603	0.000533594	7.70146e-05	0.00150663
ENSG00000042980	HGNC:206	chr8	39	43.831	0.000821461	0.00053608	6.14021e-05	0.00164937
ENSG00000110002	HGNC:6658	chr11	41	36.355	0.000672433	0.000536214	0.000123604	0.00133576
ENSG00000183977	HGNC:28406	chr3	9	14.01	0.00105899	0.000536551	4.66653e-05	0.00172199
ENSG00000153347	HGNC:26335	chr5	20	25.506	0.00205074	0.000536603	7.65172e-05	0.00142933
ENSG00000172497	HGNC:24436	chr5	25	32.131	0.000875418	0.000537347	5.98257e-05	0.00165824
ENSG00000169962	HGNC:15661	chr1	34	28.932	0.000938857	0.000540492	4.33168e-05	0.00180122
ENSG00000102890	HGNC:17289	chr16	30	41.948	0.000795857	0.000540697	8.22193e-05	0.00153041
ENSG00000115919	HGNC:6469	chr2	27	27.511	0.000951862	0.000541156	6.37516e-05	0.00164225
ENSG00000170209	HGNC:21027	chr11	20	25.012	0.000708378	0.000541478	7.03776e-05	0.00162323
ENSG00000174527	HGNC:13879	chr12	47	62.297	0.000914406	0.000541551	7.01243e-05	0.00160032
ENSG00000167701	HGNC:4552	chr8	26	22.157	0.000963113	0.000542002	9.53006e-05	0.0014557
ENSG00000138356	HGNC:553	chr2	59	78.306	0.000683244	0.000542068	8.01858e-05	0.00156659
ENSG00000103021	HGNC:25002	chr16	23	22.829	0.00109939	0.000543077	4.70476e-05	0.0017678
ENSG00000168060	HGNC:23536	chr11	34	37.601	0.00087791	0.000543398	6.16262e-05	0.00167232
ENSG00000149968	HGNC:7173	chr11	22	22.173	0.000716965	0.000543715	9.1926e-05	0.00150879
ENSG00000166105	HGNC:25147	chr11	36	39.291	0.00070858	0.000543923	5.93726e-05	0.00171143
ENSG00000128284	HGNC:14868	chr22	5	5.1425	0.00125603	0.000544307	6.8708e-05	0.00153703
ENSG00000204614	HGNC:18736	chr6	14	11.123	0.00141794	0.000544445	5.67488e-05	0.00163007
ENSG00000131183	HGNC:11019	chr5	34	24.176	0.00112411	0.000545922	8.37846e-05	0.00151914
ENSG00000121053	HGNC:3423	chr17	32	35.062	0.00143163	0.000546076	8.45107e-05	0.00146622
ENSG00000172940	HGNC:8494	chr3	21	21.976	0.000850657	0.000546437	7.02708e-05	0.00162499
ENSG00000181240	HGNC:28533	chr19	17	16.699	0.000895354	0.000547227	5.09795e-05	0.0017662
ENSG00000152463	HGNC:25625	chr10	14	13.368	0.000866502	0.000548201	4.38194e-05	0.00184203
ENSG00000182685	HGNC:28309	chr16	21	12.68	0.00118174	0.000549241	6.86843e-05	0.00161049
ENSG00000137959	HGNC:17817	chr1	18	17.556	0.00119876	0.000549722	3.91232e-05	0.00183635
ENSG00000101812	HGNC:27867	chrX	3	4.357	0.00666303	0.000550778	1.85143e-05	0.00299534
ENSG00000109511	HGNC:534	chr4	22	25.33	0.000888783	0.000551852	6.42154e-05	0.00168186
ENSG00000138472	HGNC:4680	chr3	9	7.0793	0.0013868	0.000552059	3.30526e-05	0.00235026
ENSG00000133943	HGNC:20498	chr14	31	27	0.000719311	0.000552258	9.39767e-05	0.00152951
ENSG00000118997	HGNC:18661	chr2	140	192.4	0.000828629	0.000553348	0.000119943	0.00138347
ENSG00000184647	HGNC:30824	chr8	14	10.387	0.00092679	0.000553833	5.21028e-05	0.0017808
ENSG00000138068	HGNC:33433	chr2	24	14.139	0.000987357	0.000554597	6.59599e-05	0.00167299
ENSG00000133317	HGNC:15788	chr11	18	16.75	0.000909417	0.000554614	5.07912e-05	0.00179919
ENSG00000185522	HGNC:28561	chr11	34	25.764	0.00222686	0.000554776	6.18214e-05	0.00164031
ENSG00000173401	HGNC:28392	chr12	10	11.653	0.000778169	0.000555062	5.37264e-05	0.00180447
ENSG00000131781	HGNC:3773	chr1	22	21.687	0.000778742	0.000555334	9.03811e-05	0.00155337
ENSG00000147614	HGNC:18266	chr8	17	18.149	0.000779264	0.000555772	8.10612e-05	0.00160346
ENSG00000141434	HGNC:7020	chr18	37	38.05	0.00120104	0.000556192	7.70827e-05	0.00158347
ENSG00000137860	HGNC:11002	chr15	38	32.529	0.000610401	0.000556542	9.75749e-05	0.00154774
ENSG00000170890	HGNC:9030	chr12	12	6.3364	0.000791321	0.00055683	6.17926e-05	0.00174075
ENSG00000183067	HGNC:5952	chr21	23	19.258	0.0013382	0.000557711	8.07014e-05	0.00154382
ENSG00000137251	HGNC:14599	chr6	36	33.494	0.00119674	0.000557745	6.48138e-05	0.00167253
ENSG00000144407	HGNC:9609	chr2	30	29.225	0.0016101	0.000557786	9.617e-05	0.00144323
ENSG00000004809	HGNC:20302	chr6	34	23.797	0.000902511	0.000558334	5.15667e-05	0.00180608
ENSG00000086288	HGNC:16473	chr7	41	39.723	0.000844109	0.000558384	5.34652e-05	0.00179914
ENSG00000103852	HGNC:25730	chr15	31	23.585	0.000793579	0.000559039	0.000112394	0.00145537
ENSG00000250741	HGNC:38831	chr2	19	29.44	0.00509623	0.000559433	8.39771e-05	0.00137907
ENSG00000158714	HGNC:21391	chr1	10	14.213	0.000782493	0.000561289	7.1666e-05	0.00167931
ENSG00000124003	HGNC:18210	chr2	15	14.849	0.000886087	0.000562818	4.97878e-05	0.00184458
ENSG00000174945	HGNC:22231	chr7	28	17.392	0.00105236	0.000563203	7.31363e-05	0.00165691
ENSG00000166634	HGNC:14220	chr18	30	17.327	0.001094	0.000563345	5.63326e-05	0.00176948
ENSG00000156194	HGNC:9244	chr4	28	39.788	0.000836054	0.000564068	5.68038e-05	0.00179662
ENSG00000101280	HGNC:487	chr20	23	24.585	0.000642242	0.000564489	9.51835e-05	0.00158676
ENSG00000149124	HGNC:13734	chr11	11	10.264	0.000808249	0.000565539	5.19149e-05	0.00185266
ENSG00000006788	HGNC:7571	chr17	76	102.82	0.00237112	0.000565542	4.33106e-05	0.00181626
ENSG00000196136	HGNC:16	chr14	17	11.884	0.000862234	0.000565781	6.09373e-05	0.00177253
ENSG00000167700	HGNC:25157	chr8	15	11.508	0.000791744	0.000565897	7.23289e-05	0.00170165
ENSG00000134160	HGNC:7146	chr15	70	79.975	0.00892697	0.000566202	8.3578e-05	0.0014058
ENSG00000203797	HGNC:2727	chr6	16	19.639	0.000674353	0.000567102	6.90756e-05	0.00174564
ENSG00000014257	HGNC:125	chr3	24	24.059	0.000682531	0.000567209	9.61987e-05	0.00158191
ENSG00000162542	HGNC:27393	chr1	31	32.066	0.00110972	0.00056725	6.1202e-05	0.00174727
ENSG00000236699	HGNC:25968	chr4	19	30.459	0.000734949	0.000567283	9.02192e-05	0.00159619
ENSG00000171174	HGNC:30325	chr2	13	13.451	0.00071659	0.000567933	0.000131994	0.00140266
ENSG00000149292	HGNC:23700	chr11	31	39.921	0.00070255	0.000568262	0.000100472	0.00154896
ENSG00000149043	HGNC:19264	chr11	30	18.724	0.000966359	0.000570597	7.17934e-05	0.00169342
ENSG00000009724	HGNC:6902	chr1	24	29.462	0.000879435	0.000571204	7.45036e-05	0.00169785
ENSG00000105501	HGNC:10874	chr19	12	19.812	0.00110826	0.00057173	6.72964e-05	0.00167472
ENSG00000175003	HGNC:10963	chr6	30	24.207	0.000750188	0.000571752	8.77874e-05	0.00163467
ENSG00000176978	HGNC:14892	chr9	30	25.311	0.000772912	0.000573136	9.29225e-05	0.00160777
ENSG00000187609	HGNC:26023	chr9	30	40.713	0.00110474	0.000573263	5.61132e-05	0.00180905
ENSG00000188833	HGNC:24860	chr9	19	22.62	0.000682348	0.000576418	6.3459e-05	0.00182625
ENSG00000141179	HGNC:8752	chr17	16	14.296	0.000787596	0.000576705	8.64352e-05	0.00165874
ENSG00000166558	HGNC:32434	chr16	30	20.053	0.00081604	0.000576752	8.1314e-05	0.00168431
ENSG00000181085	HGNC:24667	chr8	30	27.005	0.00138491	0.000577192	8.11499e-05	0.00163193
ENSG00000156886	HGNC:6146	chr16	43	64.03	0.000682475	0.00057882	6.38491e-05	0.00182744
ENSG00000150756	HGNC:27029	chr5	13	12.218	0.000705882	0.000579234	0.000130998	0.00145937
ENSG00000213965	HGNC:32036	chr19	17	8.1578	0.000940753	0.000579633	7.20732e-05	0.00174184
ENSG00000063127	HGNC:13622	chr19	23	29.957	0.000749557	0.00058034	6.94181e-05	0.001789
ENSG00000006606	HGNC:10625	chr7	3	3.7588	0.00121967	0.00058077	6.15654e-05	0.00175995
ENSG00000124568	HGNC:10929	chr6	24	24.589	0.000905175	0.000580774	6.49679e-05	0.00179485
ENSG00000087076	HGNC:23238	chr19	16	15.824	0.000842458	0.000582949	7.2288e-05	0.00173729
ENSG00000162836	HGNC:29609	chr1	20	20.953	0.000634121	0.000582986	0.000128921	0.00149447
ENSG00000165841	HGNC:2621	chr10	25	17.621	0.00126135	0.00058356	6.44321e-05	0.00175868
ENSG00000215018	HGNC:22442	chr7	55	66.335	0.000832661	0.00058375	0.000130544	0.00145034
ENSG00000161243	HGNC:18753	chr19	15	12.684	0.000983445	0.000583875	8.69091e-05	0.0016563
ENSG00000257335	HGNC:7043	chr7	72	104.25	0.000647155	0.000584311	9.25524e-05	0.00167473
ENSG00000174125	HGNC:11847	chr4	29	20.551	0.000791645	0.000584433	7.07108e-05	0.00179406
ENSG00000104921	HGNC:3612	chr19	18	19.51	0.00136434	0.000584656	5.03499e-05	0.00187481
ENSG00000111325	HGNC:25823	chr12	16	13.259	0.000793812	0.000584657	8.61232e-05	0.00168556
ENSG00000185873	HGNC:25398	chr4	25	19.695	0.000944522	0.000584855	6.3112e-05	0.00181385
ENSG00000145623	HGNC:8507	chr5	34	47.961	0.000702569	0.000585181	0.000104533	0.00160401
ENSG00000133460	HGNC:14239	chr22	20	22.062	0.00086461	0.000585701	8.07462e-05	0.00171178
ENSG00000140398	HGNC:18448	chr15	13	20.467	0.000793505	0.000586173	9.32029e-05	0.00163239
ENSG00000116032	HGNC:16768	chr19	14	22.387	0.00123506	0.000586691	4.54457e-05	0.00188486
ENSG00000106927	HGNC:453	chr9	20	21.153	0.000659184	0.000588138	0.00010488	0.00162396
ENSG00000166428	HGNC:23792	chr14	20	22.308	0.00088305	0.00058833	5.73519e-05	0.00189059
ENSG00000173567	HGNC:18989	chr2	37	42.577	0.00126834	0.000588414	6.98698e-05	0.00174345
ENSG00000162927	HGNC:26505	chr2	25	33.56	0.000869629	0.000588652	0.00016804	0.00130237
ENSG00000162139	HGNC:7760	chr11	13	15.379	0.000960846	0.000589679	8.32199e-05	0.0017036
ENSG00000198569	HGNC:20305	chr9	21	22.091	0.00102107	0.000590117	6.36488e-05	0.00183815
ENSG00000116176	HGNC:14134	chr16	17	9.1878	0.000813008	0.000590893	6.04811e-05	0.00188746
ENSG00000010310	HGNC:4271	chr19	38	28.086	0.0011933	0.000591202	8.29792e-05	0.00168474
ENSG00000160117	HGNC:26812	chr19	26	25.094	0.0153403	0.000591955	2.51618e-05	0.00201768
ENSG00000168404	HGNC:26617	chr16	23	26.301	0.00105195	0.000591972	4.10228e-05	0.00203329
ENSG00000007933	HGNC:3771	chr1	22	19.774	0.000752352	0.000592108	6.91959e-05	0.00183719
ENSG00000154889	HGNC:15988	chr18	16	20.139	0.000621139	0.000593095	0.000117139	0.0015878
ENSG00000091128	HGNC:6491	chr7	73	87.95	0.000954275	0.000593277	7.19169e-05	0.00178214
ENSG00000180999	HGNC:29591	chr1	8	8.9524	0.00139014	0.000593437	9.76872e-05	0.00157793
ENSG00000176927	HGNC:24801	chr17	47	71.172	0.000771093	0.00059417	6.46911e-05	0.00186297
ENSG00000198870	HGNC:28669	chr9	35	35.034	0.00101201	0.000594218	5.52524e-05	0.00192239
ENSG00000091583	HGNC:616	chr17	21	18.077	0.000898723	0.000594838	6.34899e-05	0.00186594
ENSG00000089127	HGNC:8086	chr12	10	18.307	0.00159541	0.00059546	1.32388e-05	0.00273409
ENSG00000243708	HGNC:9036	chr15	59	55.365	0.00139525	0.000595512	6.67028e-05	0.00180425
ENSG00000175894	HGNC:1268	chr21	28	32.128	0.00091861	0.0005957	5.69924e-05	0.0019162
ENSG00000164485	HGNC:14901	chr6	21	15.268	0.00116803	0.000595945	4.98896e-05	0.00195377
ENSG00000113073	HGNC:11035	chr5	37	43.675	0.000742313	0.000596228	8.97812e-05	0.00172162
ENSG00000162398	HGNC:26854	chr1	21	23.543	0.00169422	0.000596348	5.82818e-05	0.0018409
ENSG00000165983	HGNC:9590	chr10	17	13.327	0.000735982	0.000596748	0.000122685	0.00155515
ENSG00000100429	HGNC:18128	chr22	43	36.76	0.000762827	0.000596892	7.93742e-05	0.00178328
ENSG00000105549	HGNC:13706	chr19	14	16.208	0.00165641	0.000597451	5.87773e-05	0.00179776
ENSG00000168038	HGNC:15784	chr3	62	69.959	0.000886497	0.000597658	0.000102455	0.00162503
ENSG00000131480	HGNC:549	chr17	24	26.891	0.000877435	0.000597876	7.54588e-05	0.00179195
ENSG00000138109	HGNC:2623	chr10	16	17.324	0.000889084	0.000597989	5.79138e-05	0.0019252
ENSG00000154252	HGNC:24869	chr2	14	10.301	0.000996566	0.000598443	6.93024e-05	0.0018135
ENSG00000055957	HGNC:6166	chr3	48	49.643	0.000732138	0.000598472	8.56626e-05	0.0017569
ENSG00000138152	HGNC:26340	chr10	27	29.877	0.000686213	0.000598651	9.1734e-05	0.00173148
ENSG00000163885	HGNC:26842	chr3	30	35.64	0.00148371	0.000598904	7.21791e-05	0.00174323
ENSG00000157884	HGNC:33703	chr2	11	11.609	0.00104358	0.000600071	6.93066e-05	0.00183094
ENSG00000161558	HGNC:25603	chr19	18	18.717	0.000850043	0.000600338	0.000104547	0.00163376
ENSG00000197774	HGNC:27289	chr16	28	17.405	0.000940919	0.000601196	5.75799e-05	0.00194438
ENSG00000125508	HGNC:11298	chr20	18	17.493	0.00103688	0.000601684	6.1346e-05	0.00189198
ENSG00000180264	HGNC:18651	chr9	30	43.686	0.00125414	0.000601991	7.31957e-05	0.00173889
ENSG00000185761	HGNC:27912	chr19	19	24.229	0.000767447	0.000602513	6.66732e-05	0.00189218
ENSG00000249437	HGNC:7634	chr5	7	10.044	0.00077576	0.000603705	6.73536e-05	0.00189596
ENSG00000100373	HGNC:12580	chr22	14	11.744	0.000990683	0.00060436	0.000111778	0.00157913
ENSG00000183077	HGNC:20910	chr17	16	22.109	0.000633403	0.000604401	8.91059e-05	0.00178051
ENSG00000158786	HGNC:30040	chr1	8	7.1242	0.000747072	0.000605172	6.63561e-05	0.00191678
ENSG00000241484	HGNC:677	chr22	36	26.909	0.00117817	0.000605202	5.04805e-05	0.00199561
ENSG00000185875	HGNC:26160	chr10	26	26.134	0.000915097	0.000605567	0.00011299	0.0016106
ENSG00000256797	HGNC:37646	chr12	13	8.7052	0.00106812	0.000606466	6.76432e-05	0.00186895
ENSG00000173809	HGNC:25044	chr19	20	21.203	0.00083347	0.000606595	6.7148e-05	0.00189157
ENSG00000167080	HGNC:24136	chr17	25	23.764	0.00116933	0.000606969	4.79629e-05	0.00200724
ENSG00000204839	HGNC:27814	chr8	27	27.503	0.00151487	0.000607191	5.31439e-05	0.00193466
ENSG00000148814	HGNC:29346	chr10	26	25.818	0.00145674	0.000607807	7.12044e-05	0.00179716
ENSG00000198270	HGNC:25084	chr12	19	19.153	0.000622092	0.000607869	0.000104184	0.00171533
ENSG00000138395	HGNC:14434	chr2	26	26.703	0.000998283	0.000608071	0.000103044	0.00165607
ENSG00000102904	HGNC:18586	chr16	40	34.479	0.000983591	0.000608291	6.63683e-05	0.0018937
ENSG00000170509	HGNC:18685	chr4	9	13.789	0.000840451	0.000608832	8.16473e-05	0.00179809
ENSG00000156535	HGNC:21685	chr6	68	69.992	0.000972494	0.00060899	0.000121926	0.00156929
ENSG00000147813	HGNC:30450	chr8	27	26.094	0.00131638	0.000609135	7.4597e-05	0.00179759
ENSG00000175267	HGNC:27088	chr16	49	67.74	0.000723361	0.000610285	8.01153e-05	0.00183133
ENSG00000129744	HGNC:723	chr11	16	13.696	0.00119382	0.000610353	5.52424e-05	0.00196432
ENSG00000080293	HGNC:10608	chr2	21	26.442	0.000802809	0.000611373	0.000130474	0.00156318
ENSG00000172456	HGNC:25610	chr1	29	32.536	0.000801844	0.00061168	0.000106658	0.00166835
ENSG00000078814	HGNC:15906	chr20	83	105.48	0.00206324	0.000612714	4.51317e-05	0.00198345
ENSG00000187021	HGNC:9156	chr10	22	25.486	0.000899333	0.000612734	6.7297e-05	0.00191227
ENSG00000135205	HGNC:29296	chr7	45	53.819	0.000724046	0.000612778	0.000105539	0.00169706
ENSG00000110077	HGNC:13375	chr11	15	9.0429	0.000840041	0.00061293	9.35982e-05	0.00174268
ENSG00000012223	HGNC:6720	chr3	35	39.864	0.000834848	0.000613002	6.97619e-05	0.00190661
ENSG00000142623	HGNC:18367	chr1	26	31.766	0.001191	0.000613842	3.84615e-05	0.00214131
ENSG00000146070	HGNC:9040	chr6	29	22.972	0.000830316	0.000613884	0.000120537	0.00161639
ENSG00000104892	HGNC:20717	chr19	27	27.422	0.00131565	0.000613983	7.00647e-05	0.00185236
ENSG00000176438	HGNC:19861	chr14	43	51.358	0.00119776	0.000614284	7.2026e-05	0.00184624
ENSG00000135114	HGNC:8090	chr12	16	15.577	0.000874961	0.000614974	7.6035e-05	0.00186113
ENSG00000183111	HGNC:34430	chr5	23	30.447	0.000866459	0.000615125	0.000127396	0.0015685
ENSG00000174083	HGNC:27101	chr17	40	35.641	0.0215782	0.000615973	3.74736e-05	0.00194191
ENSG00000154262	HGNC:36	chr17	54	78.406	0.000732779	0.000616961	8.01723e-05	0.0018648
ENSG00000124490	HGNC:12024	chr6	17	14.964	0.000809125	0.000618048	6.84131e-05	0.00194668
ENSG00000196139	HGNC:386	chr10	30	20.959	0.0013525	0.000618427	6.00034e-05	0.00193845
ENSG00000172543	HGNC:2546	chr11	18	19.391	0.000743723	0.000618608	9.89671e-05	0.00174929
ENSG00000167749	HGNC:6365	chr19	9	10.71	0.000737005	0.000619738	6.08581e-05	0.00202123
ENSG00000172782	HGNC:30459	chr17	13	11.716	0.000662491	0.000620778	0.000134046	0.00160829
ENSG00000198089	HGNC:29064	chr22	75	89.636	0.00141357	0.000620888	9.27089e-05	0.00172694
ENSG00000100867	HGNC:18349	chr14	10	11.394	0.000991603	0.000621355	4.61076e-05	0.00211466
ENSG00000172322	HGNC:31713	chr12	11	12.698	0.000837898	0.000621488	8.29454e-05	0.00184883
ENSG00000163116	HGNC:28712	chr4	24	22.953	0.000786671	0.000621845	8.13942e-05	0.00187157
ENSG00000183742	HGNC:30215	chr7	29	30.693	0.0011321	0.000621877	8.09071e-05	0.00182446
ENSG00000132199	HGNC:30365	chr18	28	28.482	0.00104266	0.000622137	7.86273e-05	0.00185316
ENSG00000137965	HGNC:16938	chr1	22	20.978	0.000995954	0.000622698	5.65141e-05	0.00202591
ENSG00000173597	HGNC:17845	chr4	13	15.765	0.000804229	0.000622891	7.83771e-05	0.00189354
ENSG00000162592	HGNC:26546	chr1	40	36.336	0.00236857	0.000624383	5.44672e-05	0.00195633
ENSG00000186204	HGNC:18857	chr19	26	26.239	0.00107906	0.000625001	7.35968e-05	0.00189043
ENSG00000147689	HGNC:28210	chr8	11	12.904	0.000899177	0.000625292	8.1794e-05	0.00183883
ENSG00000175564	HGNC:12519	chr11	13	11.509	0.000998861	0.000625786	8.61435e-05	0.00179407
ENSG00000205126	HGNC:34391	chr11	27	28.295	0.000879338	0.000625794	6.02973e-05	0.00202681
ENSG00000197140	HGNC:15479	chr8	30	44.119	0.00063688	0.000626257	0.00010226	0.00179259
ENSG00000069206	HGNC:214	chr8	35	44.987	0.00076205	0.000626291	7.43271e-05	0.00193994
ENSG00000172728	HGNC:19234	chr8	16	22.427	0.000790803	0.000626604	0.000138213	0.00158729
ENSG00000139372	HGNC:11700	chr12	9	21.242	0.0798873	0.000627039	3.29243e-05	0.0015708
ENSG00000070388	HGNC:3679	chr19	8	5.4618	0.00116246	0.000627764	5.88026e-05	0.00201487
ENSG00000112293	HGNC:4459	chr6	32	51.589	0.00064053	0.000628168	9.641e-05	0.00183357
ENSG00000203985	HGNC:32069	chr1	10	11.868	0.000824353	0.000628284	6.07499e-05	0.00204807
ENSG00000189099	HGNC:24635	chr4	15	11.837	0.00073322	0.000629645	7.90799e-05	0.00192487
ENSG00000183032	HGNC:14411	chr14	17	17.541	0.00124305	0.000630629	0.000110589	0.00166612
ENSG00000134489	HGNC:17383	chr18	12	13.488	0.000763605	0.000630897	8.93897e-05	0.00186066
ENSG00000126231	HGNC:9460	chr13	22	17.892	0.000789013	0.000631619	6.56814e-05	0.00202026
ENSG00000128408	HGNC:13241	chr22	18	18.076	0.00710191	0.000631773	3.86441e-05	0.00206182
ENSG00000163751	HGNC:2298	chr3	25	26.478	0.00122109	0.000631796	6.71127e-05	0.00195689
ENSG00000179044	HGNC:27540	chr16	32	37.317	0.00113042	0.000633519	6.2915e-05	0.00197579
ENSG00000079557	HGNC:316	chr4	29	30.316	0.000789953	0.000633614	6.23392e-05	0.00206684
ENSG00000140986	HGNC:10351	chr16	22	19.471	0.00147177	0.000633856	6.09219e-05	0.00198309
ENSG00000146833	HGNC:16275	chr7	18	19.637	0.00215661	0.000634349	7.43176e-05	0.00178241
ENSG00000141569	HGNC:27316	chr17	27	19.445	0.00135539	0.000635163	8.64152e-05	0.0018278
ENSG00000161040	HGNC:21658	chr7	24	35.935	0.000706023	0.00063543	8.99633e-05	0.00188586
ENSG00000171790	HGNC:26313	chr1	9	14.51	0.00130614	0.000635524	5.18649e-05	0.0020468
ENSG00000198723	HGNC:24745	chr19	23	17.935	0.00096442	0.000635613	4.35706e-05	0.00221909
ENSG00000131400	HGNC:13395	chr19	19	16.973	0.00080049	0.000636186	6.8135e-05	0.00202386
ENSG00000095777	HGNC:7601	chr10	76	88.457	0.00160621	0.000636441	0.000103048	0.00171715
ENSG00000136011	HGNC:18629	chr12	116	153.5	0.000743223	0.00063684	0.000111067	0.00173744
ENSG00000138115	HGNC:2622	chr10	28	19.227	0.00120286	0.000636946	6.74568e-05	0.00197715
ENSG00000153246	HGNC:9042	chr2	60	85.685	0.000854246	0.000637152	9.59646e-05	0.00181869
ENSG00000187959	HGNC:33632	chr17	6	11.107	0.000804683	0.000637539	8.8646e-05	0.00188899
ENSG00000165810	HGNC:24176	chr5	21	22.417	0.000879194	0.000637661	8.09128e-05	0.00192632
ENSG00000113396	HGNC:11000	chr5	27	26.915	0.000926985	0.00063769	8.11172e-05	0.00190628
ENSG00000179002	HGNC:14905	chr1	26	28.052	0.00105353	0.000637803	6.2962e-05	0.00202908
ENSG00000081692	HGNC:25724	chr1	15	17.513	0.000786892	0.0006379	0.000118721	0.00172456
ENSG00000105131	HGNC:23760	chr19	21	18.137	0.000760395	0.000637938	7.12755e-05	0.00201627
ENSG00000159339	HGNC:18368	chr1	27	32.762	0.000941331	0.000638712	6.10397e-05	0.00206394
ENSG00000213918	HGNC:2956	chr16	25	15.174	0.00116788	0.000638904	6.78273e-05	0.00198735
ENSG00000120332	HGNC:22942	chr1	49	59.584	0.00102002	0.000639268	7.32333e-05	0.001956
ENSG00000231738	HGNC:31886	chr12	16	12.651	0.00127164	0.000639505	5.76539e-05	0.00206543
ENSG00000169154	HGNC:28487	chr8	16	19.018	0.00117882	0.000639689	4.86166e-05	0.00214891
ENSG00000166199	HGNC:30141	chr11	19	21.05	0.000727523	0.000639882	0.00013743	0.00165105
ENSG00000115590	HGNC:5994	chr2	20	16.994	0.000812109	0.000641212	8.77447e-05	0.0019068
ENSG00000173612	HGNC:18510	chr6	26	27.711	0.00109601	0.00064131	8.20708e-05	0.0019003
ENSG00000036565	HGNC:10934	chr8	29	24.794	0.001135	0.000641735	8.2093e-05	0.00189841
ENSG00000007306	HGNC:1819	chr19	11	11.844	0.000832873	0.000642178	7.69119e-05	0.0019732
ENSG00000186393	HGNC:30840	chr17	22	22.409	0.00113913	0.000644147	6.34177e-05	0.00204797
ENSG00000116151	HGNC:25852	chr1	20	26.049	0.000707272	0.000644796	0.00011336	0.0017915
ENSG00000162461	HGNC:27653	chr1	11	13.521	0.000792128	0.000645229	9.86168e-05	0.00186076
ENSG00000187546	HGNC:33784	chr7	34	26.403	0.000898158	0.000645323	0.000110431	0.00177294
ENSG00000132000	HGNC:26275	chr19	18	16.316	0.000899275	0.000646029	7.71223e-05	0.00198307
ENSG00000188452	HGNC:21699	chr2	34	29.34	0.000772312	0.000646711	0.000120236	0.00175241
ENSG00000170523	HGNC:6460	chr12	21	21.468	0.0042874	0.000646805	9.33164e-05	0.00168847
ENSG00000140688	HGNC:25848	chr16	26	25.953	0.00087726	0.000647141	0.000162207	0.00155447
ENSG00000175287	HGNC:23396	chr9	19	18.888	0.000860252	0.000647553	8.7305e-05	0.00192538
ENSG00000149328	HGNC:25129	chr11	32	38.379	0.000986545	0.000647942	6.54613e-05	0.00205158
ENSG00000168263	HGNC:19698	chr9	31	16.531	0.00145158	0.00064842	6.52583e-05	0.0020171
ENSG00000021461	HGNC:17450	chr7	20	26.135	0.000735859	0.000648454	7.15897e-05	0.00206241
ENSG00000137675	HGNC:14250	chr11	29	23.163	0.000978447	0.000648558	8.64125e-05	0.00191206
ENSG00000237353	HGNC:35427	chr11	4	3.8133	0.00113568	0.000648912	2.21683e-05	0.00271346
ENSG00000183833	HGNC:24010	chr3	27	41.972	0.000989987	0.000649082	7.53398e-05	0.00198957
ENSG00000134042	HGNC:24121	chr18	11	15.691	0.000798528	0.00064931	8.25386e-05	0.0019683
ENSG00000196407	HGNC:26755	chr1	14	10.584	0.000925102	0.000649458	7.5455e-05	0.00200635
ENSG00000134398	HGNC:16942	chr16	42	52.81	0.000939188	0.000650004	0.000111901	0.00177757
ENSG00000143554	HGNC:10997	chr1	31	28.271	0.00152958	0.000650315	7.56363e-05	0.00194848
ENSG00000149451	HGNC:15478	chr20	30	44.11	0.000882084	0.000650326	0.00011453	0.00177477
ENSG00000184434	HGNC:23379	chr9	16	13.178	0.000700087	0.000650475	9.18279e-05	0.00194261
ENSG00000187980	HGNC:9032	chr1	3	6.3343	0.00743355	0.000651314	1.2658e-05	0.00180234
ENSG00000149476	HGNC:24552	chr11	21	26.788	0.000807816	0.000652138	0.000127291	0.00172715
ENSG00000162390	HGNC:18156	chr1	29	36.545	0.000877481	0.000652631	0.000141994	0.00165097
ENSG00000115602	HGNC:5998	chr2	21	25.789	0.000845907	0.00065266	8.01375e-05	0.0019958
ENSG00000160957	HGNC:9949	chr8	54	55.979	0.0125538	0.000653922	3.91562e-05	0.00211334
ENSG00000115592	HGNC:9387	chr2	20	24.419	0.00150381	0.000654136	5.85789e-05	0.00211766
ENSG00000163354	HGNC:26562	chr1	25	39.652	0.00133752	0.000654385	0.00010063	0.00181519
ENSG00000109684	HGNC:17438	chr4	38	27.94	0.00139092	0.000654418	8.78583e-05	0.00188659
ENSG00000169435	HGNC:20796	chr4	32	20.097	0.0018239	0.00065474	7.59335e-05	0.00193646
ENSG00000114473	HGNC:25251	chr3	28	22.221	0.000984214	0.000655297	7.68007e-05	0.00200672
ENSG00000183569	HGNC:29446	chr22	18	10.762	0.000935873	0.000656846	7.01391e-05	0.00206856
ENSG00000173662	HGNC:14448	chr1	23	27.753	0.000842014	0.000656854	5.24953e-05	0.00224385
ENSG00000155749	HGNC:14439	chr2	32	29.397	0.00112566	0.000656961	8.97242e-05	0.00190797
ENSG00000221947	HGNC:20937	chr8	13	13.17	0.00119765	0.000657821	7.2586e-05	0.00199125
ENSG00000163749	HGNC:26374	chr4	47	61.963	0.00393769	0.000658001	6.95879e-05	0.00190331
ENSG00000148702	HGNC:4798	chr10	25	29.009	0.00117297	0.000658004	6.9449e-05	0.00203016
ENSG00000232125	HGNC:23279	chr2	29	30.639	0.0010751	0.000658037	7.74774e-05	0.00200053
ENSG00000080031	HGNC:9672	chr19	57	60.135	0.00159422	0.00065815	8.05518e-05	0.00191751
ENSG00000092009	HGNC:2097	chr14	11	8.4676	0.000995218	0.000658534	6.62861e-05	0.00208881
ENSG00000162571	HGNC:26693	chr1	20	25.676	0.00151911	0.000658639	7.91429e-05	0.00193886
ENSG00000140950	HGNC:29325	chr16	23	17.815	0.00090502	0.000659679	8.01084e-05	0.00201264
ENSG00000113790	HGNC:3247	chr3	19	28.683	0.000845208	0.00065986	8.571e-05	0.00198933
ENSG00000180881	HGNC:16471	chr12	36	36.649	0.00255924	0.000660192	5.18057e-05	0.00211684
ENSG00000125823	HGNC:15958	chr20	10	7.0661	0.000972838	0.000660598	7.11573e-05	0.00206935
ENSG00000132746	HGNC:411	chr11	18	15.958	0.000842992	0.000660683	7.63485e-05	0.00206071
ENSG00000071909	HGNC:15576	chr2	64	79.473	0.000710952	0.00066095	0.000101371	0.00190878
ENSG00000112303	HGNC:12706	chr6	21	19.23	0.00103728	0.000661045	7.57931e-05	0.00203036
ENSG00000196844	HGNC:32249	chr11	5	5.5124	0.000760852	0.000661693	9.05585e-05	0.00198196
ENSG00000153789	HGNC:24781	chr16	15	16.136	0.00103471	0.000661835	8.65985e-05	0.00195668
ENSG00000126790	HGNC:20488	chr14	10	11.476	0.000818927	0.00066217	0.000113097	0.00184104
ENSG00000111335	HGNC:8087	chr12	33	35.34	0.00139226	0.000662365	4.27627e-05	0.00228191
ENSG00000070526	HGNC:23614	chr17	20	25.834	0.00157197	0.000663694	6.90089e-05	0.0020432
ENSG00000100889	HGNC:8725	chr14	34	32.498	0.00150298	0.000663804	0.000122302	0.00171503
ENSG00000003400	HGNC:1500	chr2	19	21.658	0.00158787	0.000664032	9.51514e-05	0.00186737
ENSG00000186628	HGNC:18024	chr15	33	34.753	0.00103207	0.000664744	8.39895e-05	0.00199345
ENSG00000099949	HGNC:6742	chr22	105	46.045	0.00315856	0.000665057	0.000148539	0.0015854
ENSG00000158006	HGNC:8579	chr1	16	21.841	0.000889057	0.000665221	0.000128765	0.00175827
ENSG00000168032	HGNC:3365	chr3	29	24.728	0.000939285	0.000665623	0.00010569	0.00187342
ENSG00000078898	HGNC:16177	chr20	19	21.686	0.000768831	0.000665923	5.78422e-05	0.00224748
ENSG00000149090	HGNC:24554	chr11	45	40.361	0.00142104	0.00066606	0.000107329	0.00181672
ENSG00000111801	HGNC:1140	chr6	25	20.814	0.00170559	0.000666406	0.000115476	0.00173818
ENSG00000088386	HGNC:10920	chr13	26	40.644	0.000677446	0.000667024	8.22976e-05	0.00207872
ENSG00000059377	HGNC:11609	chr7	30	29.223	0.000966353	0.000668017	8.54585e-05	0.00200246
ENSG00000007516	HGNC:948	chr16	55	66.527	0.000715894	0.000668532	0.000110395	0.00189229
ENSG00000161996	HGNC:26960	chr16	93	85.185	0.00109929	0.000668712	0.000111946	0.00183045
ENSG00000137473	HGNC:29936	chr4	16	24.171	0.000968995	0.000668717	7.30131e-05	0.00210024
ENSG00000205846	HGNC:14556	chr12	10	11.745	0.000739495	0.000668958	6.48167e-05	0.00219987
ENSG00000138615	HGNC:1980	chr15	39	39.424	0.00185068	0.000669876	9.76214e-05	0.001858
ENSG00000187758	HGNC:249	chr4	16	15.043	0.000792262	0.000669938	8.15129e-05	0.00207209
ENSG00000197893	HGNC:7988	chr10	86	103.02	0.00157561	0.00067025	0.000120852	0.00174709
ENSG00000081760	HGNC:21298	chr12	29	36.34	0.000958501	0.000670289	0.0001217	0.00180341
ENSG00000127252	HGNC:14922	chr3	6	7.437	0.000957436	0.000670797	8.35077e-05	0.00201892
ENSG00000187037	HGNC:19997	chr7	9	5.819	0.000852587	0.000670826	7.23183e-05	0.00212319
ENSG00000131386	HGNC:21531	chr3	28	30.021	0.000826865	0.000671153	0.000111133	0.00188531
ENSG00000066813	HGNC:30931	chr16	37	34.284	0.000663786	0.000671281	6.85132e-05	0.00217451
ENSG00000132781	HGNC:7527	chr1	30	34.178	0.00188514	0.000671701	7.38754e-05	0.00200887
ENSG00000186074	HGNC:29883	chr17	13	14.315	0.000742984	0.000671885	9.82089e-05	0.00197549
ENSG00000154646	HGNC:9490	chr21	51	55.952	0.00108847	0.000672037	7.72572e-05	0.00204625
ENSG00000203705	HGNC:27010	chr1	12	16.975	0.000780795	0.000672245	0.00016352	0.00165216
ENSG00000096996	HGNC:5971	chr19	29	43.45	0.000834698	0.00067229	9.74923e-05	0.00195879
ENSG00000174226	HGNC:28605	chr8	23	29.747	0.000877099	0.00067281	8.58304e-05	0.0020322
ENSG00000095587	HGNC:11844	chr10	50	54.986	0.00105113	0.000672836	0.00011717	0.00181855
ENSG00000185306	HGNC:26967	chr12	22	19.836	0.0010102	0.000673229	5.79729e-05	0.00221585
ENSG00000204361	HGNC:26331	chr11	14	17.262	0.000862791	0.00067364	9.33707e-05	0.00199169
ENSG00000185198	HGNC:31397	chr19	7	7.2849	0.000831053	0.000673778	0.000110918	0.00188737
ENSG00000100258	HGNC:25096	chr22	61	36.299	0.00123901	0.00067382	0.000137661	0.00171531
ENSG00000149305	HGNC:5298	chr11	14	22.864	0.000803861	0.000674086	6.18911e-05	0.00223398
ENSG00000095110	HGNC:28527	chr11	16	12.19	0.00103121	0.000674301	7.19124e-05	0.00211741
ENSG00000141140	HGNC:26234	chr17	54	57.671	0.00177415	0.000675418	8.63475e-05	0.00195596
ENSG00000139437	HGNC:28135	chr12	30	40.013	0.00115285	0.000675978	0.000112455	0.00184824
ENSG00000103248	HGNC:25778	chr16	16	13.981	0.000824608	0.000676114	0.000130192	0.00180653
ENSG00000140451	HGNC:26220	chr15	25	26.358	0.00229776	0.000676242	0.000125807	0.00166647
ENSG00000164306	HGNC:26575	chr4	28	28.911	0.0010182	0.000676777	0.0001073	0.00189252
ENSG00000240505	HGNC:18153	chr17	18	10.428	0.00317302	0.000677372	4.21651e-05	0.00227131
ENSG00000242550	HGNC:8942	chr18	15	15.71	0.000961244	0.000678184	7.18191e-05	0.00214175
ENSG00000198203	HGNC:11456	chr2	16	18.192	0.000828492	0.00067855	8.04433e-05	0.00210151
ENSG00000134389	HGNC:24668	chr1	41	28.546	0.00110989	0.000679745	6.78843e-05	0.00215844
ENSG00000196460	HGNC:37253	chr2	16	22.398	0.00170946	0.000679867	8.82486e-05	0.00197757
ENSG00000164291	HGNC:25239	chr5	18	24.63	0.000823663	0.000680743	0.000142057	0.00172932
ENSG00000091262	HGNC:57	chr16	60	72.492	0.00102341	0.000680984	0.000103317	0.00193165
ENSG00000259030	HGNC:42952	chr1	67	57.62	0.00697257	0.000681054	9.20441e-05	0.001853
ENSG00000115841	HGNC:26567	chr2	33	28.33	0.000890995	0.000681184	0.000122597	0.00184903
ENSG00000169994	HGNC:7607	chr2	67	111.98	0.00067602	0.0006816	6.81738e-05	0.00221775
ENSG00000138400	HGNC:17836	chr2	23	27.675	0.000894644	0.000681649	6.69167e-05	0.00220916
ENSG00000165794	HGNC:17127	chr14	8	12.063	0.00087264	0.000682103	8.55939e-05	0.00208176
ENSG00000135407	HGNC:14188	chr12	29	50.808	0.000715993	0.000682396	9.9265e-05	0.00201609
ENSG00000178297	HGNC:30079	chr19	33	45.642	0.00120434	0.000682954	3.9267e-05	0.00242301
ENSG00000205111	HGNC:19287	chr2	19	16.578	0.000911186	0.000683872	9.55911e-05	0.00200655
ENSG00000248385	HGNC:37250	chr19	11	11.716	0.000819959	0.000684517	8.18877e-05	0.0021202
ENSG00000099960	HGNC:11062	chr22	12	15.867	0.000816089	0.000685504	0.0001041	0.00198343
ENSG00000215906	HGNC:35445	chr1	6	10.934	0.0117084	0.000686106	5.23884e-05	0.0018965
ENSG00000142973	HGNC:2644	chr1	18	24.337	0.000759612	0.000686124	8.62485e-05	0.00211312
ENSG00000173826	HGNC:18862	chr17	44	40.375	0.0013268	0.000686644	0.000112561	0.00187631
ENSG00000181333	HGNC:30477	chr11	54	57.341	0.00160485	0.00068772	0.000108989	0.0018715
ENSG00000166535	HGNC:23336	chr12	63	81.637	0.00194445	0.000688336	9.1673e-05	0.00194862
ENSG00000120820	HGNC:24890	chr12	21	20.729	0.00103237	0.000689782	9.27732e-05	0.00203315
ENSG00000148832	HGNC:20837	chr10	14	16.167	0.000686644	0.000690014	0.000106628	0.00201634
ENSG00000149534	HGNC:7316	chr11	12	10.821	0.000897177	0.000690318	7.9596e-05	0.00213157
ENSG00000169495	HGNC:26909	chr8	19	20.833	0.000718	0.000690378	7.94637e-05	0.0021879
ENSG00000147576	HGNC:16354	chr8	16	23.26	0.000678098	0.000690415	0.000113602	0.00198124
ENSG00000054179	HGNC:3364	chr9	21	20.54	0.000973683	0.000690899	7.00591e-05	0.00218424
ENSG00000090376	HGNC:17020	chr12	29	25.496	0.00091367	0.000690969	0.000137701	0.00181171
ENSG00000155275	HGNC:26653	chr4	33	32.536	0.00124194	0.000691534	9.13825e-05	0.00201209
ENSG00000148377	HGNC:23487	chr10	11	7.1391	0.001024	0.000691988	8.21983e-05	0.00211437
ENSG00000204610	HGNC:16284	chr6	14	16.768	0.001055	0.000692479	7.35089e-05	0.00217165
ENSG00000149201	HGNC:26281	chr11	36	38.984	0.00110101	0.000692682	7.75314e-05	0.00213609
ENSG00000162598	HGNC:28547	chr1	33	26.174	0.00143875	0.000693237	7.34856e-05	0.00213969
ENSG00000112539	HGNC:21233	chr6	27	22.17	0.00141249	0.000694557	0.000106936	0.00193684
ENSG00000197863	HGNC:33114	chr19	24	25.464	0.00130874	0.000695664	0.000127465	0.00179963
ENSG00000110887	HGNC:2671	chr12	29	23.143	0.00136785	0.000695777	8.6008e-05	0.00205967
ENSG00000170324	HGNC:28572	chr10	51	54.734	0.00125796	0.000695784	7.78163e-05	0.00213076
ENSG00000139835	HGNC:20310	chr13	18	16.22	0.000949409	0.000696149	6.99432e-05	0.00224103
ENSG00000144395	HGNC:26834	chr2	59	65.161	0.000838957	0.000696802	0.000113041	0.00197702
ENSG00000114771	HGNC:17	chr3	6	12.54	0.000714358	0.000696805	8.04367e-05	0.00219363
ENSG00000215883	HGNC:32220	chr1	11	16.931	0.000723198	0.000696832	9.5227e-05	0.00210838
ENSG00000144115	HGNC:25602	chr2	12	18.992	0.000854549	0.000697027	0.000101619	0.00202921
ENSG00000168229	HGNC:9591	chr14	9	10.372	0.000901458	0.000697213	0.000105265	0.00200049
ENSG00000100263	HGNC:1308	chr22	8	11.346	0.00103627	0.000697257	0.000137872	0.00178342
ENSG00000214510	HGNC:27200	chr5	5	5.2719	0.000701052	0.000697433	8.08907e-05	0.00219707
ENSG00000180638	HGNC:26439	chr17	25	30.807	0.000988885	0.000697493	8.18451e-05	0.00214453
ENSG00000165972	HGNC:26843	chr12	24	31.749	0.00109466	0.00069753	5.43094e-05	0.00235697
ENSG00000135953	HGNC:28158	chr2	14	14.188	0.00091593	0.000697845	9.28819e-05	0.00207384
ENSG00000172689	HGNC:13368	chr11	15	11.916	0.000829478	0.000698138	7.11192e-05	0.00225132
ENSG00000140274	HGNC:32698	chr15	19	12.534	0.00106881	0.000698381	8.07607e-05	0.00214864
ENSG00000082126	HGNC:13680	chr2	32	40.706	0.000720477	0.000698585	0.000114972	0.0019924
ENSG00000162006	HGNC:14170	chr16	38	36.148	0.0107073	0.000698653	4.86096e-05	0.00215878
ENSG00000067365	HGNC:28368	chr16	21	22.33	0.000810874	0.000699002	0.000159	0.00175895
ENSG00000129219	HGNC:9068	chr17	46	55.208	0.000824473	0.000699106	0.000127555	0.00189419
ENSG00000164049	HGNC:20729	chr3	18	25.638	0.000721712	0.000699238	6.8437e-05	0.00230304
ENSG00000094963	HGNC:3770	chr1	13	19.493	0.000798835	0.000699346	0.000101175	0.00206465
ENSG00000169972	HGNC:26914	chr1	23	11.329	0.000937517	0.000700152	9.6118e-05	0.00207148
ENSG00000101342	HGNC:16112	chr20	5	12.729	0.000979126	0.000700687	7.55005e-05	0.00214721
ENSG00000056736	HGNC:18015	chr3	19	24.482	0.000819881	0.000701354	9.71e-05	0.00208557
ENSG00000186115	HGNC:2645	chr19	25	25.383	0.00180797	0.000701628	7.09718e-05	0.0021633
ENSG00000146166	HGNC:21016	chr6	19	17.856	0.00130453	0.000702103	5.06873e-05	0.00238986
ENSG00000178226	HGNC:26906	chr16	33	41.077	0.000963601	0.000702165	0.000122327	0.0019253
ENSG00000216490	HGNC:5398	chr19	12	12.781	0.000916087	0.000702179	0.000111574	0.00198819
ENSG00000102595	HGNC:15664	chr13	69	79.636	0.000778191	0.00070226	0.000206842	0.00158969
ENSG00000134762	HGNC:3037	chr18	34	37.854	0.000970152	0.000702502	0.000101643	0.00203944
ENSG00000118777	HGNC:74	chr4	44	36.504	0.00163496	0.000702847	0.000110006	0.00191573
ENSG00000130035	HGNC:4130	chr12	29	28.484	0.00104548	0.000703057	8.05008e-05	0.0021757
ENSG00000240303	HGNC:30211	chr3	30	46.097	0.00142779	0.000703337	0.000166218	0.00163506
ENSG00000134256	HGNC:5949	chr1	27	43.82	0.000972508	0.000703959	8.11958e-05	0.00217637
ENSG00000188818	HGNC:19158	chr5	22	20.355	0.000720027	0.000704645	8.14252e-05	0.00222097
ENSG00000171060	HGNC:32296	chr8	14	8.7257	0.00136016	0.000704654	6.66225e-05	0.00224341
ENSG00000156345	HGNC:21420	chr9	19	16.767	0.000879599	0.000704741	6.74084e-05	0.00230057
ENSG00000179593	HGNC:434	chr17	30	34.356	0.00125229	0.000705777	9.80424e-05	0.00203699
ENSG00000149646	HGNC:16145	chr20	27	29.961	0.00075907	0.000706337	8.68012e-05	0.00219531
ENSG00000166527	HGNC:14554	chr12	9	9.8548	0.000923782	0.000707006	5.48481e-05	0.00242889
ENSG00000213512	HGNC:29606	chr1	24	28.665	0.00107402	0.000708943	6.8212e-05	0.00227116
ENSG00000103037	HGNC:26116	chr16	25	21.293	0.00115915	0.000709584	7.0106e-05	0.00226319
ENSG00000171840	HGNC:7825	chr12	5	6.5743	0.000844982	0.00070978	8.2637e-05	0.00221605
ENSG00000139178	HGNC:21265	chr12	14	18.936	0.000748053	0.000710645	9.11356e-05	0.00217927
ENSG00000134463	HGNC:23489	chr10	8	7.83	0.000823161	0.000712415	7.97632e-05	0.00226238
ENSG00000172421	HGNC:26379	chr17	17	25.124	0.00153417	0.000712842	0.000100799	0.00196381
ENSG00000163218	HGNC:30015	chr1	20	16.115	0.00103105	0.000713358	6.80716e-05	0.00230933
ENSG00000105352	HGNC:1816	chr19	12	13.692	0.00107899	0.000714257	8.82041e-05	0.00212583
ENSG00000138131	HGNC:17171	chr10	33	39.28	0.000986857	0.000714294	0.00010109	0.00208708
ENSG00000130023	HGNC:21056	chr6	29	38.65	0.000757317	0.000714429	0.000102673	0.00212064
ENSG00000073737	HGNC:16888	chr2	11	11.079	0.00097802	0.000714563	8.45652e-05	0.00219203
ENSG00000100253	HGNC:14522	chr22	23	17.915	0.00102802	0.000714656	7.67597e-05	0.00225054
ENSG00000204305	HGNC:320	chr6	24	25.069	0.00123711	0.000714823	8.07017e-05	0.00218862
ENSG00000166743	HGNC:18049	chr16	27	34.678	0.00119289	0.000714859	7.10838e-05	0.00226349
ENSG00000166578	HGNC:25168	chr12	12	9.5174	0.000874489	0.000714908	6.59008e-05	0.00237175
ENSG00000186470	HGNC:1139	chr6	16	17.156	0.00378362	0.000714963	8.47531e-05	0.00200212
ENSG00000160862	HGNC:910	chr7	9	10.583	0.000785703	0.000715149	8.33816e-05	0.00224337
ENSG00000175782	HGNC:20864	chr12	11	13.833	0.000792151	0.000715556	0.000155434	0.00184631
ENSG00000163060	HGNC:31012	chr2	21	19.408	0.000725216	0.000715743	9.34791e-05	0.0021843
ENSG00000196188	HGNC:2530	chr1	20	17.862	0.000987583	0.000715875	9.97556e-05	0.002107
ENSG00000105499	HGNC:9037	chr19	25	34.714	0.000955806	0.000716437	8.00243e-05	0.00225056
ENSG00000162267	HGNC:6168	chr3	27	41.799	0.000756786	0.000716668	0.000104813	0.00211646
ENSG00000065621	HGNC:23064	chr10	13	12.656	0.00122648	0.000716676	9.07029e-05	0.0021277
ENSG00000162148	HGNC:28869	chr11	24	26.568	0.00351041	0.000716686	2.86051e-05	0.00261972
ENSG00000138030	HGNC:6315	chr2	14	15.12	0.000999688	0.000716727	0.00011072	0.00203337
ENSG00000214756	HGNC:33113	chr11	5	7.7202	0.00118716	0.000716831	7.78382e-05	0.00222041
ENSG00000178694	HGNC:26208	chr3	14	16.971	0.000738189	0.000716991	0.000139509	0.00193378
ENSG00000185674	HGNC:29615	chr2	12	9.7462	0.00159526	0.000717045	6.90726e-05	0.00225962
ENSG00000136783	HGNC:23619	chr9	16	12.801	0.00116872	0.000717987	0.000103428	0.00204907
ENSG00000128655	HGNC:8773	chr2	52	46.671	0.00205496	0.000719353	0.000148289	0.00178038
ENSG00000137274	HGNC:1094	chr6	11	13.48	0.00162512	0.000719773	0.000152361	0.00175553
ENSG00000173572	HGNC:22937	chr19	30	42.455	0.00136019	0.00072013	6.71916e-05	0.00229736
ENSG00000153832	HGNC:27020	chr2	9	8.5611	0.00084389	0.000720183	0.00012261	0.00200851
ENSG00000155875	HGNC:28566	chr9	27	19.266	0.00143763	0.000720566	7.65226e-05	0.0022149
ENSG00000187510	HGNC:33829	chr12	27	24.108	0.00150241	0.000720693	7.4523e-05	0.00222896
ENSG00000162639	HGNC:26400	chr1	14	13.826	0.000782846	0.000720744	0.000104954	0.0021264
ENSG00000166523	HGNC:14555	chr12	9	12.15	0.000888056	0.00072078	9.06625e-05	0.00219419
ENSG00000163864	HGNC:20989	chr3	10	8.1639	0.000771259	0.000720985	9.41236e-05	0.0022033
ENSG00000153060	HGNC:26554	chr16	27	22.115	0.000946139	0.000721613	0.000135633	0.001927
ENSG00000037757	HGNC:28469	chr19	7	11.932	0.000788689	0.000721989	0.000159677	0.00184962
ENSG00000161999	HGNC:14148	chr16	18	14.128	0.000853737	0.000722265	0.000156556	0.00185047
ENSG00000156968	HGNC:26827	chr16	9	8.3299	0.000719813	0.000723296	0.000134222	0.0019878
ENSG00000148602	HGNC:23404	chr10	21	19.265	0.00131704	0.000723711	9.52397e-05	0.00211511
ENSG00000130244	HGNC:27119	chr19	12	14.425	0.000850201	0.000723716	0.000130098	0.00198558
ENSG00000100012	HGNC:18655	chr22	31	25.343	0.00220688	0.000724038	0.000103279	0.00200852
ENSG00000167740	HGNC:28471	chr17	9	10.673	0.000806202	0.000724557	0.000126932	0.00202013
ENSG00000178795	HGNC:24849	chr11	23	29.395	0.0012837	0.000724848	8.55575e-05	0.0021746
ENSG00000157703	HGNC:27034	chr7	17	25.96	0.000891526	0.000725014	8.97093e-05	0.00220577
ENSG00000173212	HGNC:26787	chr1	12	18.086	0.00091973	0.000725813	7.04151e-05	0.00236865
ENSG00000019186	HGNC:2602	chr20	32	27.85	0.000912381	0.000726387	8.84912e-05	0.00222889
ENSG00000085265	HGNC:3623	chr9	22	16.698	0.00169649	0.000726571	7.37357e-05	0.0022573
ENSG00000188747	HGNC:10668	chr9	17	24.699	0.000818106	0.000727314	7.55831e-05	0.00235676
ENSG00000149633	HGNC:29372	chr20	31	40.515	0.00172188	0.000727345	0.000154035	0.00175774
ENSG00000175600	HGNC:16001	chr7	17	24.706	0.000849847	0.000728148	0.000117803	0.00206035
ENSG00000166682	HGNC:14908	chr11	17	24.288	0.000936278	0.000728173	0.000120939	0.00203696
ENSG00000165899	HGNC:26901	chr12	97	127.58	0.0100838	0.000728426	7.92092e-05	0.00207131
ENSG00000196344	HGNC:256	chr4	16	14.904	0.000867467	0.000728492	0.000100929	0.00216954
ENSG00000182853	HGNC:30387	chr17	8	6.8241	0.000926385	0.000728919	6.71321e-05	0.00240784
ENSG00000156006	HGNC:7646	chr8	8	7.3584	0.000784572	0.000729089	9.72522e-05	0.00221054
ENSG00000134545	HGNC:6374	chr12	8	11.025	0.000824175	0.000729712	8.71593e-05	0.0022612
ENSG00000206549	HGNC:17910	chr3	8	14.583	0.000768306	0.000730004	0.000103749	0.00218674
ENSG00000107165	HGNC:12450	chr9	31	20.928	0.00197088	0.00073015	0.000106262	0.00202699
ENSG00000068079	HGNC:5399	chr17	11	13.384	0.000769003	0.000730817	9.26679e-05	0.00224505
ENSG00000172803	HGNC:26423	chr11	27	26.604	0.00105192	0.000731014	0.000116447	0.00204933
ENSG00000135537	HGNC:16411	chr6	17	26.442	0.000938989	0.000731873	0.000106722	0.00212619
ENSG00000158022	HGNC:16007	chr1	19	18.959	0.000972431	0.000732079	9.79891e-05	0.00217781
ENSG00000104055	HGNC:11781	chr15	36	33.11	0.00108084	0.000732819	0.000101207	0.00213874
ENSG00000150048	HGNC:24355	chr12	21	13.591	0.000950596	0.000732875	0.000110773	0.00210647
ENSG00000161850	HGNC:6459	chr12	25	22.311	0.00222176	0.000733366	8.41329e-05	0.00214489
ENSG00000166401	HGNC:8952	chr18	14	15.476	0.00099635	0.000733395	8.31279e-05	0.00228131
ENSG00000168237	HGNC:24247	chr3	15	14.301	0.000943469	0.000733742	8.7525e-05	0.00225658
ENSG00000139055	HGNC:26495	chr12	16	11.995	0.000890546	0.000734512	7.94097e-05	0.00233503
ENSG00000113262	HGNC:4598	chr5	28	32.807	0.00102491	0.000734913	0.000111558	0.00209707
ENSG00000185250	HGNC:21557	chr6	15	17.716	0.000936296	0.000735187	6.80721e-05	0.00242133
ENSG00000130653	HGNC:24768	chr9	61	70.041	0.00175278	0.000735241	0.000111508	0.00201124
ENSG00000169026	HGNC:26177	chr4	24	19.209	0.00110192	0.000735401	0.000111393	0.00209391
ENSG00000256660	HGNC:31966	chr12	10	15.421	0.000914758	0.000735571	5.55857e-05	0.00256016
ENSG00000197993	HGNC:6308	chr7	36	43.53	0.00158727	0.000735611	7.74044e-05	0.00226096
ENSG00000151651	HGNC:215	chr10	28	41.453	0.0133751	0.000735723	4.0096e-05	0.00243283
ENSG00000100078	HGNC:17934	chr22	19	24.177	0.000899742	0.000735869	0.000122556	0.0020472
ENSG00000184465	HGNC:21248	chr6	34	50.752	0.000850792	0.000736106	5.7234e-05	0.00253503
ENSG00000196502	HGNC:11453	chr16	16	15.687	0.000744273	0.000736229	9.13024e-05	0.00227718
ENSG00000132141	HGNC:1621	chr17	19	24.816	0.00136088	0.000737387	5.3499e-05	0.00243651
ENSG00000187908	HGNC:2926	chr10	101	110.34	0.00210447	0.000737773	0.000101499	0.00207047
ENSG00000128000	HGNC:33109	chr19	4	5.1465	0.00155362	0.000737781	7.53621e-05	0.00218679
ENSG00000077498	HGNC:12442	chr11	38	21.523	0.00140227	0.000739739	8.67865e-05	0.00223558
ENSG00000042445	HGNC:25991	chr2	24	30.451	0.000837391	0.000739755	0.000137041	0.00200854
ENSG00000160994	HGNC:26866	chr19	13	18.389	0.000947042	0.000740291	6.75591e-05	0.00244327
ENSG00000130720	HGNC:25922	chr9	20	18.192	0.00148528	0.000740607	8.46946e-05	0.00224561
ENSG00000148488	HGNC:23317	chr10	14	13.88	0.000758985	0.00074085	0.000147169	0.00198389
ENSG00000242802	HGNC:22197	chr7	43	37.744	0.00175829	0.000741408	6.4242e-05	0.00237203
ENSG00000109758	HGNC:4894	chr4	17	29.176	0.000787531	0.000741517	9.79668e-05	0.00225248
ENSG00000144644	HGNC:27949	chr3	31	29.322	0.000946255	0.00074173	8.34469e-05	0.00231826
ENSG00000107593	HGNC:9011	chr10	42	43.517	0.000807421	0.000742115	8.66693e-05	0.00233027
ENSG00000196408	HGNC:19404	chr16	15	14.137	0.000893806	0.000742202	7.19173e-05	0.00243704
ENSG00000103152	HGNC:7211	chr16	17	15.294	0.000915488	0.000742213	0.000143968	0.00196569
ENSG00000144820	HGNC:19241	chr3	30	36.253	0.00130912	0.000743318	8.57099e-05	0.00225735
ENSG00000173338	HGNC:6282	chr11	7	7.5716	0.00105372	0.000743416	6.13862e-05	0.00249316
ENSG00000123342	HGNC:7165	chr12	29	26.951	0.0010053	0.000743585	0.000135411	0.00200015
ENSG00000187187	HGNC:28671	chr19	23	34.005	0.00106037	0.000743662	0.000134777	0.0019937
ENSG00000198246	HGNC:23096	chr10	12	14.698	0.000895241	0.00074375	0.000101182	0.00222589
ENSG00000125409	HGNC:14293	chr17	25	23.907	0.00168662	0.000744135	0.000103331	0.00209512
ENSG00000110079	HGNC:13371	chr11	9	11.589	0.000820637	0.000744926	0.000109034	0.00219457
ENSG00000173214	HGNC:21053	chr6	10	15.06	0.00344829	0.000745055	0.000100147	0.00193816
ENSG00000178078	HGNC:30430	chr19	24	23.566	0.00222336	0.00074508	0.000127996	0.00191117
ENSG00000101425	HGNC:1095	chr20	23	26.032	0.00104182	0.000745138	5.18432e-05	0.0026208
ENSG00000156162	HGNC:27829	chr8	37	45.333	0.00188495	0.000745707	0.000167873	0.00178588
ENSG00000204033	HGNC:23443	chr10	13	13.215	0.0012951	0.000745812	8.62397e-05	0.00227617
ENSG00000168418	HGNC:19697	chr16	20	13.981	0.00114352	0.000747165	7.86722e-05	0.00235052
ENSG00000198099	HGNC:252	chr4	11	14.33	0.000769846	0.000747492	9.25551e-05	0.00232312
ENSG00000204764	HGNC:14428	chr5	65	60.761	0.00103952	0.000747818	0.000165231	0.00187056
ENSG00000184471	HGNC:31374	chr16	14	6.8653	0.00168153	0.000747975	8.64066e-05	0.00222519
ENSG00000177692	HGNC:1297	chr21	13	14.868	0.00104194	0.000748494	0.000143674	0.00198134
ENSG00000137673	HGNC:7174	chr11	14	14.313	0.00106934	0.000749091	7.64109e-05	0.00239177
ENSG00000146039	HGNC:10932	chr6	17	23.647	0.00149784	0.0007493	0.000109341	0.00202866
ENSG00000156096	HGNC:12553	chr4	15	18.934	0.00119547	0.000749846	7.79992e-05	0.0023555
ENSG00000174123	HGNC:15634	chr4	17	25.122	0.00122251	0.00074989	7.58586e-05	0.00235298
ENSG00000070915	HGNC:10912	chr16	50	52.842	0.00103506	0.000749933	0.000105338	0.00218302
ENSG00000106113	HGNC:2358	chr7	26	28.18	0.00121455	0.000750011	9.839e-05	0.00219931
ENSG00000175309	HGNC:28249	chr5	21	21.857	0.00100053	0.000750098	0.000120437	0.0021081
ENSG00000131126	HGNC:30722	chr19	6	9.5523	0.000760593	0.000750272	7.78707e-05	0.00243655
ENSG00000166589	HGNC:1755	chr16	38	38.874	0.000849807	0.00075054	6.68415e-05	0.00251587
ENSG00000144821	HGNC:31073	chr3	96	107.19	0.00122851	0.000750893	5.83534e-05	0.00251642
ENSG00000131059	HGNC:16204	chr20	17	13.983	0.00144032	0.000750997	7.62307e-05	0.00232636
ENSG00000158062	HGNC:30600	chr1	23	28.525	0.000876332	0.000751227	0.00015413	0.00196955
ENSG00000138642	HGNC:26072	chr4	29	44.558	0.000701704	0.000751242	0.00011407	0.00221895
ENSG00000144451	HGNC:23225	chr2	45	33.664	0.00102956	0.000751298	0.000114368	0.00214818
ENSG00000122477	HGNC:28228	chr1	9	18.933	0.000839017	0.000751385	0.000105588	0.00222995
ENSG00000163576	HGNC:26330	chr3	37	39.254	0.00219913	0.000751517	0.00010243	0.0021145
ENSG00000134716	HGNC:2634	chr1	23	23.438	0.00146716	0.00075177	8.11251e-05	0.00230939
ENSG00000106302	HGNC:5323	chr7	23	19.083	0.00101598	0.000752897	8.90374e-05	0.00231211
ENSG00000108771	HGNC:29517	chr17	23	29.569	0.000948023	0.000752953	9.14163e-05	0.00231151
ENSG00000180185	HGNC:14169	chr16	14	7.316	0.00134643	0.000753026	0.000113683	0.00212082
ENSG00000132958	HGNC:17299	chr13	24	35.706	0.000768828	0.000753053	4.2293e-05	0.00270848
ENSG00000102445	HGNC:20420	chr13	28	30.218	0.00150529	0.000754164	9.27117e-05	0.00223336
ENSG00000114248	HGNC:26261	chr3	13	23.857	0.000892742	0.000754365	5.10446e-05	0.00267659
ENSG00000214491	HGNC:40047	chr22	15	21.727	0.00105413	0.000754853	7.00962e-05	0.00247534
ENSG00000127419	HGNC:28709	chr4	16	21.48	0.000752445	0.000754961	0.000172455	0.00192532
ENSG00000183571	HGNC:27080	chr15	10	5.9421	0.000975756	0.000755094	5.69092e-05	0.00261106
ENSG00000107447	HGNC:2983	chr10	19	27.518	0.00123311	0.000755235	4.97961e-05	0.002629
ENSG00000159648	HGNC:33745	chr16	8	14.653	0.000889588	0.000755443	6.73011e-05	0.00252213
ENSG00000205022	HGNC:37237	chr16	21	15.071	0.00172537	0.00075595	7.87527e-05	0.0023316
ENSG00000160207	HGNC:5226	chr21	21	16.075	0.000974267	0.000756079	0.000133102	0.0020728
ENSG00000204518	HGNC:32038	chr1	6	6.6848	0.000828128	0.000756199	5.3083e-05	0.00269294
ENSG00000179909	HGNC:12939	chr19	12	15.862	0.00181522	0.000756218	0.000125181	0.00196677
ENSG00000132423	HGNC:18175	chr6	13	15.375	0.000776516	0.000756279	0.000146313	0.00204406
ENSG00000165816	HGNC:24709	chr10	26	26.034	0.00985271	0.000756575	4.8036e-05	0.00243719
ENSG00000149488	HGNC:16527	chr20	44	49.136	0.00149338	0.000756615	0.000123217	0.00203601
ENSG00000163518	HGNC:18507	chr1	19	29.604	0.00113105	0.000756913	6.87301e-05	0.00246469
ENSG00000100985	HGNC:7176	chr20	28	31.843	0.00139861	0.000757186	8.64726e-05	0.00230875
ENSG00000185264	HGNC:28568	chr22	11	11.701	0.00225366	0.000757266	7.61574e-05	0.00230943
ENSG00000159495	HGNC:30790	chr15	32	36.433	0.00110318	0.000757323	9.0961e-05	0.00231186
ENSG00000161265	HGNC:23020	chr19	8	8.2783	0.000915016	0.000757327	7.9037e-05	0.00244024
ENSG00000104883	HGNC:20208	chr19	11	10.729	0.00105555	0.000757646	7.79727e-05	0.00241817
ENSG00000227184	HGNC:15577	chr8	58	60.267	0.0159379	0.00075772	5.55098e-05	0.00233978
ENSG00000171053	HGNC:24664	chr11	10	5.7585	0.00137574	0.000757956	6.50698e-05	0.00247912
ENSG00000163645	HGNC:28602	chr3	40	33.312	0.00341956	0.000758124	6.71017e-05	0.00236314
ENSG00000120262	HGNC:21177	chr6	35	34.377	0.00154387	0.000758464	9.28935e-05	0.00224684
ENSG00000150455	HGNC:17192	chr11	5	6.003	0.000904064	0.000759334	8.62213e-05	0.00239341
ENSG00000137944	HGNC:33238	chr1	24	25.196	0.000925013	0.000759559	0.000133016	0.00208873
ENSG00000267206	HGNC:17337	chr9	8	9.7705	0.00119429	0.000759854	7.35805e-05	0.00243855
ENSG00000165171	HGNC:19068	chr7	3	7.6031	0.000772057	0.000759979	7.05972e-05	0.00253868
ENSG00000144837	HGNC:17661	chr3	18	21.579	0.000825678	0.000760121	9.77115e-05	0.00232192
ENSG00000137496	HGNC:5987	chr11	11	9.2278	0.000880718	0.000761624	0.000137656	0.00208569
ENSG00000181036	HGNC:31910	chr1	30	22.386	0.0011827	0.000761712	7.50391e-05	0.00243955
ENSG00000120675	HGNC:20325	chr13	13	9.5681	0.00126056	0.000761779	8.71615e-05	0.00233118
ENSG00000182077	HGNC:24776	chr10	17	21.323	0.00159206	0.000762048	5.88138e-05	0.00244674
ENSG00000125434	HGNC:31921	chr17	13	15.016	0.000925753	0.000762368	0.000100112	0.00229416
ENSG00000157890	HGNC:29635	chr15	49	54.97	0.00155572	0.000762451	0.000103002	0.00218372
ENSG00000183397	HGNC:34496	chr19	11	8.7027	0.00156678	0.0007625	8.22756e-05	0.00229673
ENSG00000171757	HGNC:28408	chr3	13	20.705	0.000962671	0.000762602	6.59369e-05	0.00255356
ENSG00000182950	HGNC:28735	chr15	14	12.161	0.00117324	0.000762622	0.000111597	0.00217067
ENSG00000188493	HGNC:24758	chr19	10	14.14	0.000746626	0.00076308	0.000132789	0.00214619
ENSG00000110455	HGNC:23989	chr11	14	26.101	0.000707635	0.000763284	0.000134673	0.00214846
ENSG00000158113	HGNC:28562	chr12	24	27.307	0.00105644	0.000763493	4.00198e-05	0.00283722
ENSG00000166965	HGNC:30457	chr15	16	15.769	0.000791381	0.000763758	0.000153441	0.00203289
ENSG00000170049	HGNC:6230	chr17	28	32.123	0.00106514	0.000763886	0.00011268	0.00220251
ENSG00000171643	HGNC:30367	chr5	3	4.244	0.00099265	0.000763948	6.46262e-05	0.00257913
ENSG00000114107	HGNC:29972	chr3	28	38.59	0.000873655	0.000764132	0.000175201	0.00191867
ENSG00000086991	HGNC:7891	chr11	33	38.758	0.000833288	0.000764593	0.000139252	0.00209616
ENSG00000180113	HGNC:21339	chr6	68	68.425	0.00148974	0.000764841	4.69051e-05	0.00264342
ENSG00000142606	HGNC:14668	chr1	41	53.369	0.000740749	0.000766723	7.7193e-05	0.00252964
ENSG00000254685	HGNC:3825	chr1	17	19.906	0.00094788	0.000766949	0.00012764	0.00214164
ENSG00000159231	HGNC:1549	chr21	8	7.2563	0.000936896	0.000767629	0.000103749	0.00229208
ENSG00000197168	HGNC:7748	chr13	38	42.52	0.00135913	0.00076793	0.000100227	0.00224812
ENSG00000173083	HGNC:5164	chr4	24	29.112	0.00165448	0.000767946	0.000110438	0.00214779
ENSG00000112299	HGNC:12705	chr6	11	17.496	0.00091787	0.000768136	0.000112883	0.00224159
ENSG00000143353	HGNC:20440	chr1	8	10.268	0.000847894	0.00077092	9.97837e-05	0.00235122
ENSG00000127399	HGNC:21704	chr7	5	7.5452	0.000911058	0.000771689	0.000114116	0.00225415
ENSG00000146926	HGNC:17185	chr7	17	15.633	0.00116404	0.000772353	8.07946e-05	0.002433
ENSG00000142082	HGNC:14931	chr11	8	13.814	0.000906783	0.000772583	0.000107828	0.00229333
ENSG00000160226	HGNC:1260	chr21	11	13.016	0.000743458	0.000773313	0.000118255	0.00226817
ENSG00000167799	HGNC:8055	chr11	6	5.765	0.000853831	0.000773763	0.000116479	0.002262
ENSG00000184719	HGNC:25641	chr10	11	17.181	0.000831084	0.000773811	0.000111792	0.00229208
ENSG00000164744	HGNC:22429	chr7	18	18.455	0.000998607	0.000774082	7.24328e-05	0.00254205
ENSG00000157856	HGNC:24245	chr2	35	44.564	0.00087397	0.000774637	0.000124573	0.00219933
ENSG00000253117	HGNC:8100	chr8	19	21.896	0.00114695	0.00077525	6.74862e-05	0.00255971
ENSG00000134216	HGNC:17432	chr1	22	25.396	0.00203514	0.000775677	8.2961e-05	0.00232787
ENSG00000171217	HGNC:2042	chr6	3	2.5668	0.00124505	0.000775724	0.000105259	0.00223942
ENSG00000178075	HGNC:25252	chr3	36	44.193	0.000856565	0.000775839	0.00015077	0.00207653
ENSG00000162572	HGNC:10601	chr1	45	36.37	0.00150702	0.000776058	0.000107573	0.0022239
ENSG00000105668	HGNC:12577	chr19	15	13.974	0.0012295	0.000776171	9.37268e-05	0.00234953
ENSG00000115705	HGNC:12015	chr2	36	42.93	0.00195633	0.000777238	0.000125653	0.00215161
ENSG00000162004	HGNC:14153	chr16	40	28.792	0.00138607	0.00077779	8.15923e-05	0.00240158
ENSG00000099994	HGNC:30667	chr22	36	42.928	0.00133298	0.000777869	0.000137316	0.0020805
ENSG00000118298	HGNC:1372	chr1	23	22.328	0.000961744	0.000777901	0.000124468	0.00220795
ENSG00000100191	HGNC:11039	chr22	28	33.879	0.00179701	0.000777956	0.000191451	0.00177223
ENSG00000205838	HGNC:26355	chr5	18	21.752	0.000930741	0.000777964	9.26231e-05	0.00241079
ENSG00000124812	HGNC:304	chr6	10	12.449	0.00100787	0.000778007	6.89978e-05	0.00258061
ENSG00000188107	HGNC:21555	chr6	83	119.42	0.00198691	0.000778401	0.000102962	0.00222028
ENSG00000149243	HGNC:26597	chr11	19	13.224	0.00174715	0.000778484	6.47945e-05	0.0025346
ENSG00000072858	HGNC:25967	chr3	30	46.651	0.000774318	0.000778554	0.000240504	0.00174366
ENSG00000089091	HGNC:15858	chr20	34	38.783	0.000838142	0.000779093	0.000102453	0.00236956
ENSG00000150773	HGNC:25210	chr11	13	13.905	0.000882938	0.000779167	9.70776e-05	0.00239899
ENSG00000131355	HGNC:23647	chr19	39	34.374	0.00291289	0.000780031	9.85438e-05	0.00222847
ENSG00000269190	HGNC:18754	chr19	17	13.934	0.00136274	0.000780101	8.21894e-05	0.00243005
ENSG00000163283	HGNC:439	chr2	21	23.358	0.000781748	0.000780358	8.33181e-05	0.0025025
ENSG00000168065	HGNC:18120	chr11	14	21.406	0.00104719	0.000780405	8.2125e-05	0.00245331
ENSG00000185100	HGNC:20093	chr14	15	27.411	0.000925241	0.000780465	0.000101126	0.00236642
ENSG00000106384	HGNC:23249	chr7	17	15.231	0.00110645	0.000780508	6.5493e-05	0.0026196
ENSG00000163793	HGNC:24844	chr2	7	8.3351	0.000897737	0.000780543	6.28778e-05	0.00264482
ENSG00000160856	HGNC:18506	chr1	32	33.594	0.00141393	0.000781232	5.93348e-05	0.00261771
ENSG00000105609	HGNC:6609	chr19	33	30.879	0.00117128	0.000782346	8.39419e-05	0.00247212
ENSG00000077984	HGNC:2479	chr20	9	6.2244	0.00122179	0.000782419	8.08948e-05	0.00246668
ENSG00000119673	HGNC:18431	chr14	9	11.818	0.000780467	0.000782571	0.000124324	0.00225962
ENSG00000093072	HGNC:1839	chr22	14	20.453	0.000879549	0.000782607	9.00724e-05	0.00246568
ENSG00000161896	HGNC:17269	chr6	12	16.005	0.000889287	0.000782636	9.71673e-05	0.00241694
ENSG00000125375	HGNC:18799	chr14	9	11.234	0.000792965	0.00078266	0.000144248	0.00215686
ENSG00000132906	HGNC:1511	chr1	11	18.693	0.000795059	0.00078274	0.000137397	0.00219385
ENSG00000168582	HGNC:2408	chr2	13	10.62	0.00133044	0.000782976	7.28437e-05	0.00247636
ENSG00000158516	HGNC:2297	chr7	23	23.281	0.00112026	0.00078384	0.000134182	0.00214845
ENSG00000109205	HGNC:26043	chr4	22	20.705	0.002672	0.000784602	6.31784e-05	0.00252717
ENSG00000169393	HGNC:14417	chr19	16	14.91	0.0012772	0.000785547	6.85458e-05	0.0025772
ENSG00000215217	HGNC:27028	chr5	3	4.0342	0.00134603	0.000785561	0.000105844	0.00222702
ENSG00000110446	HGNC:18068	chr11	18	19.535	0.00117863	0.000785835	8.82816e-05	0.00243204
ENSG00000018280	HGNC:10907	chr2	29	29.201	0.00156191	0.000787987	7.20225e-05	0.00252559
ENSG00000118307	HGNC:29599	chr12	27	38.926	0.00116714	0.000788154	0.000126567	0.00218855
ENSG00000187862	HGNC:32348	chr1	16	25.381	0.000961749	0.000788487	6.90768e-05	0.00264556
ENSG00000158793	HGNC:7828	chr1	12	17.923	0.000857064	0.000789346	0.00014174	0.00217962
ENSG00000188001	HGNC:24759	chr3	14	12.399	0.000990807	0.000789368	7.79017e-05	0.00256632
ENSG00000069764	HGNC:9029	chr16	1	0.48819	0.000801952	0.000789494	7.70639e-05	0.002586
ENSG00000182185	HGNC:9822	chr14	21	18.392	0.0124743	0.000789872	0.000107636	0.00204429
ENSG00000241935	HGNC:25155	chr10	19	15.308	0.00117828	0.000790048	9.34719e-05	0.00240806
ENSG00000153086	HGNC:19288	chr2	15	20.704	0.00086468	0.000790399	9.45451e-05	0.00246701
ENSG00000104047	HGNC:30926	chr15	14	12.819	0.000899004	0.000790582	0.000157521	0.00209743
ENSG00000164756	HGNC:20303	chr8	17	16.788	0.00193171	0.000790684	7.78875e-05	0.00247
ENSG00000204099	HGNC:21328	chr2	10	10.393	0.00101994	0.000790704	4.88745e-05	0.00284995
ENSG00000070371	HGNC:2093	chr22	66	82.488	0.00404245	0.000790782	9.88167e-05	0.0022163
ENSG00000215375	HGNC:7586	chr4	16	9.1725	0.00134338	0.000791585	9.8662e-05	0.00235772
ENSG00000001460	HGNC:28070	chr1	15	17.249	0.000866572	0.000791842	7.37675e-05	0.00263577
ENSG00000146409	HGNC:21573	chr6	25	23.175	0.00109468	0.0007919	0.000152216	0.00209041
ENSG00000151023	HGNC:28388	chr10	8	12.027	0.000910074	0.000792493	7.52367e-05	0.00261957
ENSG00000076662	HGNC:5346	chr19	31	19.966	0.00203629	0.000792747	9.93548e-05	0.00230052
ENSG00000091137	HGNC:8818	chr7	35	39.486	0.00101476	0.0007929	7.81913e-05	0.00256881
ENSG00000185664	HGNC:10880	chr12	28	29.826	0.00118641	0.00079345	0.00013038	0.00219403
ENSG00000135406	HGNC:9461	chr12	21	21.861	0.00165618	0.000793698	0.000102317	0.00226952
ENSG00000258839	HGNC:6929	chr16	12	6.099	0.00119964	0.00079379	9.86943e-05	0.0023865
ENSG00000186335	HGNC:18762	chr5	16	19.236	0.00106099	0.000793871	8.80263e-05	0.00247966
ENSG00000186364	HGNC:26618	chr1	13	17.588	0.000884358	0.000794124	7.59089e-05	0.00262502
ENSG00000131203	HGNC:6059	chr8	11	16.886	0.000833406	0.000794353	9.48418e-05	0.00249116
ENSG00000197446	HGNC:2632	chr19	15	18.589	0.000818044	0.000795174	6.77933e-05	0.00268775
ENSG00000196228	HGNC:33543	chr2	22	14.29	0.00159287	0.000795271	7.34385e-05	0.00254335
ENSG00000090581	HGNC:23026	chr16	15	19.013	0.00085525	0.000795348	0.000141864	0.00219718
ENSG00000198610	HGNC:387	chr10	23	18.724	0.00152262	0.000796442	6.63214e-05	0.00261504
ENSG00000178922	HGNC:26948	chr1	19	15.69	0.0016262	0.000796529	0.000126385	0.0021374
ENSG00000180089	HGNC:28448	chr19	7	5.1003	0.000814265	0.000796586	0.000128649	0.00228721
ENSG00000164124	HGNC:25633	chr4	17	18.814	0.00103882	0.000796831	0.000126394	0.00225396
ENSG00000160588	HGNC:27279	chr11	17	10.377	0.000988278	0.000796835	0.000141025	0.00218644
ENSG00000049239	HGNC:4795	chr1	17	27.107	0.000790119	0.000797314	0.000152661	0.00217189
ENSG00000115523	HGNC:4414	chr2	11	8.7438	0.00113892	0.000797618	7.95154e-05	0.00254063
ENSG00000241058	HGNC:23529	chr10	27	25.163	0.00117817	0.000798155	0.000182278	0.00197254
ENSG00000166927	HGNC:13378	chr11	9	10.331	0.000848589	0.000798186	9.56313e-05	0.00249409
ENSG00000197953	HGNC:24427	chr3	12	11.557	0.000924609	0.000798527	7.76296e-05	0.00261874
ENSG00000162931	HGNC:13430	chr1	14	20.495	0.0013797	0.000798631	0.000126156	0.00222065
ENSG00000100453	HGNC:4709	chr14	17	10.918	0.00114334	0.000798716	8.15771e-05	0.00254895
ENSG00000106034	HGNC:26159	chr7	44	56.675	0.00102812	0.000798766	0.000183228	0.001985
ENSG00000145700	HGNC:26853	chr5	43	63.872	0.0555084	0.000799583	1.12396e-05	0.00306231
ENSG00000171115	HGNC:21792	chr7	9	15.933	0.000752506	0.000800045	7.98861e-05	0.00260787
ENSG00000137648	HGNC:11878	chr11	16	23.954	0.00076628	0.000800051	0.000111795	0.00241983
ENSG00000137757	HGNC:1506	chr11	23	20.987	0.00159139	0.000800168	8.23983e-05	0.00248615
ENSG00000150045	HGNC:13342	chr12	11	12.216	0.00106625	0.00080025	7.12639e-05	0.00264712
ENSG00000189068	HGNC:29455	chr19	12	13.744	0.00112446	0.000800474	9.09244e-05	0.00249279
ENSG00000144771	HGNC:25023	chr3	20	13.735	0.00122583	0.000800555	7.36045e-05	0.00260155
ENSG00000180347	HGNC:27363	chr7	51	46.233	0.0023726	0.000801139	7.83127e-05	0.0024689
ENSG00000205301	HGNC:43619	chr4	10	13.732	0.0125152	0.000801201	5.53819e-05	0.00206033
ENSG00000054219	HGNC:6729	chr2	84	108.73	0.00139756	0.000801231	0.000122657	0.00223575
ENSG00000160883	HGNC:4925	chr5	37	41.748	0.00205342	0.000801331	0.000101372	0.00231702
ENSG00000183801	HGNC:24473	chr11	14	17.746	0.0010748	0.0008014	0.000145589	0.00216066
ENSG00000138079	HGNC:11025	chr2	36	29.255	0.00172177	0.000801701	9.86622e-05	0.00236273
ENSG00000184313	HGNC:24802	chr1	44	57.771	0.00172942	0.00080175	0.000137655	0.00213764
ENSG00000188393	HGNC:24191	chr12	8	6.865	0.0010138	0.000801868	7.40134e-05	0.00263655
ENSG00000086696	HGNC:5211	chr16	14	12.346	0.00150148	0.000802158	7.84167e-05	0.00253906
ENSG00000148225	HGNC:21421	chr9	16	20.471	0.000846708	0.000802606	0.000152699	0.00217358
ENSG00000161277	HGNC:23191	chr19	9	9.1243	0.00175289	0.000803242	5.93326e-05	0.00267785
ENSG00000196605	HGNC:27260	chr19	8	6.1971	0.0011745	0.00080331	0.000139945	0.00219017
ENSG00000163092	HGNC:14303	chr2	95	121.37	0.00450892	0.000803395	0.000130039	0.00208911
ENSG00000251692	HGNC:14171	chr16	18	16.14	0.00162756	0.000804138	6.65375e-05	0.00264326
ENSG00000188039	HGNC:27619	chr19	48	61.978	0.00189404	0.000804588	0.000210991	0.00182409
ENSG00000179532	HGNC:26532	chr11	147	208.99	0.0408544	0.000804752	0.000127357	0.0020046
ENSG00000116977	HGNC:6569	chr1	11	17.227	0.000968372	0.000805523	0.000168258	0.00208632
ENSG00000135220	HGNC:28528	chr4	22	20.501	0.00120466	0.000806186	5.61463e-05	0.0028067
ENSG00000133115	HGNC:19420	chr13	19	15.845	0.00146356	0.000806196	8.10649e-05	0.0025248
ENSG00000140527	HGNC:26924	chr15	30	38.136	0.000884219	0.000806335	9.93465e-05	0.00249462
ENSG00000154997	HGNC:33280	chr7	11	18.522	0.000979438	0.000807321	5.72652e-05	0.00283753
ENSG00000131373	HGNC:17856	chr3	22	31.195	0.00103572	0.00080762	0.000155016	0.00215346
ENSG00000161692	HGNC:17883	chr17	19	23.801	0.00242328	0.000808419	0.000104222	0.0021371
ENSG00000256043	HGNC:2542	chr4	14	16.424	0.000999831	0.000808512	0.000133043	0.00227262
ENSG00000197162	HGNC:26496	chr16	7	4.379	0.0014581	0.000809703	0.000115669	0.00231073
ENSG00000146233	HGNC:17449	chr6	24	24.522	0.000892307	0.000810009	0.000115786	0.00240236
ENSG00000167104	HGNC:16504	chr20	21	23.855	0.00159334	0.000810418	7.88684e-05	0.00255757
ENSG00000100156	HGNC:16270	chr22	4	7.1168	0.0013344	0.000811271	0.000100307	0.00236721
ENSG00000127720	HGNC:26228	chr12	23	31.029	0.000853927	0.000811339	0.000190375	0.00203262
ENSG00000100612	HGNC:21524	chr14	17	17.107	0.000982376	0.000811468	0.000118007	0.00238012
ENSG00000148346	HGNC:6526	chr9	13	11.709	0.00113931	0.000811485	6.3582e-05	0.00276991
ENSG00000090612	HGNC:13061	chr12	26	36.376	0.0013574	0.000811602	0.000131747	0.0022346
ENSG00000205436	HGNC:20120	chr14	17	25.982	0.00103186	0.000811809	8.642e-05	0.00257553
ENSG00000144306	HGNC:30382	chr2	13	18.077	0.000893658	0.000812633	0.000130294	0.00232034
ENSG00000169507	HGNC:26836	chr2	20	16.906	0.00116517	0.000812989	7.53107e-05	0.00265526
ENSG00000114529	HGNC:26255	chr3	6	5.8527	0.000995496	0.000813368	7.08845e-05	0.00272267
ENSG00000165120	HGNC:29580	chr7	17	10.613	0.00237104	0.000813868	0.000114004	0.00228347
ENSG00000178645	HGNC:27421	chr10	0	2.7202	0.0014312	0.000814038	4.08942e-05	0.0029758
ENSG00000152611	HGNC:28375	chr5	10	9.9572	0.00111853	0.000814081	9.98699e-05	0.00247137
ENSG00000106012	HGNC:29171	chr7	53	42.248	0.00172177	0.000814643	0.000194586	0.00193826
ENSG00000142515	HGNC:6364	chr19	9	10.674	0.000987654	0.000814655	7.65212e-05	0.00268439
ENSG00000075826	HGNC:23197	chr10	50	60.255	0.00127649	0.000815078	0.000117953	0.00234465
ENSG00000164175	HGNC:16472	chr5	12	19.249	0.000814107	0.000815404	9.18316e-05	0.00260293
ENSG00000152766	HGNC:28321	chr10	13	11.688	0.00118166	0.000816185	9.08291e-05	0.00253638
ENSG00000182931	HGNC:20479	chr20	2	2.6635	0.00115883	0.000816461	0.000100491	0.00241149
ENSG00000101323	HGNC:4809	chr20	13	18.047	0.000910532	0.000816678	8.66194e-05	0.00262952
ENSG00000186281	HGNC:27168	chr2	24	30.024	0.00103965	0.000816791	5.89183e-05	0.00285282
ENSG00000159496	HGNC:31911	chr22	20	22.217	0.00173696	0.000816816	0.000108842	0.00236111
ENSG00000010219	HGNC:3095	chr12	26	23.913	0.000864798	0.000817494	8.64199e-05	0.00263377
ENSG00000160791	HGNC:1606	chr3	12	7.9435	0.00145054	0.000817672	9.67055e-05	0.002479
ENSG00000203837	HGNC:23492	chr10	19	23.531	0.00121498	0.000818162	7.45275e-05	0.00267208
ENSG00000140932	HGNC:19173	chr16	7	7.3381	0.00117385	0.000818728	8.9672e-05	0.00255893
ENSG00000132330	HGNC:18161	chr2	16	21.067	0.000840611	0.000819223	0.000123259	0.0024063
ENSG00000158077	HGNC:22939	chr11	49	40.777	0.00197269	0.000819332	7.2219e-05	0.00262954
ENSG00000145194	HGNC:13275	chr3	39	50.525	0.00103191	0.000820135	0.000210957	0.00194955
ENSG00000188175	HGNC:27364	chr7	17	20.348	0.00101985	0.00082018	0.000111153	0.00244867
ENSG00000204001	HGNC:27038	chr9	6	9.7543	0.00105417	0.000820604	6.2366e-05	0.00282371
ENSG00000137975	HGNC:2016	chr1	43	43.573	0.000963486	0.000820965	0.000127138	0.00234543
ENSG00000131686	HGNC:1380	chr1	8	15.738	0.000749889	0.000821172	7.79724e-05	0.00275407
ENSG00000154263	HGNC:30	chr17	61	78.03	0.000876154	0.000821346	6.51078e-05	0.00282772
ENSG00000145075	HGNC:25244	chr3	26	47.848	0.000931454	0.000821592	0.000112774	0.00246084
ENSG00000164237	HGNC:25090	chr5	8	12.969	0.000895614	0.000822033	0.000117457	0.00244015
ENSG00000185069	HGNC:24430	chr12	21	21.241	0.00282781	0.000822587	0.000119842	0.00220942
ENSG00000162877	HGNC:26518	chr1	27	26.642	0.00110366	0.000822717	0.000113154	0.00241983
ENSG00000204021	HGNC:23444	chr10	12	19.373	0.00103773	0.000823471	9.35176e-05	0.00256253
ENSG00000139540	HGNC:20502	chr12	18	22.239	0.00126787	0.00082353	6.96298e-05	0.00272825
ENSG00000183765	HGNC:16627	chr22	34	29.567	0.00176117	0.000823775	0.000104377	0.00242743
ENSG00000124508	HGNC:1137	chr6	19	22.965	0.00124778	0.000824142	8.88467e-05	0.00257676
ENSG00000140876	HGNC:8054	chr16	8	5.7339	0.00113548	0.000824268	0.000127274	0.00234078
ENSG00000103707	HGNC:29666	chr15	14	21.715	0.000922229	0.000825423	0.000183567	0.0021035
ENSG00000158122	HGNC:16881	chr9	10	8.7173	0.00103889	0.000825583	0.000135609	0.00232281
ENSG00000111339	HGNC:726	chr12	6	11.04	0.000833903	0.000825703	9.42104e-05	0.00262439
ENSG00000102796	HGNC:25832	chr13	14	17.156	0.000903666	0.000825756	0.000107354	0.00251826
ENSG00000116691	HGNC:25715	chr1	27	21.178	0.00229124	0.000827622	0.000123275	0.00228205
ENSG00000163607	HGNC:25007	chr3	11	11.965	0.00115137	0.00082763	0.000153621	0.00221221
ENSG00000256087	HGNC:20810	chr19	24	29.447	0.00125942	0.000828162	0.000142242	0.00226368
ENSG00000226321	HGNC:51677	chr2	28	45.906	0.0225515	0.000828254	5.33046e-05	0.00244693
ENSG00000189051	HGNC:34517	chr17	5	4.5124	0.00107317	0.000828302	7.43806e-05	0.00273883
ENSG00000254521	HGNC:15482	chr19	22	25.608	0.00119474	0.00082842	7.86936e-05	0.00268511
ENSG00000121289	HGNC:25907	chr19	40	42.566	0.00120386	0.000828472	0.000165672	0.00214457
ENSG00000104147	HGNC:20300	chr15	10	9.1585	0.00107485	0.00082869	9.01077e-05	0.0026171
ENSG00000172061	HGNC:20818	chr3	14	15.457	0.00127113	0.00082906	8.95471e-05	0.00258395
ENSG00000197816	HGNC:29303	chr9	75	98.275	0.00198174	0.000829889	0.000111103	0.00235007
ENSG00000168903	HGNC:1143	chr5	8	17.034	0.000833867	0.000830015	9.17723e-05	0.00265927
ENSG00000164078	HGNC:7381	chr3	55	54.528	0.00152626	0.000830243	0.000161633	0.0021393
ENSG00000134827	HGNC:11652	chr11	23	18.766	0.00111928	0.000830401	6.21932e-05	0.0028657
ENSG00000153446	HGNC:28687	chr16	22	18.25	0.00121518	0.000830746	0.000107159	0.00248029
ENSG00000160282	HGNC:3974	chr21	24	27.485	0.000931347	0.000831496	0.000108935	0.00252417
ENSG00000140505	HGNC:2596	chr15	16	18.114	0.00154787	0.000831671	9.38212e-05	0.00254727
ENSG00000179639	HGNC:3609	chr1	8	10.52	0.000877245	0.000832009	7.81391e-05	0.00276017
ENSG00000173531	HGNC:7380	chr3	34	43.882	0.000838949	0.00083206	8.47991e-05	0.00269637
ENSG00000063241	HGNC:26278	chr19	8	9.1855	0.000890337	0.000832121	8.05417e-05	0.00274912
ENSG00000139780	HGNC:33717	chr13	10	11.664	0.00103084	0.000832332	9.88502e-05	0.00257707
ENSG00000103227	HGNC:14154	chr16	25	27.504	0.000961188	0.000832367	0.000174284	0.00215903
ENSG00000182447	HGNC:34071	chr3	20	15.376	0.00155897	0.000832548	0.000124973	0.00233512
ENSG00000131910	HGNC:7961	chr1	8	8.5691	0.00131645	0.000832665	9.35195e-05	0.00257003
ENSG00000170486	HGNC:28932	chr12	18	20.187	0.00129956	0.000833092	9.76355e-05	0.00254187
ENSG00000175544	HGNC:1386	chr11	15	14.928	0.00111365	0.000833604	9.12301e-05	0.00261564
ENSG00000118557	HGNC:17728	chr16	55	62.299	0.0017785	0.000833625	0.000129561	0.00229146
ENSG00000070729	HGNC:2151	chr16	59	63.553	0.00225182	0.000833694	0.000117775	0.00232995
ENSG00000100033	HGNC:9453	chr22	21	27.497	0.00540727	0.000833886	0.000134296	0.0018883
ENSG00000115657	HGNC:47	chr2	35	47.481	0.000923441	0.000834368	0.000120468	0.00245616
ENSG00000205832	HGNC:40031	chr16	36	44.183	0.00214442	0.000834691	7.12022e-05	0.00267979
ENSG00000101751	HGNC:9182	chr18	16	26.14	0.000962029	0.000834948	0.000139232	0.00234747
ENSG00000120915	HGNC:3402	chr8	33	34.929	0.00124901	0.000835228	0.000221374	0.00194706
ENSG00000140057	HGNC:20091	chr14	27	43.635	0.000856547	0.000835536	0.000124305	0.0024472
ENSG00000165275	HGNC:26454	chr9	11	17.756	0.000889183	0.00083613	0.000167255	0.0022184
ENSG00000197410	HGNC:23111	chr4	79	92.919	0.00244106	0.000836319	7.1429e-05	0.00256655
ENSG00000140107	HGNC:20115	chr14	20	17.247	0.00155892	0.000836396	0.000111872	0.00242278
ENSG00000162971	HGNC:26754	chr2	17	20.627	0.000948103	0.000836452	0.000191599	0.00210132
ENSG00000172554	HGNC:13741	chr2	25	31.22	0.000820811	0.000836657	0.00019225	0.00213418
ENSG00000182271	HGNC:32431	chr17	11	12.433	0.000969217	0.000837086	8.63151e-05	0.00269825
ENSG00000184860	HGNC:29834	chr16	12	9.3763	0.00295547	0.000837252	0.000145941	0.00285801
ENSG00000143942	HGNC:32363	chr2	8	6.917	0.00107713	0.000837277	0.000108871	0.00252219
ENSG00000205858	HGNC:42972	chr7	10	13.091	0.00100515	0.000837308	7.69916e-05	0.00277907
ENSG00000105289	HGNC:11829	chr19	39	47.276	0.00137645	0.000837463	0.000125919	0.00236699
ENSG00000133055	HGNC:7552	chr1	21	23.605	0.0011958	0.000837603	0.0001401	0.00231121
ENSG00000186329	HGNC:34295	chr3	11	9.4692	0.002743	0.000837615	8.29522e-05	0.00256892
ENSG00000064205	HGNC:12770	chr20	8	9.8041	0.000943372	0.000837725	0.000130484	0.00241423
ENSG00000185379	HGNC:9823	chr17	16	19.953	0.000842929	0.000837872	0.000140761	0.00237934
ENSG00000197599	HGNC:34454	chr16	28	33.355	0.0139724	0.000838313	3.0889e-05	0.00282966
ENSG00000142494	HGNC:25588	chr17	24	28.942	0.000843729	0.000838687	0.000108066	0.00258918
ENSG00000136546	HGNC:10594	chr2	37	62.097	0.0021154	0.00083943	0.000147716	0.00214235
ENSG00000101574	HGNC:24726	chr18	15	24.202	0.000924807	0.00083976	0.000168282	0.00222366
ENSG00000085719	HGNC:2316	chr8	35	30.117	0.00118127	0.000839965	0.000213601	0.00199893
ENSG00000089041	HGNC:8537	chr12	22	34.307	0.00124841	0.00084045	0.000173396	0.00211623
ENSG00000139508	HGNC:27501	chr13	15	19.595	0.00304592	0.000840452	3.92021e-05	0.00302026
ENSG00000120337	HGNC:11932	chr1	6	7.013	0.00111018	0.000840789	7.05278e-05	0.0028317
ENSG00000184619	HGNC:26989	chr17	12	15.238	0.0011623	0.000841147	0.00010185	0.00256728
ENSG00000183317	HGNC:19987	chr1	40	40.474	0.00132209	0.000841201	0.000211362	0.00198905
ENSG00000178084	HGNC:24003	chr3	16	18.151	0.00114679	0.000841257	9.7833e-05	0.00259835
ENSG00000177082	HGNC:25928	chr15	15	18.337	0.000912505	0.000841955	0.000169501	0.00222568
ENSG00000178997	HGNC:28507	chr15	22	24.873	0.00154501	0.000842222	0.00012628	0.00236289
ENSG00000112763	HGNC:1136	chr6	27	19.694	0.0010886	0.000842247	8.73205e-05	0.00270534
ENSG00000010319	HGNC:30400	chr3	32	41.432	0.000877714	0.00084236	0.000165257	0.00225405
ENSG00000144649	HGNC:24485	chr3	22	19.637	0.00148315	0.000842916	0.000122379	0.0023968
ENSG00000145217	HGNC:10993	chr4	17	17.184	0.00121706	0.000843072	9.12303e-05	0.00265869
ENSG00000136682	HGNC:17907	chr2	6	14.451	0.000833352	0.000843753	0.000146145	0.00237168
ENSG00000133742	HGNC:1368	chr8	15	13.505	0.00122784	0.000843823	0.000111998	0.00249864
ENSG00000138036	HGNC:24595	chr2	16	21.53	0.00106221	0.000845264	0.000120426	0.00247845
ENSG00000101213	HGNC:9617	chr20	20	21.653	0.00179651	0.00084558	9.97598e-05	0.00251898
ENSG00000131778	HGNC:1916	chr1	54	52.14	0.00184433	0.000845613	0.000222392	0.00193372
ENSG00000100344	HGNC:18590	chr22	14	19.801	0.000836517	0.000845724	0.000157063	0.00232499
ENSG00000164008	HGNC:28795	chr1	4	9.6985	0.000952391	0.000845833	0.000166879	0.00224929
ENSG00000149516	HGNC:7317	chr11	8	10.263	0.000865708	0.000845991	0.000114934	0.00255748
ENSG00000149573	HGNC:3496	chr11	16	11.976	0.00132973	0.000846007	0.000150352	0.00228062
ENSG00000204396	HGNC:13939	chr6	23	37.581	0.00103965	0.000846014	7.27493e-05	0.00284761
ENSG00000122417	HGNC:29225	chr1	30	33.292	0.00149761	0.000846373	0.000127528	0.00238627
ENSG00000139865	HGNC:19739	chr14	52	77.327	0.0100538	0.000846445	6.08054e-05	0.00262147
ENSG00000145949	HGNC:27972	chr6	20	21.255	0.0012938	0.000846449	9.95932e-05	0.00257493
ENSG00000121988	HGNC:25249	chr2	40	55.002	0.00114007	0.00084658	0.000185543	0.00208534
ENSG00000086967	HGNC:7550	chr19	43	57.496	0.00108107	0.000846745	0.00011127	0.00251836
ENSG00000184108	HGNC:26698	chr4	17	18.618	0.000954198	0.00084695	5.84317e-05	0.00302912
ENSG00000229453	HGNC:33160	chr3	6	5.4431	0.00112626	0.000847313	5.54825e-05	0.00301129
ENSG00000205413	HGNC:1348	chr7	51	51.808	0.00293156	0.000847836	0.000159595	0.00214451
ENSG00000160221	HGNC:1273	chr21	8	10.46	0.000965533	0.000848185	0.0001344	0.00243017
ENSG00000123609	HGNC:7854	chr2	10	15.155	0.00105351	0.000848341	8.10649e-05	0.00277522
ENSG00000243646	HGNC:5965	chr21	11	16.329	0.00082009	0.00084872	0.000136138	0.00245714
ENSG00000171234	HGNC:12554	chr4	20	20.202	0.00106213	0.000848974	8.23482e-05	0.0027761
ENSG00000125046	HGNC:24809	chr3	17	21.568	0.000832899	0.000849213	7.457e-05	0.00283885
ENSG00000198075	HGNC:11457	chr2	10	14.082	0.0018101	0.000849431	0.000105835	0.00240589
ENSG00000175877	HGNC:23018	chr7	12	11.68	0.00197233	0.000849452	7.71377e-05	0.00271518
ENSG00000105519	HGNC:1487	chr19	7	6.6193	0.000957736	0.000849565	0.000103727	0.00262759
ENSG00000175787	HGNC:12957	chr9	18	19.777	0.000935098	0.000849745	0.00018592	0.00218621
ENSG00000175946	HGNC:34435	chr8	14	17.579	0.0016741	0.000849752	8.43567e-05	0.00266427
ENSG00000075643	HGNC:18234	chr18	32	37.237	0.00124975	0.000850271	0.000106718	0.00255705
ENSG00000135577	HGNC:7843	chr6	11	9.5555	0.00105182	0.000850519	0.000124784	0.00247755
ENSG00000196600	HGNC:32935	chr11	23	20.585	0.00133104	0.000850649	8.89983e-05	0.00268031
ENSG00000196859	HGNC:32971	chr17	21	24.776	0.00325032	0.000850835	5.05163e-05	0.00288513
ENSG00000154743	HGNC:28422	chr3	20	25.414	0.000885212	0.000851207	0.000185467	0.00219306
ENSG00000244122	HGNC:12539	chr2	20	19.848	0.00159548	0.000851394	0.000103347	0.00254029
ENSG00000116726	HGNC:22125	chr1	8	11.464	0.00169518	0.000851871	6.52002e-05	0.00284906
ENSG00000153896	HGNC:26408	chr19	14	22.505	0.00247412	0.000852264	0.000142994	0.00222076
ENSG00000147606	HGNC:14467	chr8	20	36.083	0.000839736	0.000852313	9.55517e-05	0.00270245
ENSG00000127325	HGNC:17105	chr12	28	26.831	0.00181494	0.000852785	0.000111339	0.00247306
ENSG00000135587	HGNC:11121	chr6	25	22.016	0.00147545	0.000852852	0.000130486	0.00238839
ENSG00000163959	HGNC:29955	chr3	5	16.674	0.000838033	0.000853323	0.000103688	0.00265591
ENSG00000206013	HGNC:16644	chr11	7	4.1078	0.00142853	0.000853615	0.000107469	0.0025388
ENSG00000122133	HGNC:8573	chr9	11	10.08	0.00111701	0.000854025	7.33298e-05	0.00286618
ENSG00000203710	HGNC:2334	chr1	64	81.779	0.00105147	0.00085454	8.52373e-05	0.00278077
ENSG00000178229	HGNC:25281	chr19	23	19.224	0.00120736	0.000854716	0.000159545	0.00227566
ENSG00000204176	HGNC:17167	chr10	20	15.9	0.00102027	0.000854763	7.59347e-05	0.00287012
ENSG00000179988	HGNC:28578	chr10	11	18.699	0.000813899	0.000854902	0.000164983	0.00233331
ENSG00000148290	HGNC:11474	chr9	18	15.189	0.00108038	0.000854992	0.000166113	0.00226751
ENSG00000204252	HGNC:4936	chr6	13	10.203	0.00105901	0.000855075	9.96485e-05	0.00265683
ENSG00000189350	HGNC:33715	chr2	29	36.771	0.00126826	0.000855826	0.000136757	0.00238741
ENSG00000158286	HGNC:32947	chr1	23	34.184	0.00106148	0.000855918	0.000139013	0.00241098
ENSG00000237136	HGNC:37264	chr4	9	11.132	0.00130039	0.000856408	7.39314e-05	0.00282603
ENSG00000117501	HGNC:26287	chr1	30	41.509	0.00104861	0.000856412	8.93249e-05	0.00273244
ENSG00000187258	HGNC:23631	chr7	16	20.876	0.00125508	0.000857117	0.000139927	0.00235583
ENSG00000066651	HGNC:21080	chr6	21	27.068	0.000893979	0.000857523	0.000169721	0.00229115
ENSG00000186038	HGNC:24005	chr3	14	13.28	0.00093874	0.000858265	7.74593e-05	0.00287891
ENSG00000170289	HGNC:2153	chr8	34	44.472	0.000941195	0.000858464	0.000127743	0.00250004
ENSG00000108759	HGNC:6449	chr17	24	18.303	0.00163326	0.000858492	9.61895e-05	0.00262295
ENSG00000107159	HGNC:1383	chr9	17	23.332	0.000975486	0.000858772	8.79739e-05	0.00278792
ENSG00000116830	HGNC:12398	chr1	45	65.234	0.000904527	0.000858926	0.000171781	0.0022746
ENSG00000104611	HGNC:26102	chr8	32	30.358	0.00156698	0.000859107	0.00014194	0.00232898
ENSG00000070269	HGNC:20185	chr14	32	38.435	0.000954145	0.000859158	0.000183717	0.00221675
ENSG00000063761	HGNC:19038	chr14	23	25.406	0.000969427	0.000859309	0.000218091	0.00207431
ENSG00000186283	HGNC:11997	chr1	17	15.482	0.00147238	0.000859466	9.03711e-05	0.00267558
ENSG00000111863	HGNC:21214	chr6	11	13.321	0.00083297	0.000859489	8.28908e-05	0.00285926
ENSG00000132514	HGNC:16916	chr17	10	14.926	0.00155072	0.000859728	9.74018e-05	0.00260504
ENSG00000111405	HGNC:14369	chr12	22	24.101	0.00227188	0.00085989	0.000101205	0.00255276
ENSG00000197768	HGNC:37285	chr9	17	14.457	0.00370608	0.000859947	5.74983e-05	0.00283374
ENSG00000171446	HGNC:30841	chr17	15	21.146	0.00223113	0.000860005	9.98148e-05	0.00246013
ENSG00000137494	HGNC:26752	chr11	17	20.745	0.00114304	0.000860134	0.000215888	0.00206055
ENSG00000176715	HGNC:27288	chr16	34	25.228	0.0021059	0.000860376	0.000122351	0.00241533
ENSG00000213983	HGNC:556	chr14	43	44.935	0.00139991	0.000860434	0.000159948	0.00225256
ENSG00000105186	HGNC:25310	chr19	51	58.292	0.000951034	0.000860534	0.000179413	0.0022381
ENSG00000256980	HGNC:37274	chr6	2	4.5067	0.00114939	0.000860686	7.37119e-05	0.00286616
ENSG00000198690	HGNC:29170	chr15	42	48.629	0.00184062	0.000860729	0.000148054	0.0022901
ENSG00000150636	HGNC:26295	chr18	25	26.983	0.00183965	0.000860918	9.44329e-05	0.00259619
ENSG00000169885	HGNC:24193	chr1	11	9.8757	0.00100943	0.000861166	8.83481e-05	0.00278507
ENSG00000215915	HGNC:32151	chr1	15	19.669	0.00116421	0.00086157	6.59959e-05	0.00295906
ENSG00000256870	HGNC:19119	chr12	26	30.153	0.00119427	0.000862032	0.000139005	0.00240982
ENSG00000066294	HGNC:1704	chr1	14	16.617	0.00132189	0.000862048	0.000114773	0.0025401
ENSG00000171759	HGNC:8582	chr12	32	28.613	0.00202583	0.000862227	9.58724e-05	0.00259016
ENSG00000147896	HGNC:21714	chr9	12	8.7688	0.00189445	0.000862245	0.000112722	0.00250323
ENSG00000188611	HGNC:18860	chr10	5	9.3608	0.00115777	0.000862253	0.000169976	0.00222665
ENSG00000186191	HGNC:16179	chr20	32	33.33	0.00161804	0.000864571	0.000123248	0.00245526
ENSG00000084453	HGNC:10956	chr12	26	28.417	0.000927601	0.000865035	9.17116e-05	0.00280511
ENSG00000178965	HGNC:25346	chr1	61	55.646	0.00492959	0.000865152	9.58045e-05	0.00250035
ENSG00000113905	HGNC:5181	chr3	20	19.42	0.00360802	0.00086536	7.91468e-05	0.00263794
ENSG00000064886	HGNC:1933	chr1	21	20.883	0.00151941	0.000866185	0.000118481	0.00251106
ENSG00000161905	HGNC:433	chr17	35	34.684	0.00149119	0.000866544	0.000146773	0.00236341
ENSG00000006659	HGNC:30054	chr19	6	7.5894	0.00118448	0.000866568	6.34626e-05	0.0029976
ENSG00000172478	HGNC:26216	chr2	12	12.595	0.000935241	0.000866877	6.47466e-05	0.00303218
ENSG00000042286	HGNC:21411	chr10	10	15.655	0.00127755	0.000866948	0.000134684	0.00246318
ENSG00000196584	HGNC:12829	chr7	11	13.271	0.000993098	0.000867004	0.000100764	0.00272007
ENSG00000102886	HGNC:28638	chr16	22	20.828	0.00154926	0.000867121	0.000142703	0.00237218
ENSG00000154240	HGNC:28514	chr17	62	67.947	0.0035181	0.00086718	0.000100549	0.0025033
ENSG00000131849	HGNC:12916	chr19	20	22.637	0.00154648	0.000867714	0.000118631	0.0025207
ENSG00000165383	HGNC:23199	chr10	6	4.6751	0.000930622	0.000868132	0.00010507	0.00270219
ENSG00000111404	HGNC:26213	chr12	14	12.665	0.00194793	0.000869152	0.000120181	0.00247067
ENSG00000109854	HGNC:16637	chr11	16	11.213	0.00110446	0.000869236	0.000165816	0.00232186
ENSG00000183828	HGNC:20141	chr14	7	7.7542	0.000859458	0.000869452	0.000102287	0.00274249
ENSG00000159445	HGNC:17947	chr1	10	10.346	0.000891988	0.000869681	0.000134807	0.00252833
ENSG00000142233	HGNC:25208	chr19	20	16.395	0.0012243	0.000869801	8.81707e-05	0.00276441
ENSG00000158901	HGNC:16163	chr20	13	14.572	0.000936799	0.000870042	6.4894e-05	0.00304741
ENSG00000170484	HGNC:28929	chr12	20	18.29	0.00161499	0.000870471	0.000101128	0.00261313
ENSG00000185056	HGNC:27026	chr5	9	6.0478	0.00165416	0.000871656	8.82721e-05	0.00273346
ENSG00000167419	HGNC:6678	chr17	28	33.393	0.000876867	0.000871707	7.06848e-05	0.00295871
ENSG00000124469	HGNC:1820	chr19	12	16.115	0.00107542	0.000872074	7.82934e-05	0.00290489
ENSG00000179709	HGNC:22940	chr19	38	39.434	0.00500061	0.000872515	0.00012892	0.00235069
ENSG00000165474	HGNC:4284	chr13	17	6.5002	0.00326758	0.000872723	0.000122408	0.00242895
ENSG00000145192	HGNC:349	chr3	14	12.967	0.00143966	0.000873089	0.000122418	0.00252978
ENSG00000185404	HGNC:25105	chr2	19	35.056	0.00108674	0.000873306	7.52992e-05	0.00294322
ENSG00000110900	HGNC:30795	chr12	11	14.097	0.000966442	0.000873375	0.000141682	0.00248616
ENSG00000145113	HGNC:7514	chr3	93	111.33	0.00106858	0.000873377	5.84893e-05	0.00306801
ENSG00000119457	HGNC:16055	chr9	16	14.77	0.00125152	0.000873461	0.000143874	0.00242114
ENSG00000188991	HGNC:33455	chr12	16	20.582	0.0067055	0.000873622	6.0026e-05	0.00272703
ENSG00000129197	HGNC:28641	chr17	14	11.01	0.00103601	0.000873629	0.000138604	0.00249425
ENSG00000187950	HGNC:23080	chr12	55	56.298	0.00786752	0.00087444	5.83771e-05	0.00279844
ENSG00000170956	HGNC:1815	chr19	14	14.342	0.00118272	0.000875218	9.55978e-05	0.00274894
ENSG00000064933	HGNC:9121	chr2	32	42.367	0.000938423	0.00087528	0.000168912	0.00235986
ENSG00000125388	HGNC:4543	chr4	27	34.26	0.00085184	0.000875497	0.000129889	0.00258983
ENSG00000188659	HGNC:33727	chr15	14	11.457	0.000983873	0.000876178	0.000120664	0.00262384
ENSG00000136444	HGNC:25634	chr17	12	19.865	0.000931085	0.000876303	0.000120547	0.00263415
ENSG00000163295	HGNC:437	chr2	26	24.266	0.0020991	0.000876513	8.28051e-05	0.00274474
ENSG00000125703	HGNC:16040	chr1	25	24.85	0.00119851	0.000876655	0.000196195	0.00219632
ENSG00000185838	HGNC:4397	chr22	9	14.974	0.00110093	0.000877547	0.000101167	0.00273631
ENSG00000173085	HGNC:25223	chr4	7	14.818	0.0020327	0.000877767	0.000175473	0.00205876
ENSG00000132530	HGNC:30932	chr17	16	14.017	0.00113148	0.000877959	0.000109845	0.00266821
ENSG00000186891	HGNC:11914	chr1	8	6.3711	0.0010505	0.000878748	7.78949e-05	0.00293707
ENSG00000187105	HGNC:16761	chr14	46	48.932	0.00223102	0.000878816	0.000103401	0.0025533
ENSG00000125652	HGNC:21306	chr19	9	9.3873	0.00114203	0.00087942	0.00010905	0.00267433
ENSG00000168427	HGNC:24770	chr2	18	21.853	0.000896511	0.000879794	0.000113479	0.00270602
ENSG00000105523	HGNC:25972	chr19	15	14.276	0.000959563	0.000880256	0.000143071	0.0025102
ENSG00000213199	HGNC:101	chr7	15	27.91	0.0011211	0.000880555	8.16303e-05	0.00287342
ENSG00000188487	HGNC:33116	chr11	28	29.183	0.00117729	0.000880791	0.000116358	0.00263465
ENSG00000197646	HGNC:18731	chr9	9	12.245	0.000915793	0.000881014	0.000109587	0.0027302
ENSG00000008516	HGNC:14246	chr16	22	25.227	0.000890364	0.000881057	8.5499e-05	0.00292952
ENSG00000184497	HGNC:28297	chr13	16	14.155	0.00144902	0.000881097	0.000150413	0.00238954
ENSG00000189283	HGNC:3701	chr3	4	6.1828	0.000917145	0.000881222	0.000176672	0.00234943
ENSG00000103253	HGNC:14177	chr16	8	9.8164	0.000920006	0.000881431	0.000139962	0.0025367
ENSG00000129451	HGNC:6358	chr19	10	10.491	0.00107884	0.000881485	7.44564e-05	0.00298153
ENSG00000131044	HGNC:16118	chr20	28	29.876	0.000990588	0.00088167	0.000154537	0.00244204
ENSG00000132855	HGNC:491	chr1	21	23.247	0.00103379	0.000882169	7.94808e-05	0.00294773
ENSG00000183891	HGNC:32954	chr2	3	6.0142	0.000948091	0.000882251	0.000180058	0.00231976
ENSG00000100628	HGNC:16012	chr14	24	27.717	0.00147734	0.000882288	0.000133621	0.00249332
ENSG00000239388	HGNC:19766	chr3	30	23.919	0.00188362	0.000882572	0.000108789	0.00260555
ENSG00000087884	HGNC:30205	chr11	8	6.9081	0.00109729	0.000884008	0.000128449	0.0025822
ENSG00000196290	HGNC:13390	chr2	14	17.068	0.000868642	0.000884157	0.000193743	0.00229202
ENSG00000205359	HGNC:23613	chr5	21	30.192	0.000823769	0.000885013	6.78866e-05	0.0031043
ENSG00000253767	HGNC:8706	chr5	27	27.536	0.00210752	0.000885283	9.454e-05	0.00268642
ENSG00000180758	HGNC:23687	chr1	6	9.9795	0.000839102	0.000885656	7.38241e-05	0.00307228
ENSG00000197016	HGNC:22220	chr19	27	23.975	0.00149194	0.000886808	0.000131884	0.00249966
ENSG00000157326	HGNC:16985	chr14	9	11.969	0.000899843	0.000886953	0.000104095	0.00278146
ENSG00000104499	HGNC:4375	chr8	1	3.0012	0.00147705	0.000886992	7.65017e-05	0.00290039
ENSG00000184459	HGNC:16503	chr22	15	25.939	0.00093404	0.000887809	9.98798e-05	0.00283336
ENSG00000133106	HGNC:16465	chr13	33	25.488	0.00202638	0.000887905	9.31742e-05	0.00270752
ENSG00000254505	HGNC:20274	chr14	13	12.958	0.00171629	0.000889265	9.67989e-05	0.00270568
ENSG00000164675	HGNC:21995	chr7	27	37.504	0.00103126	0.000889278	0.000128396	0.0026084
ENSG00000104537	HGNC:536	chr8	18	24.752	0.00113898	0.000889295	8.94018e-05	0.0028588
ENSG00000250305	HGNC:26725	chr8	11	6.7957	0.000983253	0.000891225	0.000121372	0.00268125
ENSG00000129925	HGNC:17205	chr16	20	32.279	0.000861544	0.000892288	0.000137193	0.00262106
ENSG00000168116	HGNC:21360	chr6	19	24.838	0.00169208	0.000892528	0.000108749	0.00260938
ENSG00000170430	HGNC:7059	chr10	10	8.8992	0.000948224	0.000893145	0.000112297	0.0027549
ENSG00000167914	HGNC:13311	chr17	24	23.559	0.00151219	0.000893251	0.000115885	0.0026217
ENSG00000164393	HGNC:18991	chr6	31	22.403	0.0168968	0.000893446	7.46307e-05	0.00270516
ENSG00000197416	HGNC:34524	chr8	4	5.2228	0.00135194	0.000893519	6.30673e-05	0.00309779
ENSG00000205639	HGNC:37207	chr2	18	22.043	0.00100473	0.000893713	9.56148e-05	0.0028645
ENSG00000164038	HGNC:25143	chr4	12	22.99	0.00104055	0.000894355	8.54824e-05	0.00294927
ENSG00000153029	HGNC:4975	chr1	23	17.058	0.000922182	0.000894538	0.000109414	0.00278196
ENSG00000163898	HGNC:18483	chr3	18	22.082	0.000890284	0.000895174	9.48077e-05	0.00291657
ENSG00000060140	HGNC:18889	chr12	18	22.512	0.000961158	0.000895389	0.00014699	0.00254862
ENSG00000163617	HGNC:29272	chr3	49	50.535	0.00246483	0.000895535	0.000193355	0.00218108
ENSG00000197619	HGNC:24740	chr19	22	31.399	0.00126232	0.00089571	0.000145263	0.00248609
ENSG00000106080	HGNC:18625	chr7	9	9.2303	0.000883099	0.000895858	0.000146909	0.00256213
ENSG00000007376	HGNC:14173	chr16	13	9.5629	0.00113101	0.000896156	0.000130043	0.00262015
ENSG00000114812	HGNC:12694	chr3	35	26.633	0.00152979	0.000896202	0.000139454	0.00249484
ENSG00000141316	HGNC:16260	chr17	7	9.4302	0.000954527	0.000896835	7.58195e-05	0.00306327
ENSG00000185880	HGNC:17857	chr15	16	21.214	0.00109195	0.000896842	0.000108514	0.00277159
ENSG00000134020	HGNC:28319	chr8	8	11.204	0.00086397	0.000896963	9.25272e-05	0.00293748
ENSG00000148399	HGNC:25199	chr9	14	17.977	0.000861856	0.000897015	0.000175905	0.00242797
ENSG00000180432	HGNC:2653	chr3	9	13.221	0.00109234	0.000897657	0.000104991	0.00278954
ENSG00000126337	HGNC:6454	chr17	20	20.811	0.00285457	0.000897684	9.95588e-05	0.00262464
ENSG00000213889	HGNC:26845	chr19	9	10.947	0.00101624	0.000897738	0.00012809	0.00265578
ENSG00000160339	HGNC:3624	chr9	16	15.867	0.00120814	0.000897882	9.58193e-05	0.00283198
ENSG00000115107	HGNC:24592	chr2	14	16.282	0.0011497	0.000897939	0.000139758	0.00255886
ENSG00000149054	HGNC:13007	chr11	24	25.04	0.00235427	0.0008985	0.000115202	0.00258006
ENSG00000135596	HGNC:20619	chr6	43	60.539	0.000864963	0.000898531	0.000160942	0.0024866
ENSG00000145850	HGNC:25132	chr5	16	18.192	0.00201576	0.000898867	9.24518e-05	0.00278543
ENSG00000158683	HGNC:18053	chr7	88	143.53	0.000805635	0.000899238	9.01958e-05	0.00290119
ENSG00000188163	HGNC:33818	chr9	17	15.224	0.00171796	0.000899469	6.97725e-05	0.0029919
ENSG00000140481	HGNC:26552	chr15	34	41.269	0.0010621	0.000899494	6.78667e-05	0.00310883
ENSG00000170425	HGNC:264	chr17	8	9.6405	0.00105671	0.000899672	0.000164386	0.00245052
ENSG00000196476	HGNC:16227	chr20	22	22.972	0.00146703	0.000900696	0.000128021	0.00257529
ENSG00000163293	HGNC:27194	chr4	15	15.363	0.00152914	0.000900713	0.000100469	0.00275843
ENSG00000164520	HGNC:16793	chr6	10	9.706	0.0011181	0.000901123	8.3727e-05	0.00298074
ENSG00000122224	HGNC:6730	chr1	23	29.302	0.000949225	0.000901175	8.34278e-05	0.0030137
ENSG00000214456	HGNC:33196	chr19	16	14.495	0.00115116	0.000902706	0.000159296	0.00247539
ENSG00000108417	HGNC:6455	chr17	16	18.538	0.00131438	0.000903461	6.1306e-05	0.0031733
ENSG00000271271	HGNC:28183	chr4	21	21.852	0.00279446	0.000903622	0.000106167	0.00265378
ENSG00000182938	HGNC:19658	chr17	19	24.226	0.00137011	0.000903637	0.00011198	0.00270425
ENSG00000165591	HGNC:26440	chrX	26	16.396	0.005535	0.00090391	8.97364e-05	0.00264897
ENSG00000136098	HGNC:7746	chr13	27	27.776	0.000977986	0.000903934	0.000195189	0.00232731
ENSG00000115488	HGNC:7759	chr2	17	11.151	0.00180224	0.000903998	9.91756e-05	0.0027826
ENSG00000241127	HGNC:24857	chr7	6	10.939	0.000929522	0.000904339	0.000184308	0.00240277
ENSG00000153303	HGNC:21240	chr6	22	24.243	0.00137023	0.000904383	0.000110262	0.00275486
ENSG00000182177	HGNC:19770	chr2	11	10.891	0.0011041	0.000904522	0.000103737	0.0028292
ENSG00000143512	HGNC:25842	chr1	32	28.667	0.00125806	0.000904717	0.00014959	0.00252207
ENSG00000148120	HGNC:1361	chr9	29	42.125	0.00109303	0.000904891	0.000222286	0.00219818
ENSG00000075651	HGNC:9067	chr3	42	62.043	0.00104831	0.000905175	0.000175521	0.00239576
ENSG00000255501	HGNC:28861	chr11	4	3.8044	0.00126526	0.000905193	6.99984e-05	0.00310065
ENSG00000151704	HGNC:6255	chr11	8	11.224	0.00160719	0.00090535	0.000107638	0.00273551
ENSG00000162620	HGNC:28318	chr1	22	25.749	0.00127449	0.000905409	6.46802e-05	0.00315158
ENSG00000178401	HGNC:25802	chr12	9	10.082	0.00101197	0.000907364	8.031e-05	0.00305607
ENSG00000119227	HGNC:30596	chr3	10	15.951	0.000837664	0.000907545	0.000120953	0.00278597
ENSG00000179165	HGNC:18312	chr6	7	4.2782	0.00147525	0.000907987	8.69302e-05	0.00292213
ENSG00000154025	HGNC:23155	chr17	25	33.595	0.000955603	0.000908177	0.000106828	0.0028543
ENSG00000142273	HGNC:15961	chr19	19	24.413	0.00093431	0.000908413	0.000127774	0.00271616
ENSG00000127586	HGNC:18435	chr16	45	49.691	0.00124926	0.000909192	0.000104995	0.00279159
ENSG00000110011	HGNC:5271	chr11	14	12.324	0.00104733	0.000909341	0.000161648	0.00250174
ENSG00000197826	HGNC:28554	chr4	13	12.399	0.00112729	0.000909632	0.000194369	0.00233242
ENSG00000162078	HGNC:30456	chr16	5	4.6043	0.000994476	0.000909728	8.17499e-05	0.00303942
ENSG00000204010	HGNC:23442	chr10	6	4.5273	0.00112042	0.000909999	8.26909e-05	0.00304278
ENSG00000099337	HGNC:6281	chr19	5	7.8083	0.00119905	0.000910787	6.826e-05	0.00315439
ENSG00000151790	HGNC:11708	chr4	19	26.833	0.00144581	0.000911025	5.83078e-05	0.00320771
ENSG00000184210	HGNC:23250	chrX	15	13.675	0.0136112	0.000911324	7.01466e-05	0.00280822
ENSG00000118961	HGNC:26145	chr2	8	15.707	0.000976999	0.000912234	0.000165246	0.00250825
ENSG00000129151	HGNC:964	chr11	18	18.05	0.00157789	0.000912483	9.70231e-05	0.00282891
ENSG00000163012	HGNC:30990	chr2	24	27.074	0.00149936	0.000912911	0.000114582	0.00271365
ENSG00000101473	HGNC:15919	chr20	11	18.192	0.00105951	0.000913279	0.000146469	0.00259704
ENSG00000066557	HGNC:26004	chr1	31	30.942	0.00170303	0.000913319	0.000145493	0.00250642
ENSG00000167165	HGNC:12538	chr2	13	19.431	0.00117371	0.000913661	0.000114657	0.0027693
ENSG00000156958	HGNC:4119	chr15	22	25.112	0.00108798	0.000913663	0.000198074	0.00233219
ENSG00000204889	HGNC:26707	chr17	16	19.42	0.0010029	0.000913995	7.23539e-05	0.00316791
ENSG00000198483	HGNC:26323	chr1	43	51.293	0.00170116	0.000914132	0.000184023	0.00231229
ENSG00000105982	HGNC:17118	chr7	22	20.356	0.00216277	0.000914367	0.000307329	0.00189679
ENSG00000196177	HGNC:91	chr10	19	23.791	0.00201762	0.000914959	0.00016135	0.00242087
ENSG00000137875	HGNC:993	chr15	3	3.8688	0.00128871	0.000914983	6.74086e-05	0.00313846
ENSG00000164047	HGNC:1472	chr3	4	5.682	0.000973083	0.000915745	7.35119e-05	0.00315361
ENSG00000213822	HGNC:31949	chr19	12	11.141	0.00158816	0.000915967	7.74612e-05	0.00301213
ENSG00000166510	HGNC:24350	chr18	19	19.748	0.00146345	0.000917024	8.5285e-05	0.00296288
ENSG00000186567	HGNC:31951	chr19	14	13.789	0.00141106	0.000917893	0.000114085	0.00277
ENSG00000175356	HGNC:30425	chr11	40	54.758	0.0021245	0.000917902	0.000153758	0.0024339
ENSG00000099812	HGNC:27000	chr19	19	21.574	0.00210833	0.00091832	6.80099e-05	0.00307047
ENSG00000170423	HGNC:28926	chr12	23	23.35	0.00125703	0.000918329	9.56244e-05	0.00292172
ENSG00000168792	HGNC:26971	chr17	12	13.002	0.00123623	0.000918605	0.000129041	0.00268163
ENSG00000183323	HGNC:28924	chr5	18	25.997	0.00213935	0.000919315	0.000205921	0.00211742
ENSG00000181045	HGNC:14471	chr17	28	27.273	0.00118441	0.000919485	0.000193397	0.00236023
ENSG00000124780	HGNC:14465	chr6	9	10.591	0.00114179	0.000919494	9.5843e-05	0.00294687
ENSG00000151806	HGNC:25799	chr4	30	35.792	0.00180797	0.000919699	0.000260379	0.00200587
ENSG00000136697	HGNC:15552	chr2	8	6.7685	0.0014558	0.000919784	6.98859e-05	0.00311741
ENSG00000172361	HGNC:26530	chr18	28	28.561	0.00159156	0.000920069	0.000109245	0.0027581
ENSG00000141198	HGNC:11983	chr17	19	28.407	0.00102726	0.000920126	0.000230341	0.00223773
ENSG00000165078	HGNC:17245	chr8	27	30.112	0.00123398	0.000920202	7.31645e-05	0.00314374
ENSG00000112214	HGNC:17371	chr6	14	13.435	0.00114534	0.000920406	8.33092e-05	0.00305851
ENSG00000101435	HGNC:16233	chr20	13	5.8913	0.00148906	0.000920423	8.52974e-05	0.00297928
ENSG00000149742	HGNC:16261	chr11	26	22.345	0.00197257	0.000920646	7.65922e-05	0.00302058
ENSG00000122970	HGNC:14313	chr12	25	43.822	0.000786989	0.000921011	0.000201126	0.00242064
ENSG00000132275	HGNC:29030	chr11	17	20.049	0.00124825	0.000921012	0.000221153	0.0022406
ENSG00000129673	HGNC:19	chr17	5	8.5525	0.00090835	0.000921198	7.78956e-05	0.00315204
ENSG00000185291	HGNC:6012	chrX	34	22.977	0.004819	0.000921509	0.000102342	0.00264577
ENSG00000177752	HGNC:26825	chr4	9	11.606	0.00138309	0.00092261	0.000118096	0.00275131
ENSG00000224586	HGNC:4557	chr6	6	8.8292	0.00103364	0.000922744	8.06114e-05	0.00311553
ENSG00000145491	HGNC:24060	chr5	9	10.006	0.0018831	0.000923335	9.99654e-05	0.00281291
ENSG00000132744	HGNC:24104	chr11	9	10.97	0.000807147	0.00092418	7.18331e-05	0.00323217
ENSG00000118898	HGNC:9273	chr16	72	85.225	0.00124945	0.00092444	0.000170644	0.00245145
ENSG00000174448	HGNC:18066	chr18	7	11.016	0.000909765	0.000924493	0.000102422	0.00294965
ENSG00000140025	HGNC:20357	chr14	7	10.74	0.000931358	0.000925831	0.000124038	0.00281777
ENSG00000177984	HGNC:33777	chr9	5	9.3079	0.00112286	0.000925965	7.34098e-05	0.00314829
ENSG00000145626	HGNC:26625	chr5	19	18.741	0.0015722	0.000926235	8.46014e-05	0.00298949
ENSG00000182698	HGNC:33762	chr2	13	11.405	0.0019952	0.000926255	0.000132574	0.00251562
ENSG00000137462	HGNC:11848	chr4	13	22.146	0.000939607	0.000926408	0.00010804	0.0029097
ENSG00000073754	HGNC:1690	chr1	23	19.425	0.00179791	0.000926424	0.000121003	0.00267074
ENSG00000129295	HGNC:16725	chr8	19	25.718	0.000907369	0.000926467	0.000138791	0.00273791
ENSG00000103599	HGNC:25721	chr15	40	53.204	0.00135918	0.000926522	0.000122289	0.00273823
ENSG00000137261	HGNC:21580	chr6	37	49.005	0.0010371	0.000926655	0.000158081	0.00258368
ENSG00000138587	HGNC:29636	chr15	32	32.443	0.00151739	0.000926822	0.000140322	0.00259977
ENSG00000173928	HGNC:26638	chr19	4	5.6094	0.00111114	0.000926862	8.70879e-05	0.00304894
ENSG00000146856	HGNC:27981	chr7	29	38.219	0.00101201	0.00092697	0.000195908	0.00240336
ENSG00000174827	HGNC:8821	chr1	13	11.727	0.00152695	0.000927153	0.000109199	0.00281331
ENSG00000204174	HGNC:9329	chr10	9	8.4593	0.00150649	0.000927429	8.64998e-05	0.00300302
ENSG00000171103	HGNC:26070	chr2	15	22.757	0.00123857	0.000927555	9.67666e-05	0.00294855
ENSG00000169064	HGNC:26245	chr3	37	46.146	0.00136585	0.00092784	0.000134666	0.00265328
ENSG00000121898	HGNC:26977	chr10	25	36.896	0.00123168	0.000927855	0.000180334	0.00244981
ENSG00000146839	HGNC:12857	chr7	102	114.43	0.0100732	0.000927913	8.26081e-05	0.00276058
ENSG00000172889	HGNC:20594	chr9	22	14.539	0.00168943	0.000928165	0.000135488	0.00262752
ENSG00000047617	HGNC:1183	chr12	42	56.545	0.00754031	0.000928367	0.00010054	0.00267466
ENSG00000204613	HGNC:10072	chr6	16	21.805	0.00106987	0.000928431	9.70182e-05	0.00300347
ENSG00000103381	HGNC:25632	chr16	11	12.544	0.00114176	0.000929467	0.000169304	0.00252117
ENSG00000175634	HGNC:10437	chr11	29	25.622	0.00137781	0.000929477	0.00018767	0.00240008
ENSG00000174165	HGNC:27387	chr11	6	8.3251	0.000957189	0.000930025	0.000132955	0.00277787
ENSG00000114200	HGNC:983	chr3	21	22.755	0.00127497	0.000930051	0.000154459	0.00257796
ENSG00000188290	HGNC:24149	chr1	6	3.53	0.00331509	0.000930198	5.04482e-05	0.0032379
ENSG00000163606	HGNC:24235	chr3	14	16.018	0.000918233	0.000930828	0.00010058	0.00299779
ENSG00000151470	HGNC:27025	chr4	8	10.746	0.00142853	0.000931062	0.000141384	0.00256885
ENSG00000053371	HGNC:389	chr1	15	15.125	0.000939894	0.000931269	0.000153084	0.00266464
ENSG00000156869	HGNC:27622	chr1	19	32.885	0.000748249	0.000931599	0.000172293	0.00261223
ENSG00000164010	HGNC:15743	chr1	17	21.854	0.00118272	0.000931733	0.00013464	0.00271169
ENSG00000134115	HGNC:2176	chr3	49	53.912	0.00123431	0.000932177	0.000233515	0.00222523
ENSG00000100104	HGNC:33910	chr22	12	12.181	0.00102579	0.000932365	0.000187785	0.00246679
ENSG00000137960	HGNC:18177	chr1	13	12.873	0.00117699	0.000934001	0.000154453	0.00261079
ENSG00000256061	HGNC:21493	chr15	17	22.863	0.00107285	0.000934076	7.68084e-05	0.00319053
ENSG00000258873	HGNC:32179	chr19	12	12.815	0.00102328	0.000934275	8.20584e-05	0.00315154
ENSG00000182327	HGNC:33756	chr17	7	8.3724	0.000985797	0.000934323	6.47658e-05	0.00332632
ENSG00000109911	HGNC:1171	chr11	14	21.285	0.00091595	0.000934349	0.000267222	0.00217569
ENSG00000164893	HGNC:23092	chr8	18	15.114	0.00141449	0.000935266	5.31059e-05	0.00339948
ENSG00000128383	HGNC:17343	chr22	6	10.131	0.00104882	0.000935335	7.65002e-05	0.00319185
ENSG00000108679	HGNC:6564	chr17	11	12.737	0.00102605	0.000935638	0.000117716	0.00288503
ENSG00000106686	HGNC:25472	chr9	22	17.762	0.00122742	0.00093581	0.000178916	0.00248491
ENSG00000180644	HGNC:9360	chr10	10	14.263	0.000980223	0.000936733	9.82965e-05	0.00304237
ENSG00000174876	HGNC:475	chr1	4	2.6049	0.000930607	0.000937418	0.000218667	0.00237218
ENSG00000158816	HGNC:26538	chr1	49	48.87	0.00728858	0.000937442	0.000177133	0.00231449
ENSG00000188674	HGNC:34352	chr2	15	14.017	0.0021437	0.000937781	0.000106494	0.00281811
ENSG00000188649	HGNC:31666	chr10	15	23.91	0.00199426	0.000938049	0.000118747	0.00268849
ENSG00000160318	HGNC:28511	chr19	8	7.4978	0.000974	0.000938299	0.000151779	0.00268761
ENSG00000198520	HGNC:34345	chr1	11	20.688	0.000926943	0.000938458	7.6462e-05	0.00318262
ENSG00000241644	HGNC:6069	chr7	4	5.1808	0.0010755	0.000939167	9.60524e-05	0.00304049
ENSG00000181873	HGNC:27302	chr1	5	10.985	0.00074209	0.000939576	0.000116867	0.00296821
ENSG00000188505	HGNC:33739	chr19	13	13.92	0.00144339	0.000939669	8.40694e-05	0.00306546
ENSG00000143303	HGNC:24273	chr1	19	22.983	0.000941117	0.000939671	0.000215971	0.00238614
ENSG00000080511	HGNC:14423	chr19	6	10.379	0.00108499	0.000939813	7.72475e-05	0.00321197
ENSG00000041880	HGNC:273	chr3	23	26.234	0.00157091	0.000940018	0.000127351	0.00270747
ENSG00000114670	HGNC:18593	chr3	34	36.985	0.00111325	0.000940067	0.000131713	0.00277477
ENSG00000152292	HGNC:30439	chr2	7	7.6865	0.00167879	0.000940633	0.000101493	0.00291192
ENSG00000242612	HGNC:2754	chr16	14	12.75	0.00118155	0.000941274	0.000175051	0.002536
ENSG00000179088	HGNC:24729	chr12	13	10.115	0.00170473	0.000941329	7.95512e-05	0.0030912
ENSG00000148734	HGNC:17425	chr10	18	12.096	0.00151617	0.000941905	0.000192282	0.00239216
ENSG00000004700	HGNC:9948	chr12	31	31.974	0.00117391	0.000942065	0.000222489	0.0023147
ENSG00000105219	HGNC:25805	chr19	6	8.5911	0.00122355	0.000942744	8.43927e-05	0.00312793
ENSG00000177414	HGNC:28559	chr1	12	14.758	0.00102241	0.000943022	0.000114291	0.0029388
ENSG00000126602	HGNC:16264	chr16	42	38.477	0.00147518	0.000943147	0.000188363	0.00243468
ENSG00000110375	HGNC:12579	chr11	10	7.3248	0.00134711	0.00094361	0.00012919	0.00278465
ENSG00000079931	HGNC:21063	chr6	32	29.583	0.00128985	0.000943924	0.000153314	0.00262983
ENSG00000256394	HGNC:17537	chr4	21	22.117	0.0013604	0.000944246	0.000114702	0.00286493
ENSG00000170909	HGNC:29960	chr19	6	7.9312	0.0010471	0.000944407	0.000119426	0.00291388
ENSG00000101197	HGNC:13702	chr20	12	14.474	0.00116974	0.000945264	6.37884e-05	0.00336089
ENSG00000068120	HGNC:29932	chr17	18	25.884	0.00110699	0.000945883	0.00012006	0.00289076
ENSG00000136933	HGNC:16896	chr9	17	18.312	0.00204526	0.00094603	0.000150889	0.0025798
ENSG00000185888	HGNC:29625	chr1	8	11.791	0.00117801	0.000946163	4.88964e-05	0.0035522
ENSG00000104804	HGNC:12424	chr19	27	32.049	0.00117082	0.000946345	9.99257e-05	0.00297657
ENSG00000134028	HGNC:16299	chr8	25	27.116	0.00156752	0.000946473	0.000112541	0.00285815
ENSG00000180061	HGNC:34415	chr19	11	10.22	0.00113805	0.000946868	0.000107765	0.00297122
ENSG00000163071	HGNC:29579	chr4	24	30.948	0.00209096	0.000947278	7.50755e-05	0.00309844
ENSG00000118855	HGNC:25874	chr3	27	29.804	0.00118642	0.000947615	0.000225476	0.00232996
ENSG00000205809	HGNC:6375	chr12	13	10.752	0.000963916	0.000947751	8.47812e-05	0.00315682
ENSG00000113303	HGNC:26131	chr5	10	16.246	0.00101771	0.000947754	7.44346e-05	0.00328473
ENSG00000151838	HGNC:19847	chr14	20	38.596	0.00198167	0.000947821	7.72951e-05	0.0031066
ENSG00000105509	HGNC:4818	chr19	19	20.207	0.00127246	0.000949304	0.000116782	0.00288061
ENSG00000205045	HGNC:33920	chr17	15	14.041	0.00136417	0.000950084	0.000101388	0.00298286
ENSG00000135914	HGNC:5294	chr2	16	18.213	0.00125894	0.000950791	0.00021499	0.00235725
ENSG00000186818	HGNC:6608	chr19	20	21.745	0.00113537	0.000951096	0.000110185	0.00297099
ENSG00000167741	HGNC:26891	chr17	12	12.786	0.00152139	0.000951108	8.42145e-05	0.00311023
ENSG00000118690	HGNC:23045	chr6	20	36.77	0.000753638	0.000951124	0.000121545	0.00300933
ENSG00000167094	HGNC:26536	chr9	30	35.495	0.00150899	0.000951482	0.000115518	0.0028599
ENSG00000121797	HGNC:1612	chr3	0	0.78757	0.000955096	0.000951515	0.000121508	0.00292105
ENSG00000178750	HGNC:19300	chr3	10	9.829	0.00113174	0.000951575	8.89417e-05	0.00314902
ENSG00000204348	HGNC:2992	chr6	16	18.581	0.00105197	0.00095197	0.000138475	0.00280342
ENSG00000156239	HGNC:16021	chr21	8	8.2992	0.00150385	0.0009529	0.000160876	0.00255153
ENSG00000147316	HGNC:6954	chr8	42	37.685	0.00179343	0.00095303	0.000210637	0.00235192
ENSG00000159915	HGNC:30946	chr19	6	6.9733	0.00144359	0.000953253	0.000142711	0.00269249
ENSG00000187848	HGNC:15459	chr12	19	19.863	0.00154279	0.000953321	0.000140634	0.00271343
ENSG00000237693	HGNC:29597	chr5			0.000964016	0.000954084	8.01697e-05	0.00321696
ENSG00000108846	HGNC:54	chr17	52	73.086	0.00371103	0.000954258	9.42465e-05	0.00283981
ENSG00000171596	HGNC:4518	chr2	8	11.379	0.000942429	0.000954828	0.000119694	0.002977
ENSG00000163564	HGNC:28894	chr1	16	19.539	0.00142217	0.000955454	6.95973e-05	0.00327121
ENSG00000197641	HGNC:8944	chr18	10	14.728	0.00128667	0.000955492	0.000115178	0.00291776
ENSG00000169224	HGNC:29583	chr1	2	5.4399	0.00197201	0.000955669	7.02357e-05	0.00288571
ENSG00000157343	HGNC:21099	chr6	12	18.46	0.00159567	0.000956654	8.6197e-05	0.00308557
ENSG00000105479	HGNC:26560	chr19	17	26.509	0.00114242	0.000957039	6.29886e-05	0.00342494
ENSG00000125337	HGNC:6390	chr6	11	14.613	0.00117414	0.000957403	6.01654e-05	0.00345756
ENSG00000196388	HGNC:32224	chr17	15	12.225	0.0032603	0.00095798	7.19055e-05	0.00311942
ENSG00000070985	HGNC:14323	chr11	40	52.123	0.00138901	0.000958238	0.000109211	0.00295142
ENSG00000176383	HGNC:15683	chr12	10	11.222	0.00155467	0.000958335	4.08712e-05	0.00364407
ENSG00000139160	HGNC:28739	chr12	12	10.518	0.00203654	0.000958394	0.000129695	0.002682
ENSG00000186103	HGNC:30146	chr3	5	4.5851	0.00378656	0.00095854	0.000106049	0.00268851
ENSG00000120051	HGNC:26676	chr10	41	53.045	0.00171071	0.000958884	6.92623e-05	0.00322331
ENSG00000161551	HGNC:28673	chr19	9	14.733	0.00107745	0.000959035	0.000172039	0.00263778
ENSG00000143994	HGNC:17553	chr2	31	20.2	0.000947163	0.000960064	8.1853e-05	0.00322815
ENSG00000165325	HGNC:26344	chr11	24	34.087	0.00221375	0.00096043	0.000150996	0.00260639
ENSG00000105808	HGNC:23181	chr7	2	5.2253	0.000954521	0.000960836	0.000114924	0.00299915
ENSG00000164855	HGNC:28797	chr7	17	18.604	0.0010814	0.000961168	0.000173637	0.00263419
ENSG00000059122	HGNC:25404	chr16	28	28.438	0.00330658	0.000961797	6.27435e-05	0.00317615
ENSG00000166396	HGNC:13902	chr18	14	16.702	0.00151838	0.000962084	9.16025e-05	0.00308915
ENSG00000185271	HGNC:31952	chr14	11	19.471	0.00117888	0.000962153	8.47713e-05	0.00320864
ENSG00000197948	HGNC:25463	chr5	47	46.518	0.0028443	0.000962641	0.000160374	0.00253433
ENSG00000198183	HGNC:15749	chr20	12	11.698	0.00144304	0.000963169	0.000107426	0.00298833
ENSG00000166153	HGNC:22952	chr12	13	11.569	0.00112436	0.000963596	8.54607e-05	0.00322553
ENSG00000177595	HGNC:16491	chr11	29	35.93	0.00102777	0.000963746	0.000150988	0.0027725
ENSG00000136696	HGNC:15564	chr2	5	8.7807	0.00114151	0.000964112	0.000114438	0.00299442
ENSG00000182983	HGNC:31930	chr3	19	19.606	0.00133165	0.000964398	0.000108858	0.00301137
ENSG00000176222	HGNC:19417	chr19	14	18.529	0.0013496	0.000964417	0.000154471	0.00271709
ENSG00000105825	HGNC:11761	chr7	6	9.6724	0.00120834	0.000964613	7.57214e-05	0.00328669
ENSG00000123191	HGNC:870	chr13	47	50.435	0.00194045	0.000964806	0.000206074	0.0023884
ENSG00000186529	HGNC:2646	chr19	24	24.423	0.00100064	0.00096481	8.41469e-05	0.00327245
ENSG00000172594	HGNC:17389	chr6	27	20.369	0.00197039	0.000964898	0.000184968	0.00247932
ENSG00000264424	HGNC:7574	chr17	92	105.06	0.00746064	0.000964947	0.000139407	0.00255926
ENSG00000188306	HGNC:34298	chr3	13	18.397	0.000937525	0.000966097	5.11464e-05	0.00367852
ENSG00000140987	HGNC:20812	chr16	16	15.435	0.00114173	0.000966598	0.000115238	0.00300162
ENSG00000131697	HGNC:19104	chr1	53	67.814	0.000810501	0.000966984	0.000142111	0.00288891
ENSG00000155719	HGNC:16378	chr16	24	48.771	0.000876421	0.00096778	0.000113466	0.00309113
ENSG00000123243	HGNC:21449	chr10	33	36.443	0.0103024	0.000968987	7.53139e-05	0.00299035
ENSG00000163516	HGNC:25527	chr2	40	42.17	0.00116697	0.000970198	0.000191686	0.00255572
ENSG00000181215	HGNC:33766	chr4	27	25.655	0.014015	0.000970491	0.000118191	0.00257217
ENSG00000166265	HGNC:16274	chr21	5	5.1691	0.00135063	0.000970727	0.000145441	0.00277239
ENSG00000174177	HGNC:28005	chr16	31	27.959	0.00143781	0.00097084	0.000131075	0.00285146
ENSG00000105467	HGNC:11502	chr19	12	8.9935	0.00131712	0.000971113	0.000127896	0.00290552
ENSG00000205678	HGNC:27365	chr4	19	21.227	0.00129832	0.00097119	9.25318e-05	0.0031587
ENSG00000128253	HGNC:9979	chr22	9	7.4526	0.000976373	0.000971948	8.85892e-05	0.00323965
ENSG00000071203	HGNC:13370	chr11	12	10.283	0.00200977	0.00097209	0.000105385	0.00289547
ENSG00000229183	HGNC:8886	chr11	0	0.23073	0.00182007	0.000972165	6.34212e-05	0.00336429
ENSG00000165568	HGNC:23437	chr10	17	17.963	0.00127996	0.000972403	0.000139014	0.00283861
ENSG00000160838	HGNC:26556	chr1	14	28.087	0.00165004	0.000972407	5.17219e-05	0.00335505
ENSG00000118231	HGNC:2411	chr2	6	7.7539	0.00652017	0.000972443	8.71968e-05	0.00280519
ENSG00000186523	HGNC:28268	chr8	9	7.5429	0.00100954	0.000972711	7.82484e-05	0.00330666
ENSG00000111344	HGNC:9873	chr12	28	40.262	0.000852973	0.000973137	0.000132096	0.00298106
ENSG00000109771	HGNC:25434	chr4	12	20.053	0.00215358	0.000973275	9.76438e-05	0.00301074
ENSG00000184163	HGNC:32308	chr1	11	10.895	0.00123772	0.000973518	0.000115153	0.00299419
ENSG00000241258	HGNC:17888	chr7	9	8.5675	0.00103728	0.000973843	0.000184031	0.00264372
ENSG00000053702	HGNC:23078	chr12	15	14.892	0.00172607	0.000974032	0.000105571	0.00300623
ENSG00000188869	HGNC:22995	chr15	39	49.249	0.00166262	0.000974319	0.000123632	0.00287942
ENSG00000121236	HGNC:16277	chr11	22	28.344	0.00112723	0.000974355	0.000144166	0.00283393
ENSG00000178038	HGNC:20605	chr3	47	55.372	0.00150561	0.000974392	0.00014322	0.00273294
ENSG00000142748	HGNC:3625	chr1	6	13.214	0.00128096	0.000974426	8.32426e-05	0.00323645
ENSG00000100365	HGNC:7662	chr22	13	17.253	0.00184905	0.000974888	0.000100435	0.00307391
ENSG00000158315	HGNC:16083	chr1	12	14.191	0.00131334	0.000975228	0.000112196	0.00304261
ENSG00000166118	HGNC:30614	chr11	12	12.99	0.00155568	0.000975313	0.000120085	0.00292112
ENSG00000087995	HGNC:25755	chr17	20	21.488	0.000984511	0.000975665	0.000134227	0.00293621
ENSG00000161010	HGNC:30817	chr5	9	12.432	0.00222407	0.000975898	0.000122435	0.00279759
ENSG00000188992	HGNC:18821	chr21	26	20.769	0.00120853	0.000976717	9.13539e-05	0.00321967
ENSG00000181481	HGNC:21158	chr17	14	15.195	0.000922967	0.000976765	0.000119987	0.00306657
ENSG00000197540	HGNC:4712	chr19	4	7.6216	0.00111286	0.000977234	9.02861e-05	0.00324991
ENSG00000204669	HGNC:27037	chr9	6	6.2121	0.00113311	0.000977369	7.42209e-05	0.00337019
ENSG00000171860	HGNC:1319	chr12	13	12.929	0.00138213	0.000977573	0.000143764	0.00281961
ENSG00000185028	HGNC:37268	chr5	13	11.623	0.00180293	0.000978149	0.00010705	0.00303756
ENSG00000114204	HGNC:8945	chr3	21	19.722	0.0015541	0.000978245	9.98862e-05	0.00307946
ENSG00000166736	HGNC:5297	chr11	18	23.403	0.00104478	0.000978393	0.000101633	0.00317604
ENSG00000145002	HGNC:32222	chr8	8	7.8445	0.000985504	0.000978552	6.7486e-05	0.00341604
ENSG00000099821	HGNC:9200	chr19	39	54.005	0.00121757	0.000978824	9.29825e-05	0.0031889
ENSG00000108786	HGNC:5210	chr17	7	9.7047	0.00102346	0.00097883	6.74206e-05	0.0034177
ENSG00000256229	HGNC:20807	chr19	7	5.4541	0.00131181	0.000980414	0.00013163	0.0029222
ENSG00000185842	HGNC:2945	chr1	23	21.461	0.00314781	0.000980475	0.000126992	0.00269652
ENSG00000105383	HGNC:1659	chr19	11	13.796	0.00134465	0.00098057	7.13493e-05	0.0033571
ENSG00000151164	HGNC:21700	chr12	20	21.244	0.00112468	0.000980728	0.000101777	0.00316433
ENSG00000137976	HGNC:28875	chr1	22	19.141	0.00117422	0.00098138	0.000114411	0.00306541
ENSG00000138316	HGNC:14899	chr10	32	60.627	0.000821749	0.000981449	0.000192936	0.00267113
ENSG00000187801	HGNC:28053	chr1	19	19.131	0.00178281	0.000981621	0.000142776	0.00278558
ENSG00000100483	HGNC:20352	chr14	14	11.006	0.0012678	0.000982642	0.000172303	0.00269574
ENSG00000154920	HGNC:24965	chr17	23	26.501	0.0024003	0.00098267	5.78416e-05	0.00341917
ENSG00000236027	HGNC:35426	chr11	2	3.1823	0.00151586	0.000983149	7.94217e-05	0.00329338
ENSG00000106436	HGNC:29825	chr7	5	10.263	0.00101981	0.000983298	9.34452e-05	0.00327483
ENSG00000099840	HGNC:26950	chr19	19	16.014	0.0021249	0.000983343	0.0001035	0.00303907
ENSG00000105072	HGNC:26141	chr19	16	21.864	0.00257769	0.000983487	0.000108196	0.00294673
ENSG00000172551	HGNC:30588	chr12	6	4.5151	0.00215305	0.000984032	0.00011577	0.00283032
ENSG00000166321	HGNC:18827	chr10	18	19.35	0.00132998	0.000984597	0.000182952	0.00262376
ENSG00000221955	HGNC:15595	chr3	30	33.219	0.00106616	0.000984864	0.000193298	0.00261474
ENSG00000146151	HGNC:21359	chr6	13	19.387	0.0010993	0.000985095	0.000217052	0.00250904
ENSG00000122852	HGNC:10798	chr10	6	8.0859	0.0015456	0.000985662	9.51852e-05	0.00316209
ENSG00000172243	HGNC:14558	chr12	15	11.117	0.00114796	0.000985808	0.000120476	0.0030467
ENSG00000196391	HGNC:33108	chr15	22	21.154	0.00136029	0.000986087	0.000131422	0.00291882
ENSG00000145649	HGNC:4708	chr5	9	9.6129	0.00106356	0.000986171	6.92235e-05	0.00349512
ENSG00000174851	HGNC:16688	chr11	14	13.713	0.00164189	0.000986485	0.000108006	0.00304023
ENSG00000170959	HGNC:20625	chr11	13	16.301	0.00113968	0.000986835	9.23704e-05	0.00326567
ENSG00000180479	HGNC:25000	chr19	19	20.977	0.00119222	0.000987105	0.000155256	0.00281655
ENSG00000171962	HGNC:25384	chr17	17	24.481	0.000975206	0.000987159	0.000187074	0.00269381
ENSG00000176531	HGNC:30499	chr19	33	35.702	0.00261084	0.000987224	0.000140328	0.0027562
ENSG00000144843	HGNC:269	chr3	10	13.212	0.00134965	0.00098724	0.00017197	0.00265421
ENSG00000213920	HGNC:28781	chr14	8	9.7714	0.00107065	0.000987343	0.000160732	0.00281701
ENSG00000163521	HGNC:28129	chr2	25	36.106	0.000785944	0.000987884	0.000100494	0.00333002
ENSG00000164821	HGNC:2763	chr8	0	1.9184	0.00237624	0.000987993	9.88388e-05	0.00269743
ENSG00000132026	HGNC:30310	chr19	14	12.897	0.00163538	0.000988251	0.000107486	0.00307043
ENSG00000125571	HGNC:15563	chr2	6	6.3573	0.00109894	0.000988536	6.74903e-05	0.00350443
ENSG00000169429	HGNC:6025	chr4	5	4.4773	0.0019073	0.000988691	0.000102379	0.00304981
ENSG00000115282	HGNC:25759	chr2	25	26.608	0.00176391	0.000988733	0.000138155	0.00283615
ENSG00000162482	HGNC:390	chr1	24	15.463	0.00103617	0.000988765	7.06244e-05	0.00345852
ENSG00000125775	HGNC:15756	chr20	11	13.154	0.00165753	0.000988847	0.000133733	0.00280525
ENSG00000168955	HGNC:26230	chr2	6	6.9696	0.00117007	0.00098887	0.000129767	0.0029816
ENSG00000172000	HGNC:25669	chr19	6	5.9491	0.00129102	0.000989046	0.000152533	0.00276569
ENSG00000170791	HGNC:28314	chr8	3	6.2792	0.00117914	0.000991438	0.000202441	0.00260371
ENSG00000136710	HGNC:28178	chr2	10	8.9293	0.00122315	0.000992017	0.000124812	0.00302533
ENSG00000181135	HGNC:27815	chr8	6	10.631	0.00108153	0.000992357	0.00012663	0.00303126
ENSG00000100665	HGNC:8948	chr14	12	11.456	0.00137477	0.000992424	9.5164e-05	0.00322421
ENSG00000151033	HGNC:29613	chr10	10	8.8446	0.000980581	0.000992601	6.93166e-05	0.00345811
ENSG00000153292	HGNC:18990	chr6	35	37.833	0.00274038	0.000993002	0.000105705	0.00299947
ENSG00000187535	HGNC:29077	chr16	49	76.035	0.000902359	0.000993346	0.000194421	0.0026792
ENSG00000175329	HGNC:28084	chr22	7	7.6027	0.00167198	0.000993487	0.000109433	0.00304914
ENSG00000179046	HGNC:26378	chr4	9	12.174	0.00112152	0.00099361	6.16954e-05	0.00359621
ENSG00000138119	HGNC:3656	chr10	101	131.88	0.00229893	0.000993744	0.000175476	0.00257474
ENSG00000235109	HGNC:14097	chr6	14	19.02	0.0011613	0.000993899	0.000132331	0.00298517
ENSG00000154258	HGNC:39	chr17	78	88.007	0.00201867	0.000993953	0.000315665	0.00209821
ENSG00000181392	HGNC:26703	chr19	19	21.539	0.00139265	0.000994038	0.000128922	0.00296128
ENSG00000198624	HGNC:24487	chr5	19	21.725	0.00174226	0.000994121	0.000137115	0.00287367
ENSG00000172139	HGNC:31401	chr3	33	57.691	0.00152855	0.00099414	8.48156e-05	0.0032926
ENSG00000171360	HGNC:6456	chr17	15	18.787	0.00156684	0.000994796	7.67863e-05	0.00336072
ENSG00000205089	HGNC:33869	chr5	11	11.176	0.00231574	0.00099519	0.000103603	0.00297112
ENSG00000166840	HGNC:30519	chr11	6	12.909	0.000969321	0.000995246	8.25418e-05	0.00341679
ENSG00000163106	HGNC:17890	chr4	9	9.4502	0.00120605	0.000995462	0.000101766	0.00320513
ENSG00000081800	HGNC:10916	chr7	28	31.366	0.00165026	0.000996288	0.000133055	0.00285813
ENSG00000173805	HGNC:4812	chr17	35	28.285	0.00272734	0.000996304	0.000167255	0.00262945
ENSG00000129749	HGNC:13800	chr11	15	16.14	0.00121852	0.000997376	0.000145257	0.00292043
ENSG00000204516	HGNC:7091	chr6	9	14.628	0.000992493	0.000998308	9.26347e-05	0.00330071
ENSG00000077616	HGNC:14526	chr11	35	42.555	0.00215015	0.000998472	0.000152664	0.0027489
ENSG00000140749	HGNC:5953	chr16	6	10.908	0.000961363	0.000998628	0.000105789	0.00324108
ENSG00000198453	HGNC:25392	chr19	18	28.05	0.0013464	0.000999474	0.000185816	0.00266783
ENSG00000076258	HGNC:3772	chr1	18	22.712	0.00163515	0.000999487	0.00011426	0.00304739
ENSG00000171811	HGNC:25247	chr10	76	133.65	0.00134867	0.00099977	0.000132919	0.00279264
ENSG00000126773	HGNC:20349	chr14	35	37.528	0.0247282	0.000999857	8.75777e-05	0.00295473
ENSG00000188130	HGNC:6874	chr22	13	20.846	0.00121029	0.000999982	0.0001109	0.00317742
ENSG00000180815	HGNC:31689	chrX	47	44.84	0.0403991	0.000999985	9.54925e-05	0.00281485
ENSG00000109501	HGNC:12762	chr4	47	29.024	0.00179361	0.00100002	0.000228468	0.00243486
ENSG00000185467	HGNC:21839	chr7	23	24.254	0.00200646	0.00100022	0.000160305	0.00273261
ENSG00000145839	HGNC:6029	chr5	8	5.6877	0.00205974	0.00100023	0.000109439	0.00304182
ENSG00000125871	HGNC:16205	chr20	7	15.649	0.000908383	0.00100042	0.000151242	0.00297457
ENSG00000132911	HGNC:16454	chr5	7	12.492	0.00109664	0.00100108	0.000128087	0.00304719
ENSG00000109072	HGNC:12724	chr17	19	26.308	0.0010395	0.00100114	0.000162951	0.00286572
ENSG00000164746	HGNC:22247	chr7	17	16.106	0.00174251	0.00100163	8.65868e-05	0.00328853
ENSG00000162600	HGNC:29661	chr1	20	25.671	0.000978289	0.00100166	0.000182881	0.00277394
ENSG00000133048	HGNC:1932	chr1	11	19.696	0.00100357	0.00100185	9.03943e-05	0.00342681
ENSG00000181378	HGNC:25325	chr2	57	90.811	0.00129692	0.00100187	7.24581e-05	0.0034272
ENSG00000171291	HGNC:20873	chr19	3	4.0933	0.00158512	0.00100232	0.000132558	0.002824
ENSG00000168334	HGNC:14301	chr3	48	52.268	0.00317109	0.00100238	0.000124568	0.00284915
ENSG00000104043	HGNC:13536	chr15	56	63.93	0.00174359	0.00100323	0.000173653	0.00268247
ENSG00000027644	HGNC:6093	chr1	45	60.699	0.00103423	0.00100336	9.24859e-05	0.00332848
ENSG00000124256	HGNC:16176	chr20	20	18.126	0.00268399	0.00100338	0.000110625	0.00300173
ENSG00000168671	HGNC:27266	chr5	16	19.437	0.00175254	0.00100364	9.264e-05	0.00321889
ENSG00000134905	HGNC:25695	chr13	16	28.939	0.000865396	0.00100378	0.000151524	0.00299477
ENSG00000160401	HGNC:27843	chr9	20	25.15	0.00344775	0.00100379	9.52914e-05	0.00305497
ENSG00000136688	HGNC:15741	chr2	6	6.2884	0.00111665	0.00100384	7.71095e-05	0.00347393
ENSG00000259803	HGNC:27091	chr16	14	11.4	0.0127134	0.00100458	3.42871e-05	0.00359015
ENSG00000147853	HGNC:17376	chr9	7	9.4099	0.00111637	0.00100487	0.000184853	0.00273939
ENSG00000138769	HGNC:1782	chr4	25	24.397	0.00255808	0.00100494	0.00021113	0.00242879
ENSG00000108700	HGNC:10635	chr17	2	2.9194	0.00100598	0.00100505	9.82559e-05	0.00330191
ENSG00000126259	HGNC:18816	chr19	20	32.987	0.00106721	0.00100506	0.000107208	0.00320666
ENSG00000111671	HGNC:29522	chr12	4	9.1449	0.00135828	0.00100519	7.64007e-05	0.00345998
ENSG00000152213	HGNC:24046	chr13	3	2.682	0.00107071	0.00100522	8.13262e-05	0.00344635
ENSG00000203995	HGNC:32058	chr1	22	32.174	0.00107435	0.00100538	0.000103283	0.00326555
ENSG00000167380	HGNC:13019	chr19	25	30.135	0.00157358	0.00100753	0.000192192	0.00263509
ENSG00000145936	HGNC:6285	chr5	9	9.6282	0.00149768	0.00100755	0.000120067	0.00308573
ENSG00000084110	HGNC:4806	chr12	35	35.546	0.00213123	0.0010082	0.000229767	0.00243465
ENSG00000187554	HGNC:11851	chr1	20	21.02	0.00300251	0.0010083	0.00029994	0.00232665
ENSG00000166596	HGNC:16053	chr17	28	30.906	0.00137069	0.00100834	0.000125908	0.00303789
ENSG00000166394	HGNC:24376	chr11	14	13.825	0.00187437	0.00100845	0.000106596	0.00312469
ENSG00000023697	HGNC:24269	chr12	8	15.832	0.000882965	0.00100881	0.000118366	0.00322915
ENSG00000145879	HGNC:24643	chr5	2	4.2803	0.00121396	0.00100914	9.42746e-05	0.00330673
ENSG00000204618	HGNC:18064	chr6	9	13.188	0.00171085	0.00100918	7.48908e-05	0.00341923
ENSG00000237765	HGNC:27740	chr4	15	17.893	0.00202591	0.00100987	0.000106916	0.00309896
ENSG00000147697	HGNC:7151	chr8	22	25.14	0.00127713	0.00101007	9.36495e-05	0.00331558
ENSG00000272414	HGNC:44667	chr4	6	13.695	0.00367108	0.00101037	0.000119548	0.00277699
ENSG00000090402	HGNC:10856	chr3	99	112.47	0.00234605	0.00101075	0.000176992	0.00262916
ENSG00000133063	HGNC:1936	chr1	24	25.203	0.00169713	0.0010114	9.91227e-05	0.00325057
ENSG00000176623	HGNC:24285	chr8	16	19.183	0.00116104	0.00101205	0.000166398	0.00286512
ENSG00000127578	HGNC:30912	chr16	10	14.911	0.00119974	0.00101223	0.000101434	0.00327797
ENSG00000083454	HGNC:8536	chr17	21	23.875	0.00205854	0.00101226	0.000101356	0.00315212
ENSG00000253598	HGNC:22981	chr8	10	8.674	0.00100918	0.00101239	7.82272e-05	0.00346679
ENSG00000109674	HGNC:24573	chr4	17	23.592	0.00107424	0.00101251	0.000119091	0.00318411
ENSG00000177951	HGNC:19348	chr11	4	5.6939	0.000966052	0.00101283	0.000159767	0.00294655
ENSG00000164500	HGNC:22564	chr7	13	15.965	0.00225982	0.00101308	7.9681e-05	0.00334883
ENSG00000221926	HGNC:17241	chr17	16	21.531	0.00153382	0.00101327	0.000114929	0.00312462
ENSG00000188629	HGNC:12966	chr19	11	16.298	0.00134408	0.0010133	0.000133112	0.0030215
ENSG00000145975	HGNC:21362	chr6	16	22.227	0.00150259	0.00101336	0.000118893	0.00311348
ENSG00000167302	HGNC:26458	chr17	14	17.082	0.00129051	0.00101434	0.000133471	0.00303138
ENSG00000159905	HGNC:13014	chr19	5	6.0097	0.00124547	0.00101464	0.000124975	0.00311295
ENSG00000166796	HGNC:6544	chr11	11	13.685	0.00182415	0.00101471	9.49633e-05	0.00324178
ENSG00000072756	HGNC:17341	chr3	9	17.924	0.00113763	0.00101483	0.00021951	0.0026108
ENSG00000158488	HGNC:1638	chr1	24	19.264	0.00217386	0.00101484	9.4444e-05	0.0032238
ENSG00000111305	HGNC:19716	chr12	7	14.178	0.00147942	0.00101528	0.000179869	0.00268795
ENSG00000167186	HGNC:2244	chr16	9	10.459	0.00102085	0.00101597	0.000116326	0.0032293
ENSG00000100450	HGNC:4710	chr14	10	9.0008	0.00126848	0.00101601	8.11389e-05	0.00347914
ENSG00000198182	HGNC:28192	chr19	12	20.05	0.00124268	0.00101614	0.000148194	0.00295828
ENSG00000166959	HGNC:13380	chr11	8	10.168	0.00108686	0.00101692	9.60096e-05	0.00337995
ENSG00000140983	HGNC:21169	chr16	38	34.797	0.0013611	0.00101738	0.000112332	0.0031711
ENSG00000165526	HGNC:25898	chr11	12	16.726	0.00124337	0.00101801	0.000128942	0.00308387
ENSG00000114124	HGNC:17031	chr3	14	18.068	0.00215165	0.00101838	6.35282e-05	0.00354949
ENSG00000165807	HGNC:20097	chr14	18	23.371	0.00154347	0.00101839	0.000104903	0.00320023
ENSG00000139537	HGNC:29937	chr12	19	24.841	0.00107303	0.00101846	8.3417e-05	0.00351365
ENSG00000163626	HGNC:26801	chr4	20	16.908	0.00121634	0.00101905	0.000126573	0.00312541
ENSG00000134070	HGNC:6113	chr3	30	32.433	0.0014915	0.00101907	0.000156305	0.00286568
ENSG00000197937	HGNC:16447	chr19	6	5.2404	0.00127988	0.00101918	0.000147497	0.00298676
ENSG00000136925	HGNC:30087	chr9	19	23.361	0.00105881	0.00101935	0.000178253	0.00284388
ENSG00000100196	HGNC:6306	chr22	13	8.3067	0.0017365	0.00101998	0.000154128	0.00288116
ENSG00000100341	HGNC:24888	chr22	12	18.521	0.00108806	0.00102078	6.75237e-05	0.00374439
ENSG00000204941	HGNC:9522	chr19	27	18.215	0.00101039	0.00102165	7.17625e-05	0.00355605
ENSG00000130377	HGNC:24174	chr19	21	33.012	0.0010307	0.00102197	6.72581e-05	0.00359432
ENSG00000137500	HGNC:28108	chr11	10	15.427	0.00100291	0.0010225	0.000193447	0.00279848
ENSG00000129103	HGNC:20415	chr7	14	17.103	0.00101213	0.00102338	0.000140919	0.00310139
ENSG00000167098	HGNC:16252	chr20	22	25.09	0.00168951	0.00102343	9.94288e-05	0.00326014
ENSG00000125843	HGNC:15875	chr20	6	5.9166	0.00140721	0.00102362	9.07809e-05	0.00339124
ENSG00000169989	HGNC:18335	chr4	13	16.458	0.00213435	0.00102387	0.000102969	0.00310618
ENSG00000132517	HGNC:30225	chr17	9	10.347	0.00132194	0.00102413	0.000113051	0.00322137
ENSG00000198131	HGNC:16759	chr19	5	6.4504	0.00118278	0.00102418	0.000164202	0.00291684
ENSG00000144035	HGNC:18069	chr2			0.00103496	0.00102442	0.00010448	0.00331945
ENSG00000104941	HGNC:14241	chr19	20	30.792	0.00141088	0.00102461	0.000126328	0.00308553
ENSG00000114779	HGNC:28235	chr3	6	6.5799	0.00177482	0.00102471	0.000123087	0.00300155
ENSG00000156689	HGNC:24178	chr11	9	9.2792	0.00102041	0.00102528	8.08141e-05	0.00350028
ENSG00000105364	HGNC:14276	chr19	15	16.006	0.0040835	0.00102541	0.000233799	0.00234143
ENSG00000183850	HGNC:32470	chr19	6	5.4412	0.00128378	0.0010256	0.000129748	0.00313161
ENSG00000063854	HGNC:4805	chr16	8	14.005	0.00101386	0.00102569	0.000171951	0.00292035
ENSG00000186160	HGNC:20583	chr1	25	23.845	0.00101588	0.00102611	7.37468e-05	0.00355805
ENSG00000187456	HGNC:19950	chr17	12	12.027	0.00150406	0.00102653	8.07523e-05	0.0034743
ENSG00000175229	HGNC:24144	chr11	11	9.5281	0.00124851	0.00102654	0.000154406	0.00296973
ENSG00000188227	HGNC:33115	chr19	15	17.863	0.00135935	0.00102683	0.000140708	0.00303182
ENSG00000102837	HGNC:17190	chr13	11	16.529	0.00334882	0.00102711	0.000233293	0.00233859
ENSG00000134490	HGNC:31723	chr18	13	21.706	0.000920499	0.0010272	0.00018364	0.00288796
ENSG00000153283	HGNC:16892	chr3	22	32.379	0.00129841	0.00102748	0.000205125	0.00268318
ENSG00000187024	HGNC:27039	chr9	6	6.8124	0.00112252	0.00102818	0.000125993	0.00319557
ENSG00000166183	HGNC:20123	chr14	22	27.553	0.00148951	0.00102885	0.000208914	0.00265212
ENSG00000169126	HGNC:25583	chr10	41	46.127	0.00156647	0.00102898	0.000136616	0.00302942
ENSG00000189298	HGNC:13853	chr6	19	23.407	0.00107888	0.00102905	0.000165853	0.00294479
ENSG00000134321	HGNC:30908	chr2	19	14.741	0.00155215	0.00102913	0.000140851	0.00300019
ENSG00000254709	HGNC:38476	chr22	11	5.4842	0.00191667	0.00103028	9.28414e-05	0.0033387
ENSG00000155367	HGNC:20785	chr1	17	24.282	0.0020416	0.00103043	0.000142252	0.00297329
ENSG00000115221	HGNC:6161	chr2	35	37.606	0.00175826	0.00103076	0.000153718	0.00288328
ENSG00000104213	HGNC:8805	chr8	19	14.985	0.00196486	0.00103105	0.000129959	0.00303912
ENSG00000140675	HGNC:11037	chr16	24	30.043	0.00103971	0.00103125	0.000109048	0.00331465
ENSG00000100739	HGNC:1029	chr14	5	9.5764	0.00141756	0.0010314	0.000124683	0.00306963
ENSG00000162438	HGNC:2523	chr1	17	14.835	0.00193448	0.00103164	8.45396e-05	0.0034008
ENSG00000187054	HGNC:27954	chr4	24	26.247	0.002237	0.00103195	0.000114235	0.00314093
ENSG00000250067	HGNC:24785	chr19	9	12.338	0.00131384	0.00103222	0.000135816	0.00309015
ENSG00000196381	HGNC:26745	chr19			0.00103473	0.00103237	0.000141012	0.00311298
ENSG00000215187	HGNC:34242	chr9	13	11.35	0.00114169	0.00103249	0.000121704	0.00323841
ENSG00000197721	HGNC:2335	chr1	36	29.318	0.0010265	0.00103253	7.50674e-05	0.00357341
ENSG00000129566	HGNC:11726	chr14	98	138.32	0.00159122	0.00103257	0.00021563	0.0025742
ENSG00000196260	HGNC:18386	chr6	2	2.674	0.00122668	0.00103309	6.8212e-05	0.00365494
ENSG00000131050	HGNC:16203	chr20	10	11.28	0.00108637	0.0010334	9.98104e-05	0.00342129
ENSG00000177599	HGNC:23706	chr19			0.0010581	0.00103353	0.000108233	0.00332929
ENSG00000250799	HGNC:17325	chr19	22	26.429	0.00221889	0.00103368	0.000203226	0.00263211
ENSG00000112499	HGNC:10966	chr6	21	26.21	0.00164501	0.00103385	0.000131674	0.00306614
ENSG00000219073	HGNC:15945	chr1	17	15.545	0.00103093	0.00103405	8.8396e-05	0.00347532
ENSG00000216937	HGNC:26533	chr10	23	33.166	0.00252759	0.00103449	4.72166e-05	0.00499226
ENSG00000172663	HGNC:26142	chr11	13	9.7807	0.00257904	0.00103462	0.00016693	0.00271979
ENSG00000108176	HGNC:28908	chr10	10	12.633	0.00110314	0.00103471	0.000159486	0.00301984
ENSG00000007062	HGNC:9454	chr4	39	48.467	0.00242096	0.00103518	0.000140854	0.00292552
ENSG00000138658	HGNC:25654	chr4	73	88.272	0.0284922	0.00103538	0.000135088	0.00281115
ENSG00000167315	HGNC:83	chr18	16	18.602	0.00103227	0.00103546	0.000229634	0.00267453
ENSG00000069696	HGNC:3025	chr11	11	8.7018	0.00260587	0.00103588	6.58739e-05	0.00354657
ENSG00000142619	HGNC:18337	chr1	20	30.817	0.00138384	0.00103639	9.88743e-05	0.00339642
ENSG00000181264	HGNC:28280	chr11	5	9.7371	0.000963495	0.0010364	0.000150311	0.00310228
ENSG00000154589	HGNC:17156	chr8	7	8.7043	0.00126058	0.00103674	0.000134544	0.00313857
ENSG00000079101	HGNC:2096	chr18	18	20.38	0.00151688	0.00103682	0.00013051	0.00313303
ENSG00000096006	HGNC:16904	chr6	11	16.371	0.00161181	0.00103686	8.60716e-05	0.00350807
ENSG00000231213	HGNC:19952	chr3	14	12.919	0.00179534	0.00103719	7.92072e-05	0.00345266
ENSG00000161640	HGNC:15622	chr19	30	26.047	0.00142722	0.00103737	8.7614e-05	0.00347058
ENSG00000044459	HGNC:23432	chr9	75	76.551	0.0029922	0.0010377	0.000206221	0.00257198
ENSG00000256294	HGNC:13018	chr19	2	5.2133	0.00114747	0.00103776	0.000150881	0.00304933
ENSG00000173409	HGNC:29561	chr1	10	13.513	0.00101793	0.00103807	0.000184223	0.00290097
ENSG00000113249	HGNC:17866	chr5	11	14.414	0.0012278	0.00103893	0.000155738	0.00303354
ENSG00000166741	HGNC:7861	chr11	10	7.9723	0.0014721	0.00103895	9.49023e-05	0.00340244
ENSG00000109743	HGNC:1118	chr4	17	18.767	0.00191589	0.00103945	0.000168194	0.00285916
ENSG00000134326	HGNC:27015	chr2	10	11.747	0.00129558	0.0010398	0.000141825	0.00308816
ENSG00000178460	HGNC:26368	chr8	18	29.526	0.00118392	0.00103988	0.000104424	0.00338381
ENSG00000125731	HGNC:16885	chr19	15	22.502	0.00134332	0.00104035	8.47487e-05	0.0035316
ENSG00000196209	HGNC:16247	chr20	7	11.703	0.000971662	0.00104119	0.000100211	0.00350591
ENSG00000132623	HGNC:15803	chr20	19	29.78	0.00162991	0.00104158	0.000121079	0.00318253
ENSG00000164989	HGNC:29828	chr9	72	73.35	0.00319034	0.00104158	0.000202319	0.00261431
ENSG00000087237	HGNC:1869	chr16	33	29.42	0.00230949	0.00104158	6.50547e-05	0.00359364
ENSG00000112874	HGNC:18826	chr5	17	19.184	0.00151372	0.00104189	0.000148103	0.00301516
ENSG00000124257	HGNC:16156	chr20	6	6.476	0.00129303	0.00104234	0.00010428	0.00336814
ENSG00000183103	HGNC:28659	chr19	8	8.6784	0.00141437	0.00104236	7.6778e-05	0.0036011
ENSG00000152467	HGNC:23712	chr19	10	10.495	0.0014753	0.00104281	8.31721e-05	0.00352242
ENSG00000099256	HGNC:23333	chr10	18	15.629	0.00296373	0.00104302	9.03195e-05	0.00329999
ENSG00000187151	HGNC:19705	chr11	16	18.737	0.00163149	0.00104306	9.29656e-05	0.00341517
ENSG00000148604	HGNC:9990	chr10	14	12.651	0.00143623	0.00104341	0.000131075	0.00315718
ENSG00000109047	HGNC:9937	chr17	12	9.4756	0.0016487	0.00104412	0.000136552	0.00308682
ENSG00000266967	HGNC:28417	chr17	16	21.94	0.00228887	0.0010442	0.000103745	0.00324869
ENSG00000072080	HGNC:11256	chr2	18	12.726	0.00163929	0.00104491	0.000137854	0.0030919
ENSG00000181143	HGNC:15582	chr19	232	340.64	0.00333564	0.00104554	8.52281e-05	0.00326604
ENSG00000121410	HGNC:5	chr19	15	19.119	0.0010119	0.00104629	8.65704e-05	0.00353845
ENSG00000166359	HGNC:26999	chr19	15	20.88	0.00106703	0.00104654	9.86919e-05	0.00348312
ENSG00000213265	HGNC:12369	chr7	14	13.918	0.00223918	0.00104672	5.80949e-05	0.00372198
ENSG00000132256	HGNC:16276	chr11	9	15.504	0.00098541	0.00104694	0.000128786	0.00327872
ENSG00000129465	HGNC:10021	chr14	22	22.981	0.00154324	0.00104814	0.000173237	0.0028887
ENSG00000196748	HGNC:21250	chr6	1	2.5789	0.00109056	0.00104827	9.2544e-05	0.00353189
ENSG00000086504	HGNC:14484	chr16	11	12.348	0.00156296	0.0010486	9.05952e-05	0.00346114
ENSG00000090659	HGNC:1641	chr19	20	21.134	0.00192899	0.00104876	8.24922e-05	0.00350715
ENSG00000205078	HGNC:37236	chr16	19	15.78	0.00295402	0.00104919	0.000112234	0.00317602
ENSG00000176402	HGNC:17495	chr7	6	8.7463	0.00116335	0.00104937	0.000168788	0.00299718
ENSG00000214954	HGNC:34303	chr8	9	12.12	0.0061718	0.00104949	0.000133613	0.00277002
ENSG00000157330	HGNC:28567	chr1	6	7.4551	0.00166986	0.00105009	8.77961e-05	0.00349951
ENSG00000155754	HGNC:14438	chr2	36	64.698	0.00153914	0.0010513	0.000128406	0.00307029
ENSG00000149582	HGNC:25890	chr11	16	15.524	0.0010895	0.00105218	0.000184086	0.00294279
ENSG00000166800	HGNC:28335	chr11	14	13.151	0.00169614	0.00105235	9.09936e-05	0.00344675
ENSG00000176020	HGNC:24075	chr3	7	10.525	0.00129381	0.00105241	0.000124421	0.00325527
ENSG00000161036	HGNC:21769	chr7	31	32.003	0.00135767	0.00105251	0.000159821	0.00301549
ENSG00000198885	HGNC:29371	chr2	16	17.782	0.00122897	0.00105265	0.000144657	0.0031217
ENSG00000113600	HGNC:1358	chr5	34	29.895	0.00250477	0.0010527	0.000221821	0.0025864
ENSG00000172482	HGNC:341	chr2	14	21.295	0.000899901	0.00105286	9.05361e-05	0.00365564
ENSG00000121310	HGNC:23408	chr1	17	20.335	0.00144521	0.00105291	0.000187343	0.00285021
ENSG00000074276	HGNC:18231	chr5	41	62.639	0.00173672	0.00105296	0.000127816	0.00314955
ENSG00000182521	HGNC:19841	chr14	16	17.511	0.00549469	0.00105309	0.000108346	0.00308852
ENSG00000167751	HGNC:6363	chr19	7	9.6169	0.00104615	0.00105352	8.53961e-05	0.0035766
ENSG00000133678	HGNC:25804	chr10	5	6.9662	0.00114781	0.00105402	0.000133257	0.00325704
ENSG00000163993	HGNC:10504	chr4	2	2.5034	0.00154361	0.00105444	8.77935e-05	0.00352101
ENSG00000156510	HGNC:23302	chr10	29	44.728	0.00162881	0.00105518	0.000133868	0.00310457
ENSG00000198019	HGNC:3614	chr1	13	9.3139	0.00104938	0.00105538	9.3324e-05	0.00352364
ENSG00000150628	HGNC:17333	chr4	14	14.463	0.00138599	0.0010561	0.00010886	0.00337035
ENSG00000221909	HGNC:25401	chr7	13	16.728	0.00159121	0.00105625	0.000163055	0.00296885
ENSG00000167858	HGNC:15534	chr17	12	17.925	0.00155817	0.0010567	8.76221e-05	0.00349476
ENSG00000183060	HGNC:26571	chr15	6	8.8627	0.00123562	0.0010568	0.000178335	0.00295626
ENSG00000151655	HGNC:6167	chr10	39	46.645	0.001476	0.00105689	0.000163695	0.00295804
ENSG00000243137	HGNC:9521	chr19	35	21.326	0.00107231	0.00105731	8.04015e-05	0.00363106
ENSG00000093217	HGNC:12839	chr3	34	34.751	0.00159398	0.00105743	0.000155749	0.00300523
ENSG00000155542	HGNC:28508	chr5	9	16.321	0.00154241	0.00105746	0.000122356	0.00324397
ENSG00000157036	HGNC:3347	chr3	16	14.763	0.0018174	0.00105757	0.000212488	0.00270402
ENSG00000143921	HGNC:13887	chr2	30	29.801	0.00197691	0.00105773	0.000196702	0.00274873
ENSG00000244734	HGNC:4827	chr11	10	3.7729	0.0717041	0.001058	4.35823e-05	0.0035463
ENSG00000176194	HGNC:1976	chr18	8	8.035	0.00112478	0.00105812	0.000154198	0.00313223
ENSG00000120647	HGNC:28203	chr12	30	31.137	0.00209884	0.00105817	0.000207333	0.00271554
ENSG00000006059	HGNC:6450	chr17	23	19.116	0.00368689	0.00105824	8.16258e-05	0.00343026
ENSG00000167332	HGNC:15195	chr11	6	6.6729	0.00141448	0.00105905	0.000153032	0.00307548
ENSG00000146350	HGNC:21485	chr6	52	72.461	0.00114886	0.00105919	0.000169561	0.00299349
ENSG00000204475	HGNC:19077	chr6	6	8.088	0.0011953	0.00105922	0.000118147	0.00336396
ENSG00000188004	HGNC:27647	chr1	11	9.0729	0.00347485	0.00105929	0.000138763	0.00293435
ENSG00000146250	HGNC:21387	chr6	14	12.992	0.00203864	0.00105952	0.00012742	0.00316568
ENSG00000157060	HGNC:16788	chr1	26	26.271	0.00152091	0.00105972	0.00016585	0.00297901
ENSG00000168569	HGNC:28464	chr11	7	6.444	0.00186518	0.00106098	0.000110235	0.00326609
ENSG00000185345	HGNC:8607	chr6	14	25.428	0.00093037	0.00106125	0.000223737	0.00282339
ENSG00000239713	HGNC:17357	chr22	28	22.913	0.00189413	0.00106187	9.68523e-05	0.00343403
ENSG00000162722	HGNC:24150	chr1	15	14.677	0.00141627	0.00106206	0.000143811	0.00311355
ENSG00000186583	HGNC:30510	chr8	15	18.537	0.00304923	0.00106216	0.00010679	0.00324738
ENSG00000221923	HGNC:37249	chr19	4	4.952	0.00129641	0.00106226	0.000159252	0.00306932
ENSG00000161652	HGNC:28518	chr19	9	13.586	0.0020978	0.00106227	5.8761e-05	0.00378795
ENSG00000074771	HGNC:7890	chr6	26	34.351	0.00116743	0.00106251	9.19462e-05	0.00357765
ENSG00000139151	HGNC:19218	chr12	23	31.791	0.0011628	0.00106253	7.90448e-05	0.00374081
ENSG00000104731	HGNC:25272	chr16	39	26.607	0.00208476	0.00106257	0.000240105	0.00259146
ENSG00000141977	HGNC:24580	chr19	12	9.8325	0.00168495	0.00106283	0.000102696	0.00342771
ENSG00000140093	HGNC:15996	chr14	15	13.355	0.00266245	0.00106288	0.000291751	0.00231423
ENSG00000159674	HGNC:11253	chr4	19	13.349	0.00155083	0.0010631	0.000165414	0.00299217
ENSG00000244414	HGNC:4888	chr1	12	12.635	0.00106373	0.00106329	8.80048e-05	0.00359576
ENSG00000108384	HGNC:9820	chr17	20	19.475	0.00241438	0.00106335	0.000109417	0.0032724
ENSG00000205754	HGNC:32934	chr12	34	25.771	0.00967567	0.00106383	9.44125e-05	0.00320088
ENSG00000120440	HGNC:21211	chr6	3	2.8462	0.00141835	0.0010642	8.32719e-05	0.00362153
ENSG00000152672	HGNC:25357	chr2	22	24.042	0.00195752	0.00106424	0.00010919	0.00331833
ENSG00000258223	HGNC:39125	chr7	12	10.136	0.0016932	0.00106437	8.60528e-05	0.00356086
ENSG00000124019	HGNC:26224	chr2	9	12.053	0.00213111	0.00106468	0.000113407	0.00327477
ENSG00000228278	HGNC:8499	chr9	10	12.579	0.00102937	0.0010647	7.58182e-05	0.00369771
ENSG00000197415	HGNC:25735	chr3	35	37.984	0.00192709	0.00106477	0.000161328	0.00296298
ENSG00000109272	HGNC:8862	chr4	4	3.0159	0.00119646	0.00106498	9.57287e-05	0.00355784
ENSG00000173890	HGNC:23693	chr3	6	9.3574	0.00148388	0.00106578	8.07395e-05	0.00364844
ENSG00000137364	HGNC:12014	chr6	10	14.753	0.00129994	0.00106583	0.0001673	0.0030475
ENSG00000170925	HGNC:11736	chrX	3	3.9243	0.0065771	0.00106595	0.000138426	0.00274867
ENSG00000176244	HGNC:17715	chr10	2	5.2489	0.00128765	0.00106635	9.63148e-05	0.00351843
ENSG00000182923	HGNC:25815	chr3	38	39.463	0.00178231	0.00106648	0.000196263	0.00280635
ENSG00000178597	HGNC:33131	chr4			0.00106811	0.00106658	6.39639e-05	0.00380368
ENSG00000096264	HGNC:6732	chr6	11	12.631	0.00171845	0.00106681	0.000138059	0.00314847
ENSG00000006555	HGNC:26067	chr1	12	19.312	0.00146009	0.00106719	0.000130688	0.0031963
ENSG00000187806	HGNC:33733	chr15	12	12.789	0.00110781	0.00106767	0.000139018	0.0032666
ENSG00000137210	HGNC:21384	chr6	10	6.0644	0.00395355	0.00106849	8.59279e-05	0.00339748
ENSG00000160781	HGNC:30132	chr1	7	8.5097	0.0010675	0.00106889	0.00017509	0.00306298
ENSG00000136250	HGNC:548	chr7	27	39.154	0.00124726	0.00106929	0.000190034	0.00289298
ENSG00000255561	HGNC:25110	chr11	17	21.702	0.00154357	0.00107069	0.000151272	0.00310439
ENSG00000128346	HGNC:18589	chr22	18	13.844	0.00227263	0.00107095	0.000129409	0.00316608
ENSG00000204852	HGNC:26113	chr12	25	28.324	0.00130202	0.0010711	0.000176229	0.00299066
ENSG00000152147	HGNC:20044	chr2	6	6.1395	0.00109431	0.00107146	7.81334e-05	0.00378078
ENSG00000164776	HGNC:8930	chr7	24	26.994	0.00112469	0.00107148	0.000160438	0.0031441
ENSG00000054392	HGNC:18270	chr1	17	30.449	0.000953528	0.00107172	0.000222917	0.002855
ENSG00000138172	HGNC:23493	chr10	8	8.5643	0.00120947	0.00107197	0.000242468	0.00270594
ENSG00000188488	HGNC:8723	chr14	12	10.943	0.00122273	0.00107209	6.70236e-05	0.00388711
ENSG00000166448	HGNC:25429	chr7	14	17.57	0.00122027	0.00107323	0.000170914	0.00305729
ENSG00000115598	HGNC:5999	chr2	21	30.585	0.00123778	0.00107336	0.000146304	0.00319779
ENSG00000156049	HGNC:4382	chr9	23	18.814	0.00198704	0.00107348	0.000153633	0.00304761
ENSG00000204140	HGNC:21251	chr6	6	4.0768	0.00139303	0.00107352	0.000114668	0.00338803
ENSG00000258429	HGNC:30012	chr16	7	5.2773	0.00126795	0.00107367	8.66485e-05	0.00368608
ENSG00000143450	HGNC:8097	chr1	8	10.031	0.00147406	0.00107458	0.000144574	0.00317605
ENSG00000042493	HGNC:1474	chr2	20	19.934	0.00236178	0.00107473	0.000159797	0.00298476
ENSG00000100228	HGNC:9775	chr22	17	20.416	0.00186117	0.00107473	0.000156824	0.00304032
ENSG00000134461	HGNC:23471	chr10	15	16.661	0.000998504	0.00107502	0.000141042	0.00332525
ENSG00000196812	HGNC:20813	chr6	11	12.433	0.00160528	0.00107503	0.000128184	0.0032478
ENSG00000108244	HGNC:6438	chr17	20	21.731	0.00137527	0.00107557	9.28053e-05	0.00359799
ENSG00000136273	HGNC:5309	chr7	9	13.984	0.00128656	0.00107562	0.000140108	0.00324326
ENSG00000257046	HGNC:54403	chr12	36	32.232	0.0093434	0.0010757	9.89001e-05	0.00321627
ENSG00000165131	HGNC:21750	chr7	5	4.3965	0.00233127	0.00107635	0.000119097	0.00330045
ENSG00000166152	HGNC:28479	chr16	10	14.412	0.00159251	0.00107662	7.94534e-05	0.00369872
ENSG00000112877	HGNC:25547	chr5	29	29.221	0.00236278	0.00107691	0.000110816	0.00328599
ENSG00000124159	HGNC:6910	chr20	16	23.823	0.0012034	0.00107785	0.000120479	0.00338198
ENSG00000104324	HGNC:16910	chr8	21	20.426	0.00167387	0.00107825	0.000318745	0.0023929
ENSG00000143954	HGNC:29595	chr2	10	9.002	0.00188138	0.00107866	8.81781e-05	0.00358289
ENSG00000130529	HGNC:17993	chr19	54	61.621	0.00246019	0.00107876	0.000211127	0.00268165
ENSG00000204020	HGNC:23452	chr10	10	18.042	0.00122141	0.00107905	9.32392e-05	0.00364101
ENSG00000130304	HGNC:10995	chr19	26	29.408	0.00108417	0.00107943	0.000241536	0.00276388
ENSG00000188976	HGNC:24517	chr1	43	41.785	0.001739	0.00107974	0.000160272	0.00305379
ENSG00000156050	HGNC:19854	chr14	24	31.032	0.00133908	0.00108	0.00020012	0.00289586
ENSG00000186272	HGNC:12958	chr19	1	3.2157	0.00123918	0.0010804	0.00015727	0.00316494
ENSG00000167969	HGNC:2703	chr16	16	12.404	0.00220577	0.00108197	0.000221161	0.00272847
ENSG00000163464	HGNC:6026	chr2	9	7.2725	0.00183317	0.00108201	0.000138951	0.00319481
ENSG00000183066	HGNC:28389	chr22	11	11.229	0.00149157	0.00108326	9.65533e-05	0.00358229
ENSG00000118804	HGNC:24854	chr4	15	11.48	0.0216555	0.00108388	7.22772e-05	0.00338179
ENSG00000197992	HGNC:26705	chr12	9	13.019	0.00127668	0.00108407	0.000117442	0.00345399
ENSG00000174562	HGNC:20453	chr19	4	8.3128	0.00100848	0.00108462	0.000101524	0.00363923
ENSG00000106479	HGNC:34519	chr7	24	38.726	0.00121768	0.00108513	9.64604e-05	0.00361165
ENSG00000112343	HGNC:10059	chr6	15	20.707	0.00183793	0.00108522	0.000117785	0.00334437
ENSG00000204909	HGNC:32951	chr5	3	4.5602	0.00202518	0.0010854	8.93255e-05	0.00356737
ENSG00000138772	HGNC:541	chr4	19	22.058	0.0018201	0.00108577	0.000169727	0.00303584
ENSG00000187942	HGNC:32071	chr1	7	10.581	0.00143343	0.00108597	8.74317e-05	0.00368348
ENSG00000114544	HGNC:31046	chr3	21	23.508	0.00115251	0.00108618	0.000222622	0.00285991
ENSG00000197808	HGNC:21629	chr19	15	22.678	0.00130772	0.0010872	0.0002039	0.00292441
ENSG00000113734	HGNC:1082	chr5	11	14.62	0.0012272	0.00108757	0.000238719	0.00278587
ENSG00000197766	HGNC:2771	chr19	8	8.2769	0.00130035	0.0010877	0.000108016	0.00354047
ENSG00000132185	HGNC:18504	chr1	14	15.322	0.00136127	0.00108775	9.39128e-05	0.00364065
ENSG00000042832	HGNC:11764	chr8	110	143.87	0.00177279	0.00108782	0.000153514	0.00302296
ENSG00000175874	HGNC:14272	chr2	7	8.6785	0.00156872	0.001088	0.000143832	0.00323596
ENSG00000160688	HGNC:24671	chr1	8	24.363	0.000972579	0.00108821	0.000170438	0.00319933
ENSG00000153406	HGNC:24987	chr16	9	11.805	0.00118965	0.00108836	0.000151468	0.00326101
ENSG00000167554	HGNC:26687	chr19	6	6.1328	0.00116154	0.00108848	0.000147097	0.00328376
ENSG00000101251	HGNC:15897	chr20	32	36.359	0.00109446	0.00108865	6.17967e-05	0.0039123
ENSG00000244067	HGNC:4627	chr6	10	9.829	0.00105696	0.00108883	6.49744e-05	0.00388592
ENSG00000057149	HGNC:10569	chr18	20	14.714	0.00106277	0.00108914	8.57018e-05	0.00371777
ENSG00000165487	HGNC:31830	chr13	29	26.16	0.00181438	0.00108919	0.000282518	0.00250299
ENSG00000028116	HGNC:12719	chr2	21	29.12	0.00124272	0.0010898	0.000169316	0.00313627
ENSG00000112116	HGNC:16404	chr6	3	6.552	0.00156896	0.00108992	8.73335e-05	0.00359503
ENSG00000115129	HGNC:19373	chr2	15	13.758	0.00226025	0.00109053	0.000113845	0.00331141
ENSG00000162383	HGNC:10945	chr1	17	19.453	0.00139862	0.0010907	9.49904e-05	0.00364217
ENSG00000204482	HGNC:14189	chr6	4	3.4749	0.0023006	0.00109072	5.0794e-05	0.00403181
ENSG00000198003	HGNC:28303	chr19	26	32.394	0.00103147	0.00109103	9.21143e-05	0.00376474
ENSG00000139974	HGNC:19863	chr14	29	27.144	0.00158544	0.00109139	0.000282114	0.00256328
ENSG00000104915	HGNC:11428	chr19	14	14.579	0.00180686	0.00109161	8.56648e-05	0.00366336
ENSG00000166246	HGNC:25081	chr16	28	25.283	0.00284964	0.00109193	0.000113063	0.00335054
ENSG00000140104	HGNC:20126	chr14	16	13.75	0.00164696	0.00109201	0.000121876	0.00338721
ENSG00000179300	HGNC:22997	chrX	14	10.749	0.00645627	0.00109246	0.000140835	0.00304735
ENSG00000163492	HGNC:26821	chr2	59	73.513	0.0157237	0.00109272	0.000104592	0.00322939
ENSG00000143149	HGNC:412	chr1	20	25.528	0.00123316	0.00109312	0.000233022	0.00281095
ENSG00000188739	HGNC:28965	chr1	22	21.939	0.00117785	0.00109315	0.000252996	0.00274541
ENSG00000204930	HGNC:30762	chr9	14	17.245	0.00182771	0.00109328	8.01183e-05	0.00371494
ENSG00000153790	HGNC:21722	chr7	20	28.601	0.00195892	0.00109366	9.97193e-05	0.00351371
ENSG00000186509	HGNC:14724	chr11	5	6.1632	0.00154908	0.00109383	0.000107089	0.00351723
ENSG00000119913	HGNC:11721	chr10	16	18.914	0.0024302	0.00109402	0.000131712	0.00321874
ENSG00000164039	HGNC:32389	chr4	12	14.128	0.0017646	0.0010944	0.00012299	0.0033699
ENSG00000205209	HGNC:27616	chr19	4	3.3832	0.0015784	0.00109527	0.000100572	0.00357829
ENSG00000079112	HGNC:1756	chr8	27	38.683	0.00203458	0.00109632	0.000177186	0.00299782
ENSG00000248487	HGNC:24538	chr3	9	11.228	0.00101874	0.00109638	0.000219962	0.00294808
ENSG00000120327	HGNC:8685	chr5	19	16.472	0.00126998	0.00109643	0.000101713	0.00367165
ENSG00000196433	HGNC:750	chrX	25	15.833	0.0116756	0.001097	9.86631e-05	0.00324661
ENSG00000151006	HGNC:34407	chr16	25	25.615	0.00106703	0.00109724	7.93655e-05	0.00380088
ENSG00000253309	HGNC:24774	chr13	11	16.319	0.00110633	0.00109793	8.70998e-05	0.00383137
ENSG00000161091	HGNC:28299	chr19	26	25.375	0.00126653	0.00109814	0.000102874	0.00362706
ENSG00000176170	HGNC:11240	chr17	11	12.904	0.00136989	0.00109828	8.09438e-05	0.00386817
ENSG00000167261	HGNC:23028	chr16	16	18.431	0.00161838	0.00109852	0.000221841	0.00281179
ENSG00000204300	HGNC:32390	chr11	5	7.3306	0.0011018	0.00109949	9.13399e-05	0.00374535
ENSG00000172748	HGNC:27268	chr8	19	18.01	0.00250494	0.00109988	0.000202795	0.00284859
ENSG00000133020	HGNC:7578	chr17	86	99.983	0.0245018	0.00110013	0.000135602	0.00294494
ENSG00000104450	HGNC:11212	chr8	21	39.728	0.000989602	0.00110038	0.000154612	0.00332296
ENSG00000144410	HGNC:21011	chr2	27	20.53	0.0041656	0.00110048	0.000196952	0.00281986
ENSG00000136542	HGNC:4127	chr2	26	36.761	0.00145284	0.00110054	0.000138288	0.00331498
ENSG00000102897	HGNC:25074	chr16	11	7.6703	0.00138937	0.00110059	0.00020044	0.00297645
ENSG00000117226	HGNC:4184	chr1	28	28.628	0.00214624	0.00110059	0.000156443	0.00306125
ENSG00000167916	HGNC:18527	chr17	24	23.349	0.00386599	0.00110065	0.000101265	0.00342095
ENSG00000177685	HGNC:28703	chr11	15	13.207	0.00297648	0.00110073	7.17393e-05	0.00371205
ENSG00000185792	HGNC:22941	chr19	37	37.191	0.00204685	0.00110082	0.000201996	0.00289146
ENSG00000140463	HGNC:969	chr15	27	31.45	0.00111095	0.00110157	0.000205372	0.00301734
ENSG00000180773	HGNC:19660	chr11	24	21.151	0.00145587	0.00110219	0.000203668	0.002961
ENSG00000198924	HGNC:17660	chr10	21	40.507	0.00130021	0.00110244	0.000252773	0.00272725
ENSG00000166509	HGNC:2052	chr16	14	9.8758	0.0012495	0.00110359	9.92745e-05	0.00370124
ENSG00000146243	HGNC:17368	chr6	10	12.102	0.00130813	0.00110384	0.000181958	0.00310891
ENSG00000183137	HGNC:21561	chr6	16	25.847	0.00153503	0.00110425	0.00029068	0.002585
ENSG00000095970	HGNC:17761	chr6	12	10.214	0.00159872	0.00110428	8.30168e-05	0.00378549
ENSG00000173930	HGNC:23612	chr5	18	31.859	0.0010138	0.00110455	0.000137234	0.00345187
ENSG00000154485	HGNC:14357	chr10	16	20.249	0.00254938	0.00110496	8.14091e-05	0.00374939
ENSG00000141560	HGNC:25700	chr17	13	13.305	0.00175076	0.00110545	0.00011204	0.00350033
ENSG00000204920	HGNC:12940	chr19	8	5.4529	0.00117704	0.00110547	0.000143582	0.00337186
ENSG00000206531	HGNC:24665	chr3	6	12.647	0.00109505	0.00110633	6.37787e-05	0.00405393
ENSG00000165076	HGNC:29211	chr7	10	12.918	0.00135383	0.00110641	9.17295e-05	0.00377975
ENSG00000183011	HGNC:28212	chr17	8	5.897	0.15504	0.00110659	6.49277e-05	0.00304969
ENSG00000186603	HGNC:28242	chr1	8	10.021	0.0010904	0.00110664	0.000106789	0.00362926
ENSG00000180251	HGNC:11077	chr2	24	30.695	0.00121404	0.00110724	0.000142842	0.00337502
ENSG00000152254	HGNC:28906	chr2	21	16.248	0.00110367	0.00110782	8.39318e-05	0.00380715
ENSG00000170439	HGNC:28276	chr12	3	7.8707	0.00125753	0.001109	0.000103179	0.00367317
ENSG00000182264	HGNC:28539	chr19	14	18.725	0.00111205	0.00110911	0.00015912	0.00329912
ENSG00000124523	HGNC:14933	chr6	16	19.679	0.00127072	0.00111083	0.000161892	0.00327675
ENSG00000184544	HGNC:32423	chr17	12	12.903	0.00268062	0.00111086	0.000116165	0.0033914
ENSG00000187773	HGNC:31729	chr18	9	7.82	0.00184133	0.00111089	8.74545e-05	0.00371894
ENSG00000197838	HGNC:2608	chr19	12	17.856	0.0011323	0.00111124	6.8847e-05	0.00394459
ENSG00000186452	HGNC:28779	chr12	9	11.021	0.00110435	0.00111144	7.61386e-05	0.00398806
ENSG00000215704	HGNC:29995	chr1	11	16.371	0.00109175	0.00111174	9.62499e-05	0.00372747
ENSG00000167851	HGNC:19319	chr17	11	14.911	0.00118137	0.00111188	0.000126661	0.00352291
ENSG00000197632	HGNC:8584	chr18	17	16.617	0.00126147	0.00111221	8.04238e-05	0.00392562
ENSG00000121716	HGNC:18297	chr7	7	9.572	0.00112146	0.00111239	0.000120088	0.00356625
ENSG00000162623	HGNC:24757	chr1	6	11.222	0.000969442	0.0011124	0.000167193	0.00330205
ENSG00000130513	HGNC:30142	chr19	9	7.2646	0.00130566	0.00111295	7.9374e-05	0.00392041
ENSG00000204611	HGNC:28062	chr19	3	3.3574	0.00120693	0.00111308	0.000201159	0.00306547
ENSG00000166819	HGNC:9076	chr15	18	21.177	0.00194761	0.00111347	0.000143808	0.00327846
ENSG00000170379	HGNC:26878	chr7	10	6.9146	0.00109279	0.00111356	7.78027e-05	0.00387977
ENSG00000152763	HGNC:26252	chr1	33	47.273	0.00154254	0.00111382	0.00024016	0.00280843
ENSG00000214511	HGNC:28044	chr12	5	5.0007	0.00154921	0.00111396	0.000137941	0.00339284
ENSG00000137033	HGNC:16028	chr9	13	11.349	0.00186824	0.00111405	0.000127099	0.00332843
ENSG00000249428	HGNC:51180	chr4	19	21.062	0.0156179	0.00111428	7.27112e-05	0.00352306
ENSG00000149179	HGNC:28720	chr11	18	20.77	0.00125987	0.00111432	0.000262976	0.00277051
ENSG00000165623	HGNC:25205	chr10	8	8.6825	0.00193975	0.00111513	0.000133933	0.00335877
ENSG00000124839	HGNC:16523	chr2	3	8.1878	0.000991833	0.00111581	8.66551e-05	0.00389407
ENSG00000163840	HGNC:30323	chr3	13	26.394	0.00107279	0.00111602	9.34007e-05	0.00384797
ENSG00000203791	HGNC:33787	chr10	12	15.512	0.00140786	0.00111637	0.000146104	0.00333933
ENSG00000150667	HGNC:21674	chr15	22	25.083	0.00223919	0.00111671	0.0001261	0.00337583
ENSG00000153093	HGNC:25621	chr2	26	32.896	0.00185433	0.00111679	0.000216296	0.00287006
ENSG00000180376	HGNC:27709	chr3	55	56.684	0.00299661	0.0011169	0.000255214	0.00260576
ENSG00000255181	HGNC:41910	chr8	4	5.1629	0.00217354	0.00111736	6.17943e-05	0.00400328
ENSG00000159763	HGNC:8993	chr7	5	5.8284	0.00155059	0.00111739	0.000120562	0.00351435
ENSG00000146221	HGNC:11693	chr6	16	16.748	0.00260336	0.0011176	0.000110125	0.00344302
ENSG00000129317	HGNC:25276	chr12	13	24.522	0.00123626	0.00111785	0.000148404	0.00339929
ENSG00000180481	HGNC:28592	chr12	11	12.517	0.00108973	0.00111789	0.000124598	0.00358034
ENSG00000146410	HGNC:21115	chr6	11	16.443	0.0015685	0.00111799	0.000145494	0.0033373
ENSG00000109061	HGNC:7567	chr17	91	100.18	0.0153346	0.001118	0.000144684	0.00299075
ENSG00000152475	HGNC:25164	chr19	9	9.0557	0.00146854	0.00111805	9.7698e-05	0.00372565
ENSG00000090512	HGNC:3658	chr3	12	14.182	0.00116738	0.00111809	0.000125648	0.0035878
ENSG00000125815	HGNC:2480	chr20	4	5.2068	0.00135426	0.0011182	9.51912e-05	0.00376089
ENSG00000079150	HGNC:3723	chr2	11	10.426	0.00152688	0.00111855	0.000157116	0.00327637
ENSG00000153822	HGNC:6262	chr17	16	14.31	0.00191296	0.00111873	0.000240204	0.0027947
ENSG00000173124	HGNC:31665	chr10	14	21.764	0.00140936	0.00111894	0.000103467	0.00369394
ENSG00000173157	HGNC:17178	chr12	77	111.65	0.00177066	0.00112011	0.000145233	0.00318598
ENSG00000189433	HGNC:4286	chr1	5	5.4937	0.00214244	0.00112069	0.000209366	0.00285305
ENSG00000071991	HGNC:1758	chr18	25	31.205	0.00133312	0.00112118	0.00017187	0.00322301
ENSG00000139192	HGNC:30683	chr12	17	20.839	0.00242472	0.0011212	0.000162677	0.00315195
ENSG00000156219	HGNC:725	chr4	22	22.044	0.00203922	0.00112122	0.000136759	0.00333197
ENSG00000162891	HGNC:6002	chr1	9	9.072	0.00154329	0.00112129	0.000139968	0.00337782
ENSG00000158473	HGNC:1637	chr1	12	19.529	0.00136203	0.00112172	0.000114481	0.00360341
ENSG00000162399	HGNC:16512	chr1	14	11.762	0.00175648	0.00112194	0.000142314	0.00336599
ENSG00000253537	HGNC:8705	chr5	21	25.593	0.0016778	0.00112256	0.000135824	0.00337622
ENSG00000132840	HGNC:1048	chr5	21	18.329	0.00185555	0.00112293	0.000213669	0.00294379
ENSG00000240021	HGNC:25366	chr1	12	14.263	0.00210992	0.00112348	9.72763e-05	0.00365913
ENSG00000197375	HGNC:10969	chr5	24	24.861	0.00162395	0.00112373	0.000212202	0.00296839
ENSG00000161249	HGNC:25063	chr19	23	30.887	0.00284936	0.00112377	0.000167848	0.00307085
ENSG00000152936	HGNC:26683	chr12	18	22.755	0.00207473	0.00112385	0.000101749	0.00364602
ENSG00000157429	HGNC:12981	chr16	10	13.83	0.00124503	0.00112448	0.000138296	0.00348662
ENSG00000186431	HGNC:3608	chr19	11	10.968	0.00138867	0.0011247	8.23946e-05	0.00394751
ENSG00000150873	HGNC:26324	chr2	6	6.2865	0.00191124	0.00112486	9.79753e-05	0.00367472
ENSG00000189144	HGNC:26420	chr19	18	20.631	0.00136065	0.00112503	0.000165326	0.00327149
ENSG00000095981	HGNC:14464	chr6	7	9.2284	0.00136763	0.0011257	0.00011337	0.003643
ENSG00000151575	HGNC:29585	chr15	30	25.833	0.00158527	0.00112572	0.000210105	0.00298629
ENSG00000081386	HGNC:29161	chr9	15	24.395	0.00172778	0.00112577	0.000154987	0.00326153
ENSG00000171989	HGNC:21481	chr15	2	4.1285	0.00114107	0.0011262	0.000109512	0.00368743
ENSG00000136235	HGNC:4462	chr7	36	28.247	0.00256366	0.00112645	0.000286218	0.00260729
ENSG00000180071	HGNC:23643	chr9	22	36.714	0.00113458	0.00112653	8.60695e-05	0.00386579
ENSG00000144026	HGNC:25894	chr2	16	17.085	0.00183408	0.00112657	0.000170777	0.00316827
ENSG00000135226	HGNC:13479	chr4	24	19.788	0.00112979	0.0011271	8.00592e-05	0.00391635
ENSG00000145826	HGNC:6550	chr5	5	7.1587	0.00158206	0.00112727	8.1628e-05	0.00389829
ENSG00000167346	HGNC:14249	chr11	15	13.64	0.00114855	0.00112776	8.47167e-05	0.00393794
ENSG00000197362	HGNC:21806	chr7	21	26.404	0.00140406	0.00112778	0.000169186	0.00325906
ENSG00000105398	HGNC:11458	chr19	20	15.178	0.00206285	0.00112809	0.000156511	0.00323094
ENSG00000187630	HGNC:19731	chr14	10	10.567	0.00115066	0.0011301	8.62231e-05	0.00387902
ENSG00000177398	HGNC:12560	chr21	58	64.356	0.00110024	0.00113034	4.60184e-05	0.00422065
ENSG00000137413	HGNC:17300	chr6	18	16.878	0.00297952	0.00113056	0.000296647	0.0024963
ENSG00000162747	HGNC:3620	chr1	10	10.035	0.00114609	0.00113104	4.77043e-05	0.00420875
ENSG00000120889	HGNC:11905	chr8	9	18.51	0.0011134	0.00113122	0.000127944	0.00362611
ENSG00000129450	HGNC:10878	chr19	10	17.549	0.00108959	0.00113169	0.000103433	0.00382095
ENSG00000204290	HGNC:1142	chr6	17	19.607	0.00821668	0.00113218	6.02295e-05	0.00373277
ENSG00000186334	HGNC:19659	chr5	8	20.264	0.00107364	0.00113275	8.36521e-05	0.00399264
ENSG00000117481	HGNC:31802	chr1	13	22.614	0.00164603	0.00113311	0.000206203	0.00301009
ENSG00000167103	HGNC:28711	chr9	10	17.903	0.00118325	0.00113355	7.18952e-05	0.00419105
ENSG00000146707	HGNC:9203	chr7	6	8.7483	0.00112999	0.00113384	0.000121076	0.00363637
ENSG00000123552	HGNC:20080	chr6	31	39.594	0.00211798	0.00113388	0.000358828	0.00236235
ENSG00000112038	HGNC:8156	chr6	17	19.509	0.00131601	0.00113442	0.000247519	0.00290426
ENSG00000214063	HGNC:11859	chr11	12	13.755	0.00140532	0.00113464	0.000145537	0.00343433
ENSG00000197355	HGNC:28082	chr9	11	16.955	0.00113818	0.00113481	0.000162227	0.0033993
ENSG00000189045	HGNC:32525	chr5	12	18.928	0.00532099	0.0011352	0.000126273	0.00317223
ENSG00000197506	HGNC:16484	chr9	36	38.27	0.00219277	0.00113585	0.000115748	0.00349658
ENSG00000119328	HGNC:1364	chr9	9	10.651	0.001938	0.00113616	0.000141188	0.00340931
ENSG00000189182	HGNC:20411	chr12	20	23.011	0.00204117	0.00113646	0.000105097	0.00362076
ENSG00000125872	HGNC:16208	chr20	15	17.259	0.00134616	0.00113728	0.00017885	0.00324303
ENSG00000173535	HGNC:11906	chr8	8	7.3137	0.00153621	0.00113773	0.000110305	0.0036926
ENSG00000164440	HGNC:21617	chr6	21	27.347	0.00425876	0.00113782	0.000169751	0.00308147
ENSG00000124574	HGNC:52	chr6	50	67.28	0.00139534	0.00113813	0.000196978	0.00310151
ENSG00000139344	HGNC:28577	chr12	14	18.771	0.00153594	0.0011389	0.000112654	0.00366558
ENSG00000101282	HGNC:16175	chr20	11	11.289	0.00151351	0.00113932	0.000181531	0.0032086
ENSG00000042062	HGNC:16168	chr20	35	44.364	0.00145504	0.0011403	0.000153951	0.00333572
ENSG00000181666	HGNC:4928	chr19	28	26.639	0.00199051	0.00114051	0.000170814	0.00315909
ENSG00000262664	HGNC:24203	chr17	8	6.2231	0.00189367	0.00114069	8.72426e-05	0.00388308
ENSG00000205643	HGNC:33710	chr22	6	4.0667	0.00118536	0.00114156	0.000237404	0.0030047
ENSG00000111729	HGNC:13257	chr12	8	11.046	0.00132259	0.00114162	0.000122284	0.00363647
ENSG00000168228	HGNC:22917	chr4	20	30.615	0.00124951	0.00114165	0.000262603	0.00285587
ENSG00000136247	HGNC:18471	chr7	13	13.483	0.00124706	0.00114175	0.000143809	0.00351219
ENSG00000151715	HGNC:25194	chr11	15	12.036	0.00254922	0.00114247	9.55948e-05	0.00369507
ENSG00000140279	HGNC:13273	chr15	82	77.59	0.00429299	0.00114268	0.000380979	0.00232867
ENSG00000187860	HGNC:33854	chr22	32	31.263	0.00206587	0.00114286	0.000172426	0.00318624
ENSG00000164430	HGNC:21367	chr6	14	16.918	0.00202926	0.00114308	0.000111287	0.00362328
ENSG00000166220	HGNC:23511	chr10	15	16.13	0.00151276	0.00114311	9.92595e-05	0.00381664
ENSG00000216588	HGNC:40040	chr19	4	7.2773	0.0013032	0.00114325	0.000136478	0.00358806
ENSG00000137760	HGNC:25189	chr11	11	27.338	0.00100577	0.00114348	0.000236965	0.00305434
ENSG00000222046	HGNC:32576	chr1	14	18.115	0.00114774	0.00114381	0.000107525	0.00377192
ENSG00000165071	HGNC:26572	chr8	16	16.786	0.00169671	0.00114418	0.000140815	0.00343541
ENSG00000242220	HGNC:11657	chr21	5	8.7805	0.00173327	0.00114446	9.08147e-05	0.00384339
ENSG00000198707	HGNC:29021	chr12	104	124.31	0.00211335	0.00114451	0.00029497	0.00261981
ENSG00000100024	HGNC:16297	chr22	19	22.203	0.0020623	0.00114495	0.000146643	0.00328856
ENSG00000109736	HGNC:16894	chr4	17	19.422	0.00137697	0.00114532	0.000198613	0.00316129
ENSG00000018699	HGNC:25986	chr2	30	51.916	0.00113741	0.00114553	0.000243003	0.00297483
ENSG00000227471	HGNC:37281	chr7	27	17.254	0.00114927	0.00114604	6.70179e-05	0.00410216
ENSG00000196597	HGNC:33110	chr9	18	24.741	0.00129205	0.00114629	0.000198968	0.00317327
ENSG00000085465	HGNC:8524	chr1	9	21.718	0.00124625	0.00114737	0.000174018	0.00332904
ENSG00000127743	HGNC:5982	chr5	3	6.1942	0.00128097	0.00114775	8.88564e-05	0.00396702
ENSG00000131738	HGNC:6451	chr17	23	19.476	0.00283579	0.00114792	9.85438e-05	0.00365776
ENSG00000116745	HGNC:10294	chr1	24	30.386	0.00265917	0.00114808	9.96227e-05	0.00363769
ENSG00000204866	HGNC:32929	chr19	5	6.0372	0.00219159	0.00114818	0.000112661	0.00359533
ENSG00000166455	HGNC:26525	chr16	11	11.006	0.00193759	0.00114828	8.87714e-05	0.00383678
ENSG00000101448	HGNC:15932	chr20	8	12.117	0.00139263	0.00114867	7.59028e-05	0.00410909
ENSG00000183401	HGNC:26996	chr19	12	21.673	0.00144375	0.00114867	0.000166646	0.00333501
ENSG00000183747	HGNC:32017	chr16	34	33.188	0.00113176	0.00114872	8.57153e-05	0.00395837
ENSG00000182793	HGNC:19662	chr6	14	9.7606	0.00111509	0.00114911	6.33799e-05	0.00414598
ENSG00000069812	HGNC:16005	chr1	4	4.7824	0.00122162	0.00114918	0.000144551	0.00354816
ENSG00000163357	HGNC:26539	chr1	33	39.64	0.00225522	0.00114922	5.41066e-05	0.00418516
ENSG00000173557	HGNC:27938	chr2	7	8.1253	0.00137063	0.00114976	9.46656e-05	0.00391901
ENSG00000160993	HGNC:21900	chr7	3	9.6648	0.000992583	0.00114994	0.000150727	0.00354973
ENSG00000156222	HGNC:11001	chr15	31	33.425	0.00154412	0.00115028	0.000205966	0.0030981
ENSG00000125449	HGNC:26168	chr17	3	6.3585	0.00110012	0.00115061	0.000133241	0.00365114
ENSG00000129204	HGNC:12629	chr17	63	79.757	0.00115388	0.00115069	0.000120302	0.0037082
ENSG00000103184	HGNC:29032	chr16	34	36.202	0.00123501	0.00115131	0.000138568	0.00357642
ENSG00000169814	HGNC:1122	chr3	12	14.906	0.00106319	0.00115184	0.000226075	0.00312244
ENSG00000105750	HGNC:13160	chr19	6	5.0538	0.00120347	0.00115189	0.000172651	0.0033772
ENSG00000214050	HGNC:13618	chr8	15	19.006	0.00143994	0.00115197	0.000237023	0.00299108
ENSG00000214087	HGNC:27902	chr17	8	6.5546	0.00116903	0.00115198	0.00013582	0.00361246
ENSG00000186026	HGNC:13078	chr19	6	6.1668	0.00134305	0.00115214	0.0001253	0.00366764
ENSG00000149050	HGNC:13006	chr11	25	23.272	0.00185324	0.00115223	0.000193752	0.00313794
ENSG00000237440	HGNC:32468	chr19	5	5.0656	0.00121829	0.0011524	0.00015961	0.00346136
ENSG00000172890	HGNC:29832	chr11	32	45.77	0.00145162	0.00115286	0.00015543	0.00338004
ENSG00000130167	HGNC:30725	chr19	9	10.561	0.001203	0.00115315	7.87311e-05	0.00413141
ENSG00000170442	HGNC:6463	chr12	12	16.264	0.00168459	0.00115383	8.47392e-05	0.00396959
ENSG00000122136	HGNC:23380	chr9	9	9.2248	0.00113221	0.00115399	7.659e-05	0.00405401
ENSG00000105278	HGNC:29189	chr19	39	40.081	0.00180756	0.00115405	0.000231768	0.00295117
[truncated: 17,072 more rows]
