# Supplementary material for: Bayesian estimation of gene constraint from an evolutionary model with gene features
Source: bioRxiv. 2024 Apr 10:2023.05.19.541520. Originally published 2023 May 21. Preprint. [Version 2] doi: 10.1101/2023.05.19.541520 (PMC10245655; doi:10.1101/2023.05.19.541520)
Supplement: Supplement 2 [file media-2.gz]

Archive with 1 entries (1 files):
- supp_table_3.posterior_density.tsv
