# Supplementary material for: Bayesian estimation of gene constraint from an evolutionary model with gene features
Source: bioRxiv. 2024 Apr 10:2023.05.19.541520. Originally published 2023 May 21. Preprint. [Version 2] doi: 10.1101/2023.05.19.541520 (PMC10245655; doi:10.1101/2023.05.19.541520)
Supplement: Supplement 2 [file media-2.gz › supp_table_3.posterior_density.tsv]

ensg	5e-08	5.17127e-08	5.3484e-08	5.5316e-08	5.72108e-08	5.91704e-08	6.11972e-08	6.32934e-08	6.54615e-08	6.77037e-08	7.00228e-08	7.24213e-08	7.4902e-08	7.74677e-08	8.01212e-08	8.28656e-08	8.57041e-08	8.86397e-08	9.16759e-08	9.48161e-08	9.80639e-08	1.01423e-07	1.04897e-07	1.0849e-07	1.12206e-07	1.1605e-07	1.20025e-07	1.24136e-07	1.28388e-07	1.32786e-07	1.37334e-07	1.42038e-07	1.46904e-07	1.51936e-07	1.5714e-07	1.62523e-07	1.68089e-07	1.73847e-07	1.79802e-07	1.85961e-07	1.92331e-07	1.98919e-07	2.05732e-07	2.12779e-07	2.20068e-07	2.27606e-07	2.35402e-07	2.43465e-07	2.51805e-07
ENSG00000172551	-17.8168	-17.6211	-17.4263	-17.2322	-17.0389	-16.8464	-16.6547	-16.4637	-16.2736	-16.0842	-15.8955	-15.7077	-15.5206	-15.3344	-15.1489	-14.9641	-14.7802	-14.597	-14.4147	-14.233	-14.0522	-13.8722	-13.6929	-13.5144	-13.3367	-13.1598	-12.9836	-12.8082	-12.6337	-12.4598	-12.2868	-12.1145	-11.9431	-11.7724	-11.6025	-11.4333	-11.265	-11.0974	-10.9306	-10.7645	-10.5993	-10.4348	-10.2711	-10.1082	-9.94611	-9.78476	-9.62419	-9.4644	-9.30539
ENSG00000145912	-3.68506	-3.61486	-3.54496	-3.47536	-3.40605	-3.33703	-3.26831	-3.19988	-3.13175	-3.06391	-2.99637	-2.92912	-2.86217	-2.79551	-2.72915	-2.66308	-2.59731	-2.53183	-2.46665	-2.40176	-2.33717	-2.27287	-2.20887	-2.14516	-2.08174	-2.01862	-1.9558	-1.89327	-1.83104	-1.7691	-1.70745	-1.6461	-1.58505	-1.52429	-1.46382	-1.40365	-1.34377	-1.28419	-1.22491	-1.16592	-1.10722	-1.04882	-0.990709	-0.932897	-0.875379	-0.818156	-0.761228	-0.704595	-0.648256
ENSG00000161911	-18.4976	-18.3003	-18.1038	-17.908	-17.7131	-17.5189	-17.3255	-17.1329	-16.941	-16.7499	-16.5596	-16.3701	-16.1814	-15.9934	-15.8063	-15.6199	-15.4342	-15.2494	-15.0653	-14.882	-14.6995	-14.5178	-14.3369	-14.1567	-13.9773	-13.7987	-13.6209	-13.4438	-13.2675	-13.092	-12.9173	-12.7434	-12.5702	-12.3978	-12.2262	-12.0554	-11.8853	-11.7161	-11.5476	-11.3799	-11.2129	-11.0468	-10.8814	-10.7168	-10.553	-10.3899	-10.2277	-10.0662	-9.90548
ENSG00000079841	-452.284	-450.313	-448.346	-446.384	-444.427	-442.474	-440.526	-438.583	-436.644	-434.709	-432.78	-430.855	-428.934	-427.019	-425.107	-423.201	-421.299	-419.402	-417.509	-415.621	-413.738	-411.859	-409.985	-408.115	-406.25	-404.39	-402.534	-400.683	-398.837	-396.995	-395.158	-393.325	-391.497	-389.674	-387.855	-386.041	-384.232	-382.427	-380.627	-378.831	-377.04	-375.254	-373.472	-371.695	-369.923	-368.155	-366.392	-364.633	-362.879
ENSG00000153165	-27.6477	-27.3929	-27.139	-26.8862	-26.6343	-26.3833	-26.1333	-25.8843	-25.6362	-25.3891	-25.143	-24.8978	-24.6536	-24.4103	-24.168	-23.9267	-23.6863	-23.4469	-23.2084	-22.9709	-22.7344	-22.4988	-22.2642	-22.0305	-21.7978	-21.5661	-21.3353	-21.1055	-20.8766	-20.6487	-20.4218	-20.1958	-19.9708	-19.7468	-19.5237	-19.3016	-19.0804	-18.8602	-18.6409	-18.4226	-18.2053	-17.9889	-17.7735	-17.5591	-17.3456	-17.1331	-16.9215	-16.7109	-16.5013
ENSG00000124391	-13.1658	-13.0049	-12.8448	-12.6852	-12.5264	-12.3682	-12.2106	-12.0537	-11.8975	-11.7419	-11.587	-11.4328	-11.2792	-11.1263	-10.974	-10.8224	-10.6714	-10.5211	-10.3715	-10.2225	-10.0742	-9.92655	-9.77955	-9.63321	-9.48753	-9.34251	-9.19815	-9.05444	-8.9114	-8.76901	-8.62729	-8.48622	-8.34581	-8.20606	-8.06697	-7.92854	-7.79077	-7.65366	-7.5172	-7.38141	-7.24627	-7.11179	-6.97797	-6.84481	-6.71231	-6.58047	-6.44929	-6.31877	-6.1889
ENSG00000133636	-46.4612	-46.0708	-45.6819	-45.2945	-44.9085	-44.5239	-44.1408	-43.7591	-43.3788	-43	-42.6226	-42.2467	-41.8722	-41.4992	-41.1276	-40.7574	-40.3887	-40.0214	-39.6556	-39.2912	-38.9282	-38.5667	-38.2067	-37.848	-37.4908	-37.1351	-36.7808	-36.4279	-36.0765	-35.7265	-35.378	-35.0309	-34.6852	-34.341	-33.9982	-33.6569	-33.317	-32.9786	-32.6416	-32.306	-31.9719	-31.6392	-31.3079	-30.9781	-30.6498	-30.3228	-29.9974	-29.6733	-29.3507
ENSG00000157869	-101.221	-100.56	-99.9017	-99.2452	-98.5909	-97.9385	-97.2883	-96.64	-95.9939	-95.3498	-94.7078	-94.0678	-93.4299	-92.7941	-92.1603	-91.5286	-90.8989	-90.2713	-89.6458	-89.0223	-88.4009	-87.7816	-87.1643	-86.549	-85.9359	-85.3248	-84.7157	-84.1088	-83.5038	-82.901	-82.3002	-81.7014	-81.1048	-80.5102	-79.9176	-79.3271	-78.7387	-78.1523	-77.568	-76.9858	-76.4056	-75.8275	-75.2514	-74.6774	-74.1055	-73.5356	-72.9678	-72.402	-71.8383
ENSG00000115541	-28.6654	-28.4983	-28.3318	-28.1657	-28.0002	-27.8351	-27.6705	-27.5063	-27.3427	-27.1795	-27.0168	-26.8546	-26.6929	-26.5317	-26.3709	-26.2107	-26.0509	-25.8916	-25.7327	-25.5744	-25.4165	-25.2591	-25.1022	-24.9458	-24.7899	-24.6344	-24.4794	-24.3249	-24.1709	-24.0174	-23.8643	-23.7118	-23.5597	-23.4081	-23.257	-23.1063	-22.9562	-22.8065	-22.6573	-22.5086	-22.3604	-22.2126	-22.0653	-21.9186	-21.7722	-21.6264	-21.4811	-21.3362	-21.1918
ENSG00000105404	-88.2172	-87.6143	-87.0133	-86.4143	-85.8173	-85.2222	-84.6291	-84.0379	-83.4487	-82.8614	-82.2761	-81.6927	-81.1113	-80.5319	-79.9544	-79.3789	-78.8053	-78.2337	-77.664	-77.0963	-76.5305	-75.9667	-75.4049	-74.845	-74.287	-73.7311	-73.177	-72.625	-72.0748	-71.5267	-70.9805	-70.4362	-69.8939	-69.3536	-68.8152	-68.2788	-67.7443	-67.2118	-66.6812	-66.1526	-65.6259	-65.1012	-64.5785	-64.0577	-63.5389	-63.022	-62.507	-61.9941	-61.4831
ENSG00000139910	-392.772	-391.008	-389.248	-387.491	-385.739	-383.991	-382.247	-380.507	-378.771	-377.039	-375.311	-373.587	-371.867	-370.151	-368.439	-366.732	-365.028	-363.328	-361.633	-359.941	-358.254	-356.571	-354.891	-353.216	-351.545	-349.877	-348.214	-346.555	-344.9	-343.249	-341.602	-339.959	-338.32	-336.685	-335.055	-333.428	-331.805	-330.187	-328.572	-326.961	-325.355	-323.752	-322.154	-320.56	-318.969	-317.383	-315.801	-314.223	-312.649
ENSG00000174640	-48.8817	-48.4939	-48.1074	-47.7224	-47.3387	-46.9564	-46.5754	-46.1959	-45.8177	-45.4409	-45.0654	-44.6914	-44.3187	-43.9474	-43.5775	-43.2089	-42.8417	-42.4759	-42.1115	-41.7485	-41.3868	-41.0265	-40.6676	-40.31	-39.9539	-39.5991	-39.2457	-38.8936	-38.5429	-38.1937	-37.8457	-37.4992	-37.154	-36.8103	-36.4679	-36.1268	-35.7872	-35.4489	-35.112	-34.7764	-34.4423	-34.1095	-33.7781	-33.4481	-33.1194	-32.7921	-32.4662	-32.1417	-31.8186
ENSG00000109272	-18.8277	-18.6149	-18.403	-18.192	-17.9819	-17.7726	-17.5643	-17.3568	-17.1502	-16.9445	-16.7396	-16.5356	-16.3326	-16.1303	-15.929	-15.7286	-15.529	-15.3303	-15.1325	-14.9356	-14.7395	-14.5444	-14.3501	-14.1567	-13.9642	-13.7725	-13.5818	-13.3919	-13.2029	-13.0147	-12.8275	-12.6411	-12.4556	-12.271	-12.0873	-11.9045	-11.7225	-11.5414	-11.3612	-11.1819	-11.0034	-10.8259	-10.6492	-10.4734	-10.2985	-10.1244	-9.95125	-9.77897	-9.60756
ENSG00000102837	-37.8157	-37.5018	-37.189	-36.8774	-36.5668	-36.2573	-35.949	-35.6417	-35.3355	-35.0305	-34.7266	-34.4237	-34.122	-33.8214	-33.5218	-33.2234	-32.9261	-32.6299	-32.3348	-32.0408	-31.7479	-31.4561	-31.1654	-30.8758	-30.5874	-30.3	-30.0137	-29.7286	-29.4445	-29.1616	-28.8797	-28.599	-28.3193	-28.0408	-27.7634	-27.4871	-27.2118	-26.9377	-26.6647	-26.3928	-26.122	-25.8523	-25.5837	-25.3163	-25.0499	-24.7846	-24.5204	-24.2574	-23.9954
ENSG00000145936	-22.9083	-22.6725	-22.4376	-22.2036	-21.9706	-21.7385	-21.5073	-21.2771	-21.0478	-20.8195	-20.5921	-20.3656	-20.1401	-19.9155	-19.6918	-19.4691	-19.2473	-19.0265	-18.8066	-18.5876	-18.3696	-18.1525	-17.9363	-17.7211	-17.5068	-17.2935	-17.081	-16.8696	-16.659	-16.4494	-16.2408	-16.0331	-15.8263	-15.6204	-15.4155	-15.2115	-15.0085	-14.8064	-14.6052	-14.405	-14.2057	-14.0074	-13.81	-13.6135	-13.418	-13.2234	-13.0297	-12.837	-12.6452
ENSG00000185917	-89.2751	-88.6242	-87.9755	-87.329	-86.6848	-86.0428	-85.403	-84.7654	-84.13	-83.4969	-82.8659	-82.2372	-81.6107	-80.9865	-80.3644	-79.7446	-79.1269	-78.5115	-77.8984	-77.2874	-76.6787	-76.0721	-75.4678	-74.8657	-74.2659	-73.6682	-73.0728	-72.4796	-71.8886	-71.2998	-70.7132	-70.1289	-69.5468	-68.9669	-68.3892	-67.8137	-67.2405	-66.6694	-66.1006	-65.534	-64.9697	-64.4075	-63.8476	-63.2898	-62.7343	-62.1811	-61.63	-61.0812	-60.5345
ENSG00000186496	-19.87	-19.6628	-19.4564	-19.2508	-19.046	-18.842	-18.6389	-18.4366	-18.235	-18.0343	-17.8345	-17.6354	-17.4371	-17.2397	-17.0431	-16.8473	-16.6523	-16.4582	-16.2648	-16.0723	-15.8805	-15.6896	-15.4996	-15.3103	-15.1218	-14.9342	-14.7474	-14.5614	-14.3762	-14.1918	-14.0083	-13.8255	-13.6436	-13.4625	-13.2822	-13.1027	-12.9241	-12.7462	-12.5692	-12.393	-12.2176	-12.043	-11.8693	-11.6963	-11.5242	-11.3529	-11.1824	-11.0127	-10.8438
ENSG00000113905	-8.31947	-8.19135	-8.06377	-7.93673	-7.81023	-7.68427	-7.55884	-7.43396	-7.30962	-7.18581	-7.06255	-6.93982	-6.81763	-6.69598	-6.57487	-6.4543	-6.33427	-6.21478	-6.09583	-5.97742	-5.85954	-5.74221	-5.62541	-5.50916	-5.39344	-5.27826	-5.16362	-5.04952	-4.93596	-4.82294	-4.71045	-4.59851	-4.48711	-4.37624	-4.26591	-4.15613	-4.04688	-3.93817	-3.83	-3.72237	-3.61528	-3.50872	-3.40271	-3.29723	-3.1923	-3.0879	-2.98404	-2.88072	-2.77794
ENSG00000164822	-15.1073	-14.9356	-14.7646	-14.5943	-14.4247	-14.2558	-14.0875	-13.92	-13.7531	-13.5869	-13.4214	-13.2566	-13.0925	-12.929	-12.7662	-12.6042	-12.4428	-12.2821	-12.122	-11.9627	-11.804	-11.6461	-11.4888	-11.3322	-11.1763	-11.0211	-10.8665	-10.7127	-10.5595	-10.407	-10.2552	-10.1041	-9.95364	-9.8039	-9.65484	-9.50646	-9.35877	-9.21176	-9.06544	-8.91981	-8.77485	-8.63059	-8.48701	-8.34411	-8.2019	-8.06038	-7.91954	-7.77938	-7.63991
ENSG00000139620	-136.027	-135.372	-134.718	-134.067	-133.417	-132.768	-132.122	-131.477	-130.834	-130.192	-129.552	-128.914	-128.278	-127.643	-127.01	-126.379	-125.749	-125.121	-124.495	-123.87	-123.247	-122.626	-122.007	-121.389	-120.773	-120.159	-119.546	-118.935	-118.326	-117.718	-117.112	-116.508	-115.906	-115.305	-114.706	-114.108	-113.513	-112.919	-112.326	-111.736	-111.147	-110.56	-109.974	-109.39	-108.808	-108.228	-107.649	-107.072	-106.497
ENSG00000168461	-113.11	-112.473	-111.838	-111.204	-110.573	-109.943	-109.314	-108.688	-108.063	-107.44	-106.819	-106.199	-105.581	-104.965	-104.35	-103.738	-103.127	-102.517	-101.91	-101.304	-100.7	-100.097	-99.4965	-98.8976	-98.3003	-97.7048	-97.111	-96.5189	-95.9286	-95.3399	-94.753	-94.1679	-93.5844	-93.0027	-92.4227	-91.8444	-91.2678	-90.693	-90.1198	-89.5484	-88.9788	-88.4108	-87.8446	-87.2801	-86.7173	-86.1563	-85.5969	-85.0393	-84.4834
ENSG00000212938	-2.81849	-2.74392	-2.66967	-2.59575	-2.52216	-2.44889	-2.37594	-2.30332	-2.23103	-2.15906	-2.08741	-2.01609	-1.94509	-1.87442	-1.80408	-1.73406	-1.66436	-1.59499	-1.52594	-1.45722	-1.38883	-1.32075	-1.25301	-1.18559	-1.11849	-1.05172	-0.985271	-0.919149	-0.853352	-0.78788	-0.722733	-0.657911	-0.593414	-0.529242	-0.465395	-0.401872	-0.338675	-0.275803	-0.213255	-0.151032	-0.0891347	-0.0275619	0.0336859	0.0946088	0.155207	0.21548	0.275428	0.335051	0.394349
ENSG00000143869	-42.8885	-42.6198	-42.352	-42.0849	-41.8187	-41.5534	-41.2888	-41.025	-40.7621	-40.5	-40.2387	-39.9782	-39.7186	-39.4597	-39.2017	-38.9445	-38.6881	-38.4326	-38.1778	-37.9239	-37.6708	-37.4185	-37.167	-36.9164	-36.6666	-36.4175	-36.1693	-35.922	-35.6754	-35.4297	-35.1847	-34.9406	-34.6973	-34.4549	-34.2132	-33.9724	-33.7324	-33.4932	-33.2548	-33.0173	-32.7805	-32.5446	-32.3095	-32.0752	-31.8417	-31.6091	-31.3773	-31.1463	-30.9161
ENSG00000078902	-161.255	-160.393	-159.533	-158.675	-157.819	-156.966	-156.115	-155.266	-154.42	-153.576	-152.734	-151.894	-151.057	-150.222	-149.389	-148.558	-147.73	-146.904	-146.08	-145.259	-144.44	-143.623	-142.808	-141.996	-141.186	-140.378	-139.573	-138.769	-137.968	-137.17	-136.373	-135.579	-134.787	-133.998	-133.21	-132.425	-131.643	-130.862	-130.084	-129.308	-128.534	-127.763	-126.994	-126.227	-125.463	-124.7	-123.94	-123.183	-122.427
ENSG00000142347	-538.235	-535.491	-532.754	-530.024	-527.301	-524.585	-521.877	-519.175	-516.48	-513.793	-511.113	-508.439	-505.773	-503.114	-500.462	-497.817	-495.18	-492.549	-489.925	-487.309	-484.7	-482.097	-479.502	-476.914	-474.333	-471.759	-469.192	-466.632	-464.08	-461.534	-458.996	-456.464	-453.94	-451.423	-448.913	-446.41	-443.914	-441.425	-438.943	-436.468	-434.001	-431.54	-429.087	-426.641	-424.201	-421.769	-419.344	-416.926	-414.516
ENSG00000126337	-13.0954	-12.9344	-12.7741	-12.6144	-12.4554	-12.297	-12.1393	-11.9823	-11.8259	-11.6701	-11.515	-11.3605	-11.2067	-11.0536	-10.9011	-10.7492	-10.598	-10.4475	-10.2976	-10.1484	-9.99976	-9.85182	-9.70454	-9.5579	-9.41191	-9.26658	-9.1219	-8.97787	-8.83449	-8.69176	-8.54968	-8.40826	-8.26748	-8.12736	-7.98789	-7.84907	-7.7109	-7.57339	-7.43652	-7.30031	-7.16475	-7.02984	-6.89558	-6.76197	-6.62901	-6.49671	-6.36505	-6.23405	-6.1037
ENSG00000141298	-1076.56	-1071.69	-1066.83	-1061.98	-1057.14	-1052.32	-1047.5	-1042.7	-1037.91	-1033.12	-1028.36	-1023.6	-1018.85	-1014.11	-1009.39	-1004.67	-999.972	-995.281	-990.601	-985.932	-981.274	-976.628	-971.993	-967.37	-962.757	-958.156	-953.566	-948.987	-944.42	-939.864	-935.319	-930.785	-926.263	-921.751	-917.251	-912.763	-908.285	-903.819	-899.364	-894.92	-890.488	-886.067	-881.657	-877.258	-872.87	-868.494	-864.129	-859.776	-855.433
ENSG00000184500	-156.089	-155.191	-154.295	-153.402	-152.512	-151.624	-150.738	-149.855	-148.975	-148.097	-147.222	-146.349	-145.478	-144.611	-143.745	-142.883	-142.022	-141.165	-140.31	-139.457	-138.607	-137.759	-136.914	-136.072	-135.232	-134.395	-133.56	-132.727	-131.897	-131.07	-130.245	-129.423	-128.603	-127.786	-126.971	-126.159	-125.35	-124.542	-123.738	-122.936	-122.136	-121.339	-120.545	-119.753	-118.963	-118.177	-117.392	-116.61	-115.831
ENSG00000115464	-293.329	-292.106	-290.885	-289.668	-288.453	-287.241	-286.032	-284.825	-283.622	-282.421	-281.224	-280.029	-278.837	-277.648	-276.461	-275.278	-274.097	-272.92	-271.745	-270.573	-269.403	-268.237	-267.074	-265.913	-264.755	-263.6	-262.448	-261.299	-260.153	-259.009	-257.868	-256.731	-255.596	-254.464	-253.334	-252.208	-251.084	-249.964	-248.846	-247.731	-246.619	-245.51	-244.403	-243.3	-242.199	-241.101	-240.006	-238.914	-237.825
ENSG00000188038	-19.5618	-19.3603	-19.1597	-18.9598	-18.7607	-18.5624	-18.3649	-18.1682	-17.9722	-17.7771	-17.5827	-17.3892	-17.1964	-17.0044	-16.8132	-16.6227	-16.4331	-16.2443	-16.0562	-15.869	-15.6825	-15.4968	-15.3119	-15.1278	-14.9444	-14.7619	-14.5801	-14.3992	-14.219	-14.0396	-13.861	-13.6832	-13.5062	-13.33	-13.1545	-12.9799	-12.806	-12.6329	-12.4606	-12.2891	-12.1184	-11.9485	-11.7793	-11.611	-11.4434	-11.2766	-11.1107	-10.9455	-10.781
ENSG00000120235	-27.1813	-26.9523	-26.7242	-26.4969	-26.2703	-26.0446	-25.8197	-25.5956	-25.3723	-25.1498	-24.9281	-24.7072	-24.4871	-24.2679	-24.0494	-23.8317	-23.6149	-23.3988	-23.1836	-22.9692	-22.7555	-22.5427	-22.3307	-22.1195	-21.9091	-21.6995	-21.4907	-21.2827	-21.0756	-20.8692	-20.6636	-20.4589	-20.2549	-20.0518	-19.8494	-19.6479	-19.4472	-19.2473	-19.0481	-18.8498	-18.6523	-18.4556	-18.2597	-18.0647	-17.8704	-17.6769	-17.4843	-17.2924	-17.1013
ENSG00000037474	-66.5825	-66.1944	-65.8075	-65.4217	-65.0372	-64.6538	-64.2715	-63.8905	-63.5106	-63.1319	-62.7543	-62.3779	-62.0027	-61.6287	-61.2558	-60.8841	-60.5135	-60.1442	-59.776	-59.409	-59.0431	-58.6784	-58.3149	-57.9525	-57.5914	-57.2313	-56.8725	-56.5148	-56.1583	-55.803	-55.4488	-55.0958	-54.744	-54.3933	-54.0438	-53.6955	-53.3484	-53.0024	-52.6576	-52.3139	-51.9715	-51.6302	-51.29	-50.9511	-50.6133	-50.2766	-49.9412	-49.6069	-49.2737
ENSG00000052749	-93.8074	-93.2586	-92.7115	-92.166	-91.6222	-91.0801	-90.5397	-90.0009	-89.4638	-88.9283	-88.3946	-87.8625	-87.3321	-86.8033	-86.2762	-85.7508	-85.227	-84.705	-84.1845	-83.6658	-83.1487	-82.6333	-82.1196	-81.6075	-81.0972	-80.5884	-80.0814	-79.576	-79.0723	-78.5702	-78.0699	-77.5711	-77.0741	-76.5787	-76.085	-75.593	-75.1027	-74.614	-74.1269	-73.6416	-73.1579	-72.6759	-72.1955	-71.7169	-71.2398	-70.7645	-70.2908	-69.8188	-69.3485
ENSG00000120334	-70.606	-70.1727	-69.7407	-69.3099	-68.8804	-68.4523	-68.0254	-67.5998	-67.1754	-66.7524	-66.3307	-65.9102	-65.491	-65.0731	-64.6565	-64.2412	-63.8271	-63.4144	-63.0029	-62.5927	-62.1838	-61.7762	-61.3698	-60.9648	-60.561	-60.1586	-59.7574	-59.3575	-58.9588	-58.5615	-58.1654	-57.7707	-57.3772	-56.985	-56.5941	-56.2045	-55.8161	-55.4291	-55.0433	-54.6588	-54.2756	-53.8937	-53.513	-53.1337	-52.7556	-52.3788	-52.0033	-51.6291	-51.2562
ENSG00000180574	2.19643	2.24208	2.28748	2.33264	2.37756	2.42223	2.46666	2.51084	2.55478	2.59848	2.64193	2.68513	2.7281	2.77082	2.81329	2.85552	2.89751	2.93925	2.98075	3.022	3.06301	3.10378	3.1443	3.18458	3.22461	3.2644	3.30395	3.34325	3.3823	3.42112	3.45968	3.49801	3.53609	3.57393	3.61152	3.64887	3.68597	3.72283	3.75944	3.79582	3.83194	3.86783	3.90346	3.93886	3.97401	4.00892	4.04358	4.078	4.11217
ENSG00000165916	-36.4157	-36.2514	-36.0876	-35.9242	-35.7612	-35.5988	-35.4368	-35.2752	-35.1141	-34.9534	-34.7932	-34.6335	-34.4742	-34.3154	-34.157	-33.9991	-33.8416	-33.6846	-33.5281	-33.372	-33.2163	-33.0611	-32.9064	-32.7521	-32.5983	-32.4449	-32.292	-32.1396	-31.9876	-31.836	-31.6849	-31.5343	-31.3841	-31.2344	-31.0851	-30.9363	-30.7879	-30.64	-30.4925	-30.3455	-30.199	-30.0529	-29.9073	-29.7621	-29.6174	-29.4731	-29.3293	-29.1859	-29.043
ENSG00000071054	-243.358	-242.391	-241.427	-240.464	-239.504	-238.546	-237.59	-236.637	-235.685	-234.736	-233.789	-232.845	-231.902	-230.962	-230.024	-229.088	-228.155	-227.224	-226.295	-225.368	-224.443	-223.521	-222.6	-221.682	-220.767	-219.853	-218.942	-218.033	-217.126	-216.221	-215.319	-214.419	-213.521	-212.625	-211.731	-210.84	-209.951	-209.064	-208.179	-207.297	-206.417	-205.539	-204.663	-203.789	-202.918	-202.049	-201.182	-200.317	-199.455
ENSG00000231274	-1.38943	-1.31845	-1.2478	-1.17747	-1.10747	-1.0378	-0.96845	-0.899429	-0.830735	-0.762367	-0.694325	-0.626609	-0.559219	-0.492156	-0.425419	-0.359008	-0.292924	-0.227165	-0.161733	-0.0966273	-0.0318476	0.0326058	0.096733	0.160534	0.224009	0.287157	0.349979	0.412476	0.474645	0.536489	0.598006	0.659198	0.720063	0.780602	0.840814	0.900701	0.960261	1.01949	1.0784	1.13698	1.19524	1.25317	1.31077	1.36805	1.425	1.48162	1.53792	1.5939	1.64954
ENSG00000164107	-118.535	-117.956	-117.379	-116.804	-116.23	-115.657	-115.086	-114.516	-113.948	-113.381	-112.816	-112.251	-111.689	-111.127	-110.568	-110.009	-109.452	-108.896	-108.342	-107.789	-107.238	-106.688	-106.139	-105.592	-105.046	-104.502	-103.959	-103.417	-102.877	-102.338	-101.801	-101.265	-100.73	-100.197	-99.6653	-99.135	-98.6061	-98.0786	-97.5526	-97.0279	-96.5046	-95.9828	-95.4623	-94.9433	-94.4256	-93.9094	-93.3946	-92.8812	-92.3692
ENSG00000159685	-28.5989	-28.3391	-28.0802	-27.8223	-27.5653	-27.3094	-27.0544	-26.8003	-26.5473	-26.2952	-26.0441	-25.794	-25.5448	-25.2966	-25.0494	-24.8031	-24.5578	-24.3135	-24.0702	-23.8278	-23.5864	-23.346	-23.1065	-22.868	-22.6305	-22.3939	-22.1584	-21.9238	-21.6901	-21.4575	-21.2258	-20.995	-20.7653	-20.5365	-20.3087	-20.0819	-19.856	-19.6311	-19.4072	-19.1842	-18.9622	-18.7412	-18.5212	-18.3021	-18.084	-17.8669	-17.6507	-17.4355	-17.2213
ENSG00000106327	-107.295	-106.585	-105.877	-105.171	-104.467	-103.766	-103.067	-102.37	-101.675	-100.983	-100.292	-99.6046	-98.9189	-98.2356	-97.5545	-96.8756	-96.199	-95.5247	-94.8526	-94.1828	-93.5153	-92.85	-92.1869	-91.5261	-90.8676	-90.2113	-89.5573	-88.9056	-88.2561	-87.6088	-86.9638	-86.3211	-85.6806	-85.0424	-84.4065	-83.7728	-83.1413	-82.5122	-81.8852	-81.2606	-80.6382	-80.018	-79.4001	-78.7845	-78.1711	-77.56	-76.9511	-76.3445	-75.7402
ENSG00000157131	-22.3216	-22.0991	-21.8775	-21.6568	-21.4369	-21.2179	-20.9998	-20.7825	-20.5661	-20.3505	-20.1358	-19.922	-19.709	-19.4969	-19.2857	-19.0753	-18.8658	-18.6571	-18.4493	-18.2424	-18.0363	-17.8311	-17.6267	-17.4232	-17.2206	-17.0188	-16.8179	-16.6179	-16.4187	-16.2204	-16.0229	-15.8264	-15.6306	-15.4358	-15.2417	-15.0486	-14.8563	-14.6649	-14.4743	-14.2846	-14.0958	-13.9078	-13.7207	-13.5345	-13.3491	-13.1646	-12.9809	-12.7981	-12.6161
ENSG00000158669	-611.359	-608.424	-605.497	-602.576	-599.663	-596.756	-593.857	-590.965	-588.081	-585.203	-582.332	-579.469	-576.612	-573.763	-570.921	-568.086	-565.258	-562.438	-559.624	-556.818	-554.018	-551.226	-548.441	-545.663	-542.892	-540.129	-537.372	-534.623	-531.88	-529.145	-526.417	-523.696	-520.982	-518.276	-515.576	-512.884	-510.198	-507.52	-504.849	-502.185	-499.528	-496.879	-494.236	-491.601	-488.973	-486.352	-483.738	-481.131	-478.531
ENSG00000259030	-10.0377	-9.90499	-9.77278	-9.64109	-9.50992	-9.37927	-9.24914	-9.11952	-8.99042	-8.86184	-8.73378	-8.60624	-8.47921	-8.3527	-8.22671	-8.10124	-7.97629	-7.85185	-7.72794	-7.60454	-7.48165	-7.35929	-7.23744	-7.11612	-6.99531	-6.87502	-6.75524	-6.63599	-6.51725	-6.39903	-6.28132	-6.16414	-6.04747	-5.93132	-5.81569	-5.70058	-5.58598	-5.4719	-5.35834	-5.2453	-5.13278	-5.02077	-4.90928	-4.79831	-4.68785	-4.57792	-4.4685	-4.3596	-4.25121
ENSG00000151812	-32.8662	-32.6486	-32.4317	-32.2156	-32.0001	-31.7853	-31.5712	-31.3578	-31.1451	-30.9331	-30.7218	-30.5112	-30.3012	-30.092	-29.8835	-29.6756	-29.4685	-29.262	-29.0562	-28.8511	-28.6468	-28.4431	-28.2401	-28.0378	-27.8362	-27.6353	-27.435	-27.2355	-27.0367	-26.8385	-26.6411	-26.4443	-26.2483	-26.0529	-25.8582	-25.6643	-25.471	-25.2784	-25.0865	-24.8953	-24.7048	-24.5149	-24.3258	-24.1374	-23.9496	-23.7626	-23.5763	-23.3906	-23.2056
ENSG00000075292	-69.9231	-69.6729	-69.4235	-69.1747	-68.9268	-68.6795	-68.433	-68.1871	-67.9421	-67.6977	-67.4541	-67.2111	-66.969	-66.7275	-66.4868	-66.2468	-66.0075	-65.7689	-65.5311	-65.294	-65.0576	-64.8219	-64.587	-64.3528	-64.1193	-63.8865	-63.6545	-63.4232	-63.1926	-62.9627	-62.7336	-62.5052	-62.2775	-62.0506	-61.8243	-61.5988	-61.374	-61.15	-60.9266	-60.704	-60.4821	-60.2609	-60.0405	-59.8208	-59.6018	-59.3835	-59.166	-58.9492	-58.7331
ENSG00000196407	-19.2876	-19.064	-18.8413	-18.6195	-18.3986	-18.1787	-17.9598	-17.7418	-17.5247	-17.3086	-17.0934	-16.8792	-16.6659	-16.4536	-16.2422	-16.0317	-15.8222	-15.6136	-15.406	-15.1993	-14.9936	-14.7888	-14.5849	-14.382	-14.18	-13.979	-13.7789	-13.5798	-13.3816	-13.1844	-12.9881	-12.7927	-12.5983	-12.4048	-12.2123	-12.0207	-11.83	-11.6403	-11.4516	-11.2638	-11.0769	-10.891	-10.706	-10.522	-10.3389	-10.1567	-9.97551	-9.79525	-9.61593
ENSG00000165704	-39.471	-39.2875	-39.1046	-38.9221	-38.7401	-38.5586	-38.3776	-38.197	-38.017	-37.8375	-37.6584	-37.4798	-37.3017	-37.1241	-36.947	-36.7704	-36.5943	-36.4186	-36.2435	-36.0688	-35.8946	-35.7209	-35.5477	-35.375	-35.2028	-35.0311	-34.8598	-34.689	-34.5188	-34.349	-34.1797	-34.0109	-33.8425	-33.6747	-33.5074	-33.3405	-33.1741	-33.0082	-32.8429	-32.6779	-32.5135	-32.3496	-32.1862	-32.0232	-31.8607	-31.6988	-31.5373	-31.3763	-31.2157
ENSG00000186767	-32.9588	-32.775	-32.5918	-32.409	-32.2267	-32.0449	-31.8636	-31.6828	-31.5024	-31.3226	-31.1432	-30.9644	-30.786	-30.6081	-30.4307	-30.2538	-30.0774	-29.9015	-29.726	-29.5511	-29.3766	-29.2026	-29.0292	-28.8562	-28.6837	-28.5116	-28.3401	-28.1691	-27.9985	-27.8285	-27.6589	-27.4898	-27.3212	-27.1531	-26.9855	-26.8184	-26.6518	-26.4856	-26.32	-26.1548	-25.9901	-25.8259	-25.6622	-25.499	-25.3363	-25.1741	-25.0123	-24.8511	-24.6903
ENSG00000132570	-32.9456	-32.6551	-32.3656	-32.0773	-31.79	-31.5038	-31.2187	-30.9346	-30.6517	-30.3698	-30.089	-29.8093	-29.5307	-29.2532	-28.9768	-28.7014	-28.4271	-28.1539	-27.8818	-27.6108	-27.3409	-27.072	-26.8043	-26.5376	-26.272	-26.0075	-25.7441	-25.4817	-25.2205	-24.9603	-24.7012	-24.4432	-24.1863	-23.9305	-23.6757	-23.422	-23.1695	-22.918	-22.6676	-22.4182	-22.17	-21.9228	-21.6768	-21.4318	-21.1879	-20.9451	-20.7033	-20.4627	-20.2231
ENSG00000186834	-141.284	-140.59	-139.898	-139.207	-138.518	-137.83	-137.145	-136.461	-135.779	-135.098	-134.419	-133.742	-133.066	-132.393	-131.72	-131.05	-130.381	-129.714	-129.049	-128.385	-127.723	-127.062	-126.404	-125.747	-125.092	-124.438	-123.786	-123.136	-122.487	-121.84	-121.195	-120.552	-119.91	-119.27	-118.631	-117.995	-117.36	-116.726	-116.095	-115.465	-114.836	-114.21	-113.585	-112.961	-112.34	-111.72	-111.102	-110.485	-109.871
ENSG00000165471	-13.4395	-13.2697	-13.1005	-12.9321	-12.7644	-12.5974	-12.4311	-12.2656	-12.1007	-11.9366	-11.7731	-11.6104	-11.4484	-11.2871	-11.1266	-10.9667	-10.8076	-10.6492	-10.4915	-10.3345	-10.1782	-10.0226	-9.86777	-9.71363	-9.56021	-9.4075	-9.25551	-9.10424	-8.95367	-8.80383	-8.65469	-8.50627	-8.35857	-8.21158	-8.0653	-7.91974	-7.7749	-7.63077	-7.48735	-7.34465	-7.20266	-7.06139	-6.92083	-6.78099	-6.64186	-6.50344	-6.36574	-6.22876	-6.09248
ENSG00000152904	-288.754	-287.192	-285.635	-284.082	-282.532	-280.988	-279.447	-277.911	-276.379	-274.851	-273.327	-271.807	-270.292	-268.781	-267.274	-265.771	-264.273	-262.779	-261.289	-259.803	-258.321	-256.844	-255.371	-253.902	-252.437	-250.977	-249.52	-248.068	-246.62	-245.177	-243.737	-242.302	-240.871	-239.444	-238.022	-236.603	-235.189	-233.779	-232.374	-230.972	-229.575	-228.182	-226.793	-225.408	-224.028	-222.652	-221.28	-219.912	-218.548
ENSG00000196305	-161.175	-160.268	-159.363	-158.461	-157.562	-156.665	-155.771	-154.879	-153.989	-153.103	-152.218	-151.337	-150.457	-149.581	-148.707	-147.835	-146.966	-146.1	-145.236	-144.374	-143.515	-142.659	-141.805	-140.954	-140.105	-139.259	-138.415	-137.574	-136.735	-135.899	-135.066	-134.235	-133.406	-132.58	-131.757	-130.936	-130.117	-129.302	-128.488	-127.678	-126.869	-126.064	-125.261	-124.46	-123.662	-122.866	-122.073	-121.283	-120.495
ENSG00000105072	-14.9475	-14.7739	-14.601	-14.4287	-14.2572	-14.0863	-13.9162	-13.7467	-13.578	-13.4099	-13.2425	-13.0758	-12.9099	-12.7446	-12.58	-12.4161	-12.2529	-12.0904	-11.9286	-11.7674	-11.607	-11.4473	-11.2883	-11.1299	-10.9723	-10.8153	-10.6591	-10.5035	-10.3486	-10.1945	-10.041	-9.88822	-9.73614	-9.58475	-9.43405	-9.28406	-9.13475	-8.98614	-8.83823	-8.69101	-8.54448	-8.39865	-8.25352	-8.10908	-7.96533	-7.82228	-7.67993	-7.53827	-7.3973
ENSG00000228607	-26.2429	-25.9998	-25.7575	-25.5162	-25.2758	-25.0363	-24.7977	-24.56	-24.3233	-24.0874	-23.8525	-23.6185	-23.3854	-23.1532	-22.9219	-22.6916	-22.4621	-22.2336	-22.006	-21.7793	-21.5535	-21.3286	-21.1047	-20.8817	-20.6595	-20.4383	-20.218	-19.9987	-19.7802	-19.5627	-19.346	-19.1303	-18.9155	-18.7016	-18.4886	-18.2766	-18.0654	-17.8552	-17.6459	-17.4375	-17.23	-17.0234	-16.8178	-16.613	-16.4092	-16.2063	-16.0043	-15.8032	-15.6031
ENSG00000177556	-51.6752	-51.3139	-50.9538	-50.5949	-50.2371	-49.8805	-49.525	-49.1707	-48.8176	-48.4656	-48.1148	-47.7651	-47.4167	-47.0693	-46.7232	-46.3781	-46.0343	-45.6916	-45.3501	-45.0097	-44.6705	-44.3325	-43.9956	-43.6599	-43.3253	-42.992	-42.6597	-42.3287	-41.9987	-41.67	-41.3424	-41.016	-40.6907	-40.3666	-40.0437	-39.7219	-39.4013	-39.0818	-38.7635	-38.4464	-38.1304	-37.8156	-37.502	-37.1895	-36.8782	-36.568	-36.259	-35.9512	-35.6445
ENSG00000157330	-13.6575	-13.4854	-13.314	-13.1433	-12.9734	-12.8042	-12.6357	-12.4679	-12.3008	-12.1345	-11.9689	-11.804	-11.6398	-11.4764	-11.3136	-11.1516	-10.9903	-10.8298	-10.6699	-10.5108	-10.3524	-10.1947	-10.0378	-9.88151	-9.72599	-9.57119	-9.41711	-9.26376	-9.11112	-8.95921	-8.80801	-8.65754	-8.50779	-8.35875	-8.21044	-8.06286	-7.91599	-7.76984	-7.62441	-7.47971	-7.33573	-7.19246	-7.04992	-6.9081	-6.767	-6.62662	-6.48696	-6.34803	-6.20981
ENSG00000164989	-31.3666	-31.0945	-30.8234	-30.5532	-30.2841	-30.0159	-29.7487	-29.4825	-29.2173	-28.953	-28.6898	-28.4275	-28.1662	-27.9059	-27.6466	-27.3883	-27.1309	-26.8745	-26.6191	-26.3647	-26.1113	-25.8589	-25.6074	-25.357	-25.1075	-24.859	-24.6115	-24.3649	-24.1194	-23.8748	-23.6312	-23.3886	-23.147	-22.9064	-22.6667	-22.428	-22.1903	-21.9536	-21.7179	-21.4832	-21.2494	-21.0167	-20.7849	-20.5541	-20.3242	-20.0954	-19.8675	-19.6407	-19.4148
ENSG00000144791	-76.562	-76.1542	-75.7477	-75.3422	-74.938	-74.5348	-74.1328	-73.7319	-73.3322	-72.9336	-72.5362	-72.1399	-71.7448	-71.3508	-70.9579	-70.5662	-70.1756	-69.7862	-69.3979	-69.0108	-68.6248	-68.2399	-67.8562	-67.4736	-67.0922	-66.7119	-66.3328	-65.9548	-65.5779	-65.2022	-64.8276	-64.4542	-64.0819	-63.7108	-63.3408	-62.9719	-62.6042	-62.2376	-61.8722	-61.5079	-61.1447	-60.7827	-60.4219	-60.0622	-59.7036	-59.3462	-58.9899	-58.6347	-58.2807
ENSG00000168785	-430.557	-428.539	-426.526	-424.517	-422.513	-420.514	-418.52	-416.531	-414.546	-412.567	-410.592	-408.621	-406.656	-404.695	-402.739	-400.788	-398.842	-396.9	-394.964	-393.032	-391.104	-389.182	-387.264	-385.351	-383.443	-381.54	-379.642	-377.748	-375.859	-373.975	-372.095	-370.221	-368.351	-366.486	-364.626	-362.77	-360.92	-359.074	-357.233	-355.396	-353.565	-351.738	-349.916	-348.099	-346.286	-344.479	-342.676	-340.878	-339.085
ENSG00000198829	-33.9023	-33.6174	-33.3336	-33.0507	-32.7689	-32.4881	-32.2084	-31.9296	-31.6519	-31.3752	-31.0996	-30.8249	-30.5513	-30.2787	-30.0071	-29.7366	-29.4671	-29.1986	-28.9311	-28.6647	-28.3992	-28.1349	-27.8715	-27.6091	-27.3478	-27.0875	-26.8282	-26.57	-26.3128	-26.0566	-25.8014	-25.5472	-25.2941	-25.042	-24.7909	-24.5409	-24.2919	-24.0439	-23.7969	-23.5509	-23.306	-23.0621	-22.8192	-22.5774	-22.3365	-22.0967	-21.858	-21.6202	-21.3835
ENSG00000108278	-10.0091	-9.87324	-9.73791	-9.60314	-9.46893	-9.33529	-9.2022	-9.06968	-8.93771	-8.80631	-8.67547	-8.54519	-8.41547	-8.28631	-8.15772	-8.02968	-7.90221	-7.77529	-7.64894	-7.52315	-7.39792	-7.27325	-7.14915	-7.0256	-6.90262	-6.78019	-6.65833	-6.53703	-6.41629	-6.29611	-6.17649	-6.05743	-5.93894	-5.821	-5.70363	-5.58682	-5.47057	-5.35488	-5.23975	-5.12518	-5.01117	-4.89773	-4.78484	-4.67252	-4.56076	-4.44955	-4.33891	-4.22884	-4.11932
ENSG00000154957	-85.8222	-85.2345	-84.6488	-84.065	-83.4831	-82.9032	-82.3251	-81.749	-81.1748	-80.6025	-80.0321	-79.4636	-78.8971	-78.3325	-77.7697	-77.2089	-76.65	-76.0931	-75.538	-74.9849	-74.4336	-73.8843	-73.3369	-72.7915	-72.2479	-71.7062	-71.1665	-70.6287	-70.0928	-69.5588	-69.0267	-68.4966	-67.9683	-67.442	-66.9176	-66.3951	-65.8745	-65.3559	-64.8391	-64.3243	-63.8114	-63.3004	-62.7913	-62.2841	-61.7789	-61.2755	-60.7741	-60.2746	-59.777
ENSG00000061455	-242.82	-241.69	-240.564	-239.44	-238.319	-237.201	-236.086	-234.973	-233.863	-232.755	-231.651	-230.549	-229.45	-228.354	-227.26	-226.169	-225.081	-223.995	-222.912	-221.832	-220.755	-219.68	-218.609	-217.539	-216.473	-215.409	-214.348	-213.29	-212.235	-211.182	-210.132	-209.085	-208.04	-206.998	-205.959	-204.923	-203.889	-202.858	-201.83	-200.804	-199.781	-198.761	-197.744	-196.729	-195.718	-194.708	-193.702	-192.698	-191.697
ENSG00000135842	-33.883	-33.6138	-33.3455	-33.0782	-32.8118	-32.5463	-32.2817	-32.018	-31.7552	-31.4934	-31.2324	-30.9724	-30.7133	-30.4551	-30.1979	-29.9415	-29.6861	-29.4315	-29.1779	-28.9252	-28.6734	-28.4226	-28.1726	-27.9236	-27.6755	-27.4283	-27.182	-26.9366	-26.6922	-26.4486	-26.206	-25.9643	-25.7235	-25.4836	-25.2446	-25.0066	-24.7694	-24.5332	-24.2979	-24.0635	-23.83	-23.5975	-23.3658	-23.1351	-22.9053	-22.6764	-22.4484	-22.2213	-21.9952
ENSG00000105810	-357.145	-355.517	-353.892	-352.272	-350.655	-349.042	-347.433	-345.828	-344.227	-342.629	-341.035	-339.445	-337.859	-336.277	-334.698	-333.124	-331.553	-329.986	-328.422	-326.863	-325.307	-323.755	-322.207	-320.663	-319.123	-317.586	-316.053	-314.524	-312.999	-311.478	-309.96	-308.447	-306.937	-305.43	-303.928	-302.43	-300.935	-299.444	-297.957	-296.474	-294.994	-293.519	-292.047	-290.579	-289.115	-287.654	-286.198	-284.745	-283.296
ENSG00000164465	-122.495	-121.732	-120.971	-120.212	-119.456	-118.701	-117.95	-117.2	-116.453	-115.708	-114.966	-114.226	-113.488	-112.752	-112.019	-111.288	-110.56	-109.833	-109.11	-108.388	-107.669	-106.952	-106.237	-105.525	-104.815	-104.107	-103.401	-102.698	-101.997	-101.299	-100.603	-99.909	-99.2175	-98.5283	-97.8414	-97.1569	-96.4746	-95.7947	-95.1171	-94.4418	-93.7688	-93.0981	-92.4298	-91.7637	-91.1	-90.4386	-89.7795	-89.1227	-88.4683
ENSG00000183765	-19.5021	-19.2908	-19.0803	-18.8707	-18.6619	-18.454	-18.2469	-18.0407	-17.8353	-17.6308	-17.4271	-17.2242	-17.0222	-16.821	-16.6207	-16.4212	-16.2226	-16.0248	-15.8279	-15.6318	-15.4366	-15.2422	-15.0486	-14.8559	-14.664	-14.473	-14.2828	-14.0935	-13.905	-13.7174	-13.5306	-13.3447	-13.1596	-12.9753	-12.7919	-12.6093	-12.4276	-12.2467	-12.0667	-11.8875	-11.7092	-11.5317	-11.3551	-11.1793	-11.0043	-10.8302	-10.6569	-10.4845	-10.3129
ENSG00000087842	-11.4264	-11.2843	-11.1426	-11.0016	-10.8611	-10.7212	-10.5818	-10.443	-10.3047	-10.167	-10.0299	-9.89329	-9.75727	-9.6218	-9.4869	-9.35255	-9.21876	-9.08553	-8.95286	-8.82075	-8.6892	-8.55821	-8.42777	-8.2979	-8.16858	-8.03983	-7.91163	-7.78399	-7.65691	-7.53039	-7.40443	-7.27902	-7.15418	-7.02989	-6.90616	-6.78299	-6.66038	-6.53833	-6.41684	-6.29591	-6.17554	-6.05572	-5.93647	-5.81777	-5.69963	-5.58205	-5.46503	-5.34857	-5.23267
ENSG00000060140	-39.7005	-39.3389	-38.9789	-38.6202	-38.2629	-37.907	-37.5526	-37.1995	-36.8479	-36.4977	-36.1489	-35.8015	-35.4555	-35.1109	-34.7677	-34.4259	-34.0855	-33.7466	-33.409	-33.0729	-32.7382	-32.4049	-32.073	-31.7425	-31.4134	-31.0857	-30.7594	-30.4346	-30.1111	-29.7891	-29.4684	-29.1492	-28.8314	-28.515	-28.2	-27.8864	-27.5742	-27.2635	-26.9541	-26.6461	-26.3396	-26.0345	-25.7307	-25.4284	-25.1275	-24.828	-24.5299	-24.2332	-23.938
ENSG00000081138	-763.594	-759.94	-756.294	-752.657	-749.03	-745.411	-741.8	-738.199	-734.607	-731.023	-727.449	-723.883	-720.326	-716.778	-713.239	-709.708	-706.187	-702.674	-699.171	-695.676	-692.19	-688.713	-685.245	-681.785	-678.335	-674.893	-671.46	-668.037	-664.622	-661.215	-657.818	-654.43	-651.05	-647.68	-644.318	-640.965	-637.621	-634.286	-630.96	-627.642	-624.334	-621.034	-617.743	-614.461	-611.188	-607.924	-604.669	-601.422	-598.185
ENSG00000166592	-87.0673	-86.5646	-86.0634	-85.5635	-85.065	-84.5679	-84.0723	-83.578	-83.0851	-82.5937	-82.1036	-81.6149	-81.1276	-80.6418	-80.1573	-79.6742	-79.1926	-78.7123	-78.2334	-77.7559	-77.2799	-76.8052	-76.3319	-75.86	-75.3896	-74.9205	-74.4528	-73.9865	-73.5217	-73.0582	-72.5961	-72.1354	-71.6761	-71.2183	-70.7618	-70.3067	-69.853	-69.4008	-68.9499	-68.5004	-68.0523	-67.6056	-67.1604	-66.7165	-66.274	-65.8329	-65.3932	-64.9549	-64.5181
ENSG00000185252	-62.8255	-62.4024	-61.9806	-61.5601	-61.141	-60.7232	-60.3067	-59.8916	-59.4777	-59.0653	-58.6541	-58.2442	-57.8357	-57.4285	-57.0227	-56.6181	-56.2149	-55.8131	-55.4125	-55.0133	-54.6154	-54.2188	-53.8236	-53.4297	-53.0371	-52.6458	-52.2559	-51.8673	-51.48	-51.0941	-50.7095	-50.3262	-49.9442	-49.5636	-49.1843	-48.8063	-48.4296	-48.0543	-47.6803	-47.3076	-46.9363	-46.5662	-46.1975	-45.8302	-45.4641	-45.0994	-44.736	-44.374	-44.0133
ENSG00000135605	-133.643	-132.822	-132.004	-131.188	-130.375	-129.564	-128.756	-127.95	-127.146	-126.346	-125.547	-124.752	-123.958	-123.168	-122.38	-121.594	-120.811	-120.03	-119.252	-118.476	-117.703	-116.932	-116.164	-115.399	-114.636	-113.875	-113.117	-112.361	-111.608	-110.858	-110.11	-109.364	-108.621	-107.881	-107.143	-106.407	-105.674	-104.944	-104.216	-103.49	-102.768	-102.047	-101.329	-100.614	-99.901	-99.1906	-98.4828	-97.7774	-97.0746
ENSG00000186564	-12.8674	-12.7597	-12.6525	-12.5455	-12.439	-12.3328	-12.2269	-12.1214	-12.0163	-11.9115	-11.8071	-11.703	-11.5993	-11.4959	-11.3929	-11.2903	-11.188	-11.086	-10.9844	-10.8832	-10.7823	-10.6818	-10.5816	-10.4818	-10.3823	-10.2832	-10.1845	-10.0861	-9.98807	-9.89039	-9.79306	-9.69609	-9.59947	-9.50321	-9.40731	-9.31176	-9.21656	-9.12172	-9.02724	-8.93311	-8.83933	-8.74591	-8.65285	-8.56014	-8.46779	-8.37579	-8.28414	-8.19286	-8.10192
ENSG00000167005	-29.4287	-29.2867	-29.145	-29.0038	-28.863	-28.7226	-28.5826	-28.443	-28.3038	-28.165	-28.0267	-27.8887	-27.7511	-27.614	-27.4772	-27.3409	-27.2049	-27.0694	-26.9343	-26.7995	-26.6652	-26.5313	-26.3978	-26.2647	-26.132	-25.9997	-25.8678	-25.7364	-25.6053	-25.4746	-25.3444	-25.2145	-25.0851	-24.956	-24.8274	-24.6992	-24.5713	-24.4439	-24.3169	-24.1903	-24.0641	-23.9383	-23.8129	-23.6879	-23.5633	-23.4391	-23.3154	-23.192	-23.0691
ENSG00000159259	-256.692	-255.422	-254.156	-252.894	-251.634	-250.377	-249.124	-247.874	-246.627	-245.383	-244.143	-242.905	-241.671	-240.44	-239.212	-237.988	-236.766	-235.548	-234.333	-233.121	-231.912	-230.707	-229.504	-228.305	-227.109	-225.916	-224.727	-223.54	-222.357	-221.177	-220	-218.826	-217.656	-216.488	-215.324	-214.163	-213.005	-211.851	-210.699	-209.551	-208.406	-207.264	-206.125	-204.99	-203.857	-202.728	-201.602	-200.479	-199.36
ENSG00000133169	-47.4584	-47.2031	-46.9484	-46.6945	-46.4412	-46.1885	-45.9366	-45.6853	-45.4347	-45.1848	-44.9356	-44.687	-44.4391	-44.1919	-43.9454	-43.6995	-43.4544	-43.2099	-42.966	-42.7229	-42.4804	-42.2387	-41.9976	-41.7571	-41.5174	-41.2783	-41.0399	-40.8022	-40.5652	-40.3288	-40.0931	-39.8581	-39.6238	-39.3901	-39.1571	-38.9248	-38.6932	-38.4623	-38.232	-38.0024	-37.7735	-37.5453	-37.3178	-37.0909	-36.8647	-36.6392	-36.4143	-36.1902	-35.9667
ENSG00000158477	-20.8271	-20.6172	-20.408	-20.1997	-19.9922	-19.7855	-19.5796	-19.3745	-19.1702	-18.9667	-18.764	-18.5622	-18.3611	-18.1609	-17.9615	-17.7628	-17.565	-17.368	-17.1718	-16.9764	-16.7819	-16.5881	-16.3951	-16.203	-16.0117	-15.8211	-15.6314	-15.4425	-15.2544	-15.0671	-14.8806	-14.6949	-14.5101	-14.326	-14.1428	-13.9603	-13.7787	-13.5979	-13.4178	-13.2386	-13.0602	-12.8827	-12.7059	-12.5299	-12.3548	-12.1804	-12.0069	-11.8341	-11.6622
ENSG00000196381	-34.8432	-34.5171	-34.1923	-33.8688	-33.5466	-33.2257	-32.906	-32.5876	-32.2705	-31.9546	-31.6401	-31.3268	-31.0148	-30.7041	-30.3946	-30.0865	-29.7796	-29.474	-29.1696	-28.8666	-28.5648	-28.2643	-27.9651	-27.6672	-27.3705	-27.0751	-26.781	-26.4882	-26.1966	-25.9064	-25.6174	-25.3297	-25.0432	-24.7581	-24.4742	-24.1916	-23.9103	-23.6302	-23.3515	-23.074	-22.7978	-22.5229	-22.2492	-21.9768	-21.7058	-21.4359	-21.1674	-20.9002	-20.6342
ENSG00000196420	-16.206	-16.0143	-15.8234	-15.6334	-15.4441	-15.2556	-15.0679	-14.881	-14.6949	-14.5096	-14.3251	-14.1414	-13.9585	-13.7764	-13.5951	-13.4146	-13.2349	-13.056	-12.8779	-12.7006	-12.5241	-12.3483	-12.1734	-11.9993	-11.826	-11.6535	-11.4817	-11.3108	-11.1407	-10.9713	-10.8028	-10.635	-10.4681	-10.302	-10.1366	-9.97206	-9.80831	-9.64536	-9.48321	-9.32185	-9.16129	-9.00153	-8.84257	-8.6844	-8.52703	-8.37046	-8.21469	-8.05972	-7.90554
ENSG00000114993	-128.684	-127.963	-127.244	-126.528	-125.813	-125.1	-124.389	-123.68	-122.973	-122.268	-121.565	-120.864	-120.165	-119.468	-118.773	-118.08	-117.389	-116.7	-116.013	-115.328	-114.644	-113.963	-113.284	-112.607	-111.932	-111.259	-110.588	-109.918	-109.251	-108.586	-107.923	-107.261	-106.602	-105.945	-105.29	-104.636	-103.985	-103.336	-102.688	-102.043	-101.4	-100.758	-100.119	-99.4816	-98.8462	-98.2128	-97.5814	-96.952	-96.3245
ENSG00000205002	-26.0108	-25.7717	-25.5335	-25.2962	-25.0597	-24.8242	-24.5896	-24.3558	-24.123	-23.891	-23.66	-23.4298	-23.2005	-22.9722	-22.7447	-22.5181	-22.2924	-22.0676	-21.8437	-21.6207	-21.3986	-21.1774	-20.957	-20.7376	-20.5191	-20.3014	-20.0847	-19.8688	-19.6538	-19.4398	-19.2266	-19.0143	-18.8029	-18.5924	-18.3828	-18.1741	-17.9663	-17.7594	-17.5534	-17.3483	-17.144	-16.9407	-16.7383	-16.5367	-16.3361	-16.1363	-15.9374	-15.7395	-15.5424
ENSG00000123427	-21.0917	-20.8718	-20.6528	-20.4346	-20.2173	-20.0009	-19.7854	-19.5707	-19.3569	-19.144	-18.9319	-18.7208	-18.5105	-18.3011	-18.0925	-17.8849	-17.6781	-17.4721	-17.2671	-17.0629	-16.8596	-16.6572	-16.4556	-16.255	-16.0552	-15.8562	-15.6582	-15.461	-15.2647	-15.0693	-14.8747	-14.6811	-14.4883	-14.2963	-14.1053	-13.9151	-13.7258	-13.5373	-13.3498	-13.1631	-12.9773	-12.7924	-12.6083	-12.4251	-12.2428	-12.0614	-11.8808	-11.7011	-11.5223
ENSG00000011465	-251.722	-250.421	-249.124	-247.829	-246.538	-245.251	-243.967	-242.686	-241.409	-240.135	-238.864	-237.597	-236.333	-235.072	-233.815	-232.561	-231.311	-230.064	-228.82	-227.58	-226.343	-225.109	-223.879	-222.652	-221.428	-220.208	-218.992	-217.778	-216.568	-215.362	-214.159	-212.959	-211.762	-210.569	-209.379	-208.193	-207.01	-205.83	-204.654	-203.481	-202.312	-201.146	-199.983	-198.823	-197.667	-196.515	-195.365	-194.22	-193.077
ENSG00000101435	-15.0611	-14.877	-14.6937	-14.5111	-14.3294	-14.1483	-13.9681	-13.7886	-13.6099	-13.432	-13.2548	-13.0784	-12.9028	-12.7279	-12.5538	-12.3805	-12.2079	-12.0361	-11.8651	-11.6948	-11.5253	-11.3566	-11.1886	-11.0215	-10.855	-10.6894	-10.5245	-10.3604	-10.1971	-10.0345	-9.87267	-9.71164	-9.55137	-9.39186	-9.23313	-9.07516	-8.91796	-8.76154	-8.60587	-8.45098	-8.29686	-8.1435	-7.99091	-7.83909	-7.68804	-7.53776	-7.38825	-7.2395	-7.09152
ENSG00000006128	-115.443	-114.803	-114.165	-113.529	-112.894	-112.261	-111.63	-111.001	-110.373	-109.747	-109.123	-108.501	-107.881	-107.262	-106.645	-106.029	-105.416	-104.804	-104.194	-103.586	-102.979	-102.375	-101.772	-101.171	-100.571	-99.9734	-99.3774	-98.7832	-98.1908	-97.6001	-97.0112	-96.424	-95.8386	-95.2549	-94.673	-94.0928	-93.5145	-92.9378	-92.3629	-91.7898	-91.2184	-90.6488	-90.0809	-89.5148	-88.9505	-88.3879	-87.827	-87.2679	-86.7106
ENSG00000130720	-15.9315	-15.7417	-15.5526	-15.3644	-15.1769	-14.9903	-14.8044	-14.6193	-14.435	-14.2514	-14.0687	-13.8867	-13.7056	-13.5252	-13.3456	-13.1667	-12.9887	-12.8115	-12.635	-12.4593	-12.2844	-12.1103	-11.937	-11.7644	-11.5927	-11.4217	-11.2515	-11.0821	-10.9135	-10.7456	-10.5786	-10.4123	-10.2468	-10.0821	-9.91823	-9.7551	-9.59276	-9.4312	-9.27043	-9.11044	-8.95123	-8.79282	-8.63518	-8.47833	-8.32226	-8.16698	-8.01249	-7.85877	-7.70585
ENSG00000173338	-11.9707	-11.802	-11.6339	-11.4666	-11.3001	-11.1343	-10.9692	-10.8049	-10.6413	-10.4784	-10.3163	-10.155	-9.99437	-9.8345	-9.67536	-9.51697	-9.35932	-9.20241	-9.04624	-8.89081	-8.73613	-8.58218	-8.42898	-8.27652	-8.1248	-7.97383	-7.82359	-7.6741	-7.52534	-7.37733	-7.23006	-7.08353	-6.93775	-6.7927	-6.6484	-6.50484	-6.36202	-6.21994	-6.0786	-5.93801	-5.79815	-5.65904	-5.52067	-5.38304	-5.24615	-5.11001	-4.9746	-4.83994	-4.70601
ENSG00000133313	-15.9083	-15.7408	-15.574	-15.4078	-15.2423	-15.0774	-14.9132	-14.7496	-14.5867	-14.4245	-14.2629	-14.1019	-13.9416	-13.7819	-13.6229	-13.4646	-13.3069	-13.1499	-12.9935	-12.8378	-12.6827	-12.5282	-12.3745	-12.2213	-12.0689	-11.9171	-11.7659	-11.6154	-11.4655	-11.3163	-11.1678	-11.0198	-10.8726	-10.726	-10.5801	-10.4348	-10.2901	-10.1461	-10.0028	-9.86012	-9.71809	-9.57671	-9.43598	-9.29591	-9.15649	-9.01772	-8.87961	-8.74214	-8.60533
ENSG00000187513	-132.975	-132.227	-131.482	-130.739	-129.997	-129.258	-128.521	-127.786	-127.053	-126.322	-125.593	-124.866	-124.141	-123.418	-122.697	-121.978	-121.262	-120.547	-119.835	-119.124	-118.416	-117.709	-117.005	-116.303	-115.602	-114.904	-114.208	-113.514	-112.822	-112.132	-111.444	-110.758	-110.074	-109.393	-108.713	-108.035	-107.36	-106.686	-106.015	-105.345	-104.678	-104.012	-103.349	-102.688	-102.029	-101.372	-100.717	-100.064	-99.4127
ENSG00000204149	-28.4243	-28.1745	-27.9256	-27.6776	-27.4305	-27.1843	-26.939	-26.6946	-26.4511	-26.2086	-25.967	-25.7262	-25.4864	-25.2475	-25.0096	-24.7725	-24.5363	-24.3011	-24.0667	-23.8333	-23.6008	-23.3692	-23.1385	-22.9087	-22.6799	-22.4519	-22.2249	-21.9988	-21.7735	-21.5492	-21.3258	-21.1034	-20.8818	-20.6611	-20.4414	-20.2226	-20.0046	-19.7876	-19.5715	-19.3564	-19.1421	-18.9287	-18.7163	-18.5048	-18.2941	-18.0844	-17.8756	-17.6677	-17.4608
ENSG00000205323	-22.8387	-22.7487	-22.6589	-22.5695	-22.4804	-22.3915	-22.3029	-22.2147	-22.1267	-22.039	-21.9516	-21.8645	-21.7777	-21.6911	-21.6049	-21.5189	-21.4333	-21.3479	-21.2629	-21.1781	-21.0936	-21.0094	-20.9255	-20.8418	-20.7585	-20.6755	-20.5927	-20.5103	-20.4281	-20.3462	-20.2646	-20.1834	-20.1024	-20.0216	-19.9412	-19.8611	-19.7812	-19.7017	-19.6224	-19.5435	-19.4648	-19.3864	-19.3083	-19.2305	-19.153	-19.0758	-18.9988	-18.9222	-18.8458
ENSG00000147689	-21.1844	-20.948	-20.7125	-20.4781	-20.2446	-20.0121	-19.7806	-19.5501	-19.3205	-19.092	-18.8644	-18.6379	-18.4123	-18.1877	-17.9641	-17.7414	-17.5198	-17.2991	-17.0795	-16.8608	-16.6431	-16.4264	-16.2107	-15.9959	-15.7822	-15.5694	-15.3576	-15.1468	-14.937	-14.7282	-14.5204	-14.3135	-14.1077	-13.9028	-13.6989	-13.496	-13.2941	-13.0932	-12.8932	-12.6943	-12.4963	-12.2993	-12.1033	-11.9083	-11.7143	-11.5213	-11.3292	-11.1381	-10.9481
ENSG00000065371	-18.6476	-18.4467	-18.2466	-18.0473	-17.8488	-17.6512	-17.4543	-17.2582	-17.063	-16.8685	-16.6748	-16.482	-16.2899	-16.0987	-15.9082	-15.7186	-15.5298	-15.3417	-15.1545	-14.9681	-14.7824	-14.5976	-14.4136	-14.2304	-14.048	-13.8664	-13.6856	-13.5056	-13.3264	-13.148	-12.9704	-12.7936	-12.6176	-12.4424	-12.268	-12.0944	-11.9217	-11.7497	-11.5785	-11.4082	-11.2386	-11.0698	-10.9019	-10.7347	-10.5684	-10.4028	-10.2381	-10.0742	-9.91103
ENSG00000174021	-11.2713	-11.1602	-11.0494	-10.939	-10.829	-10.7195	-10.6103	-10.5015	-10.3931	-10.2851	-10.1775	-10.0703	-9.96347	-9.85706	-9.75105	-9.64543	-9.54021	-9.43539	-9.33096	-9.22694	-9.1233	-9.02007	-8.91723	-8.81479	-8.71274	-8.61109	-8.50984	-8.40898	-8.30853	-8.20847	-8.1088	-8.00953	-7.91066	-7.81219	-7.71411	-7.61643	-7.51914	-7.42226	-7.32577	-7.22967	-7.13398	-7.03868	-6.94377	-6.84927	-6.75516	-6.66144	-6.56813	-6.47521	-6.38268
ENSG00000176142	-298.389	-296.885	-295.386	-293.891	-292.399	-290.911	-289.427	-287.947	-286.471	-284.999	-283.53	-282.066	-280.605	-279.148	-277.695	-276.246	-274.801	-273.36	-271.922	-270.489	-269.059	-267.633	-266.211	-264.793	-263.378	-261.968	-260.561	-259.159	-257.76	-256.365	-254.974	-253.587	-252.203	-250.824	-249.448	-248.076	-246.709	-245.345	-243.984	-242.628	-241.276	-239.927	-238.582	-237.242	-235.905	-234.571	-233.242	-231.917	-230.595
ENSG00000165568	-30.0688	-29.7819	-29.4962	-29.2115	-28.928	-28.6456	-28.3643	-28.0842	-27.8051	-27.5272	-27.2504	-26.9747	-26.7001	-26.4267	-26.1544	-25.8832	-25.6131	-25.3441	-25.0763	-24.8096	-24.544	-24.2795	-24.0161	-23.7539	-23.4928	-23.2328	-22.9739	-22.7161	-22.4595	-22.204	-21.9496	-21.6963	-21.4441	-21.1931	-20.9432	-20.6944	-20.4467	-20.2001	-19.9547	-19.7103	-19.4671	-19.2251	-18.9841	-18.7443	-18.5055	-18.2679	-18.0315	-17.7961	-17.5618
ENSG00000182916	-9.4494	-9.35489	-9.26071	-9.16688	-9.07339	-8.98024	-8.88743	-8.79497	-8.70285	-8.61107	-8.51963	-8.42853	-8.33778	-8.24737	-8.1573	-8.06757	-7.97818	-7.88914	-7.80044	-7.71208	-7.62406	-7.53639	-7.44905	-7.36206	-7.27542	-7.18911	-7.10314	-7.01752	-6.93224	-6.8473	-6.76271	-6.67845	-6.59454	-6.51097	-6.42774	-6.34485	-6.26231	-6.18011	-6.09825	-6.01673	-5.93556	-5.85472	-5.77423	-5.69408	-5.61427	-5.53481	-5.45569	-5.3769	-5.29846
ENSG00000173273	-314.995	-313.602	-312.213	-310.827	-309.444	-308.065	-306.689	-305.316	-303.946	-302.579	-301.216	-299.855	-298.499	-297.145	-295.794	-294.447	-293.103	-291.762	-290.425	-289.09	-287.759	-286.431	-285.107	-283.785	-282.467	-281.152	-279.84	-278.532	-277.227	-275.924	-274.626	-273.33	-272.038	-270.748	-269.463	-268.18	-266.9	-265.624	-264.351	-263.081	-261.815	-260.551	-259.291	-258.035	-256.781	-255.53	-254.283	-253.039	-251.799
ENSG00000125780	-47.88	-47.5073	-47.136	-46.766	-46.3974	-46.03	-45.664	-45.2993	-44.936	-44.5739	-44.2132	-43.8539	-43.4958	-43.1391	-42.7836	-42.4296	-42.0768	-41.7254	-41.3753	-41.0265	-40.679	-40.3329	-39.9881	-39.6446	-39.3025	-38.9616	-38.6221	-38.284	-37.9471	-37.6116	-37.2774	-36.9445	-36.6129	-36.2827	-35.9538	-35.6262	-35.3	-34.9751	-34.6515	-34.3292	-34.0082	-33.6886	-33.3703	-33.0533	-32.7377	-32.4233	-32.1103	-31.7987	-31.4883
ENSG00000102891	-18.7386	-18.544	-18.3501	-18.157	-17.9646	-17.773	-17.5822	-17.3921	-17.2027	-17.0142	-16.8263	-16.6392	-16.4529	-16.2673	-16.0825	-15.8984	-15.715	-15.5325	-15.3506	-15.1695	-14.9892	-14.8096	-14.6308	-14.4528	-14.2754	-14.0989	-13.9231	-13.748	-13.5737	-13.4001	-13.2273	-13.0553	-12.884	-12.7134	-12.5436	-12.3746	-12.2063	-12.0387	-11.8719	-11.7059	-11.5406	-11.3761	-11.2123	-11.0492	-10.887	-10.7254	-10.5647	-10.4046	-10.2454
ENSG00000119922	-36.8034	-36.5248	-36.2471	-35.9704	-35.6946	-35.4198	-35.1458	-34.8728	-34.6007	-34.3296	-34.0593	-33.79	-33.5216	-33.2542	-32.9877	-32.722	-32.4574	-32.1936	-31.9308	-31.6689	-31.4079	-31.1479	-30.8888	-30.6306	-30.3733	-30.117	-29.8616	-29.6071	-29.3535	-29.1009	-28.8492	-28.5984	-28.3486	-28.0996	-27.8516	-27.6045	-27.3584	-27.1132	-26.8689	-26.6255	-26.3831	-26.1416	-25.901	-25.6613	-25.4226	-25.1848	-24.9479	-24.7119	-24.4769
ENSG00000086712	-33.6241	-33.4918	-33.36	-33.2285	-33.0974	-32.9667	-32.8365	-32.7066	-32.5771	-32.4481	-32.3194	-32.1912	-32.0633	-31.9359	-31.8088	-31.6822	-31.5559	-31.4301	-31.3047	-31.1796	-31.055	-30.9308	-30.807	-30.6836	-30.5606	-30.438	-30.3158	-30.194	-30.0726	-29.9516	-29.8311	-29.7109	-29.5911	-29.4717	-29.3527	-29.2341	-29.116	-28.9982	-28.8809	-28.7639	-28.6474	-28.5312	-28.4155	-28.3002	-28.1852	-28.0707	-27.9565	-27.8428	-27.7295
ENSG00000215704	-19.8267	-19.6055	-19.3852	-19.1658	-18.9473	-18.7298	-18.5131	-18.2974	-18.0826	-17.8687	-17.6557	-17.4436	-17.2325	-17.0222	-16.8129	-16.6045	-16.397	-16.1904	-15.9848	-15.78	-15.5762	-15.3733	-15.1713	-14.9702	-14.7701	-14.5708	-14.3725	-14.1751	-13.9785	-13.783	-13.5883	-13.3945	-13.2017	-13.0098	-12.8187	-12.6287	-12.4395	-12.2512	-12.0639	-11.8774	-11.6919	-11.5073	-11.3236	-11.1409	-10.959	-10.7781	-10.598	-10.4189	-10.2407
ENSG00000108509	-310.153	-308.842	-307.534	-306.229	-304.927	-303.628	-302.333	-301.04	-299.75	-298.464	-297.18	-295.9	-294.623	-293.348	-292.077	-290.809	-289.544	-288.282	-287.023	-285.767	-284.514	-283.264	-282.017	-280.774	-279.533	-278.295	-277.061	-275.829	-274.601	-273.376	-272.153	-270.934	-269.718	-268.505	-267.295	-266.088	-264.884	-263.683	-262.486	-261.291	-260.099	-258.91	-257.725	-256.542	-255.363	-254.187	-253.013	-251.843	-250.676
ENSG00000009830	-139.173	-138.307	-137.442	-136.581	-135.722	-134.865	-134.011	-133.16	-132.312	-131.466	-130.623	-129.782	-128.944	-128.109	-127.276	-126.446	-125.618	-124.793	-123.971	-123.151	-122.334	-121.52	-120.708	-119.899	-119.093	-118.289	-117.488	-116.689	-115.893	-115.1	-114.309	-113.521	-112.736	-111.953	-111.173	-110.395	-109.62	-108.848	-108.078	-107.311	-106.547	-105.785	-105.026	-104.269	-103.515	-102.764	-102.015	-101.269	-100.526
ENSG00000169218	-73.1786	-72.7307	-72.2841	-71.8388	-71.3948	-70.9521	-70.5107	-70.0706	-69.6317	-69.1942	-68.7579	-68.323	-67.8893	-67.4569	-67.0258	-66.5961	-66.1676	-65.7403	-65.3144	-64.8898	-64.4665	-64.0444	-63.6237	-63.2042	-62.7861	-62.3692	-61.9536	-61.5393	-61.1263	-60.7146	-60.3042	-59.8951	-59.4873	-59.0807	-58.6755	-58.2715	-57.8689	-57.4675	-57.0674	-56.6687	-56.2712	-55.875	-55.4801	-55.0864	-54.6941	-54.3031	-53.9133	-53.5249	-53.1377
ENSG00000082515	-29.1041	-28.8579	-28.6126	-28.3682	-28.1247	-27.882	-27.6402	-27.3993	-27.1593	-26.9201	-26.6818	-26.4444	-26.2079	-25.9722	-25.7375	-25.5036	-25.2705	-25.0384	-24.8071	-24.5767	-24.3472	-24.1185	-23.8907	-23.6638	-23.4378	-23.2127	-22.9884	-22.765	-22.5425	-22.3208	-22.1001	-21.8802	-21.6612	-21.443	-21.2258	-21.0094	-20.7939	-20.5792	-20.3655	-20.1526	-19.9406	-19.7294	-19.5192	-19.3098	-19.1013	-18.8936	-18.6869	-18.481	-18.276
ENSG00000187994	-50.9092	-50.5088	-50.1098	-49.7123	-49.3162	-48.9215	-48.5282	-48.1364	-47.746	-47.357	-46.9694	-46.5833	-46.1986	-45.8153	-45.4334	-45.053	-44.6739	-44.2963	-43.9202	-43.5454	-43.1721	-42.8002	-42.4297	-42.0607	-41.6931	-41.3269	-40.9621	-40.5987	-40.2368	-39.8763	-39.5172	-39.1595	-38.8033	-38.4485	-38.0951	-37.7432	-37.3926	-37.0435	-36.6958	-36.3496	-36.0047	-35.6613	-35.3193	-34.9787	-34.6396	-34.3019	-33.9656	-33.6307	-33.2972
ENSG00000182257	-8.09949	-7.98612	-7.87319	-7.76071	-7.64867	-7.53709	-7.42595	-7.31526	-7.20501	-7.09521	-6.98586	-6.87696	-6.76851	-6.6605	-6.55294	-6.44582	-6.33916	-6.23294	-6.12717	-6.02184	-5.91697	-5.81254	-5.70855	-5.60502	-5.50193	-5.39929	-5.2971	-5.19535	-5.09405	-4.9932	-4.8928	-4.79284	-4.69333	-4.59427	-4.49566	-4.39749	-4.29977	-4.20249	-4.10567	-4.00929	-3.91336	-3.81788	-3.72284	-3.62825	-3.53411	-3.44041	-3.34716	-3.25436	-3.16201
ENSG00000204599	-311.794	-310.38	-308.971	-307.564	-306.161	-304.762	-303.366	-301.973	-300.584	-299.198	-297.815	-296.436	-295.061	-293.689	-292.32	-290.954	-289.593	-288.234	-286.879	-285.527	-284.179	-282.834	-281.493	-280.155	-278.82	-277.489	-276.161	-274.837	-273.516	-272.199	-270.885	-269.574	-268.267	-266.963	-265.663	-264.366	-263.072	-261.782	-260.496	-259.212	-257.932	-256.656	-255.383	-254.113	-252.847	-251.584	-250.325	-249.069	-247.817
ENSG00000164924	-60.423	-60.131	-59.8398	-59.5493	-59.2596	-58.9705	-58.6822	-58.3946	-58.1078	-57.8217	-57.5362	-57.2516	-56.9676	-56.6844	-56.4019	-56.1201	-55.839	-55.5587	-55.2791	-55.0002	-54.7221	-54.4446	-54.1679	-53.8919	-53.6167	-53.3422	-53.0684	-52.7953	-52.5229	-52.2513	-51.9804	-51.7102	-51.4408	-51.1721	-50.9041	-50.6368	-50.3702	-50.1044	-49.8393	-49.5749	-49.3113	-49.0484	-48.7862	-48.5247	-48.264	-48.0039	-47.7446	-47.4861	-47.2282
ENSG00000183655	-31.6855	-31.3949	-31.1053	-30.8169	-30.5296	-30.2435	-29.9584	-29.6744	-29.3915	-29.1098	-28.8291	-28.5495	-28.2711	-27.9938	-27.7175	-27.4424	-27.1684	-26.8954	-26.6236	-26.3529	-26.0833	-25.8148	-25.5474	-25.2812	-25.016	-24.7519	-24.4889	-24.2271	-23.9663	-23.7067	-23.4481	-23.1907	-22.9344	-22.6792	-22.425	-22.172	-21.9201	-21.6693	-21.4196	-21.171	-20.9236	-20.6772	-20.4319	-20.1877	-19.9447	-19.7027	-19.4619	-19.2221	-18.9835
ENSG00000154640	-197.972	-197.04	-196.111	-195.184	-194.259	-193.336	-192.415	-191.497	-190.581	-189.667	-188.756	-187.846	-186.939	-186.035	-185.132	-184.232	-183.334	-182.438	-181.544	-180.653	-179.764	-178.877	-177.992	-177.11	-176.23	-175.352	-174.476	-173.603	-172.732	-171.863	-170.996	-170.132	-169.269	-168.409	-167.552	-166.696	-165.843	-164.992	-164.143	-163.297	-162.453	-161.611	-160.771	-159.933	-159.098	-158.265	-157.434	-156.606	-155.78
ENSG00000059573	-468.653	-466.304	-463.962	-461.626	-459.295	-456.971	-454.652	-452.34	-450.033	-447.733	-445.438	-443.149	-440.867	-438.59	-436.319	-434.055	-431.796	-429.543	-427.296	-425.055	-422.82	-420.591	-418.368	-416.151	-413.94	-411.735	-409.536	-407.343	-405.156	-402.975	-400.8	-398.63	-396.467	-394.31	-392.158	-390.013	-387.874	-385.74	-383.613	-381.491	-379.376	-377.266	-375.162	-373.065	-370.973	-368.888	-366.808	-364.734	-362.666
ENSG00000181885	-77.8702	-77.3551	-76.8416	-76.3297	-75.8195	-75.3108	-74.8038	-74.2984	-73.7946	-73.2924	-72.7918	-72.2928	-71.7954	-71.2997	-70.8056	-70.313	-69.8221	-69.3328	-68.8452	-68.3591	-67.8746	-67.3918	-66.9106	-66.431	-65.953	-65.4766	-65.0018	-64.5286	-64.0571	-63.5872	-63.1188	-62.6521	-62.187	-61.7235	-61.2617	-60.8014	-60.3428	-59.8857	-59.4303	-58.9765	-58.5243	-58.0737	-57.6248	-57.1774	-56.7317	-56.2875	-55.845	-55.4041	-54.9648
ENSG00000159307	-381.872	-380.048	-378.228	-376.413	-374.602	-372.796	-370.995	-369.198	-367.406	-365.618	-363.835	-362.056	-360.282	-358.512	-356.748	-354.987	-353.231	-351.48	-349.734	-347.992	-346.254	-344.521	-342.793	-341.069	-339.35	-337.636	-335.926	-334.22	-332.519	-330.823	-329.131	-327.444	-325.762	-324.084	-322.41	-320.742	-319.077	-317.418	-315.763	-314.112	-312.466	-310.825	-309.188	-307.556	-305.928	-304.305	-302.686	-301.072	-299.463
ENSG00000205978	-232.937	-231.746	-230.558	-229.373	-228.191	-227.012	-225.836	-224.663	-223.494	-222.328	-221.164	-220.004	-218.847	-217.693	-216.543	-215.395	-214.251	-213.109	-211.971	-210.836	-209.704	-208.575	-207.449	-206.327	-205.207	-204.091	-202.978	-201.868	-200.761	-199.657	-198.556	-197.459	-196.365	-195.273	-194.185	-193.1	-192.018	-190.939	-189.864	-188.791	-187.722	-186.655	-185.592	-184.532	-183.475	-182.421	-181.371	-180.323	-179.279
ENSG00000186432	-206.667	-205.795	-204.924	-204.056	-203.189	-202.325	-201.462	-200.602	-199.743	-198.887	-198.032	-197.18	-196.329	-195.481	-194.634	-193.79	-192.948	-192.107	-191.269	-190.432	-189.598	-188.765	-187.935	-187.107	-186.28	-185.456	-184.633	-183.813	-182.995	-182.178	-181.364	-180.551	-179.741	-178.933	-178.126	-177.322	-176.52	-175.719	-174.921	-174.124	-173.33	-172.538	-171.747	-170.959	-170.173	-169.388	-168.606	-167.826	-167.048
ENSG00000204498	-179.427	-178.484	-177.543	-176.604	-175.668	-174.735	-173.804	-172.876	-171.95	-171.027	-170.106	-169.188	-168.272	-167.359	-166.449	-165.541	-164.635	-163.732	-162.832	-161.934	-161.038	-160.146	-159.255	-158.368	-157.482	-156.6	-155.72	-154.842	-153.967	-153.094	-152.224	-151.357	-150.492	-149.63	-148.77	-147.913	-147.058	-146.206	-145.356	-144.509	-143.664	-142.822	-141.982	-141.145	-140.311	-139.479	-138.649	-137.823	-136.998
ENSG00000229474	-24.5132	-24.288	-24.0637	-23.8402	-23.6175	-23.3957	-23.1747	-22.9546	-22.7353	-22.5168	-22.2992	-22.0825	-21.8666	-21.6515	-21.4373	-21.2239	-21.0113	-20.7997	-20.5888	-20.3788	-20.1696	-19.9613	-19.7538	-19.5472	-19.3414	-19.1365	-18.9324	-18.7291	-18.5267	-18.3251	-18.1244	-17.9245	-17.7255	-17.5273	-17.3299	-17.1334	-16.9378	-16.7429	-16.549	-16.3558	-16.1635	-15.9721	-15.7815	-15.5917	-15.4028	-15.2147	-15.0275	-14.8411	-14.6556
ENSG00000171530	-63.6444	-63.2761	-62.9089	-62.5427	-62.1775	-61.8134	-61.4502	-61.0882	-60.7271	-60.3671	-60.0081	-59.6501	-59.2932	-58.9372	-58.5824	-58.2285	-57.8757	-57.5239	-57.1731	-56.8234	-56.4746	-56.127	-55.7803	-55.4347	-55.0901	-54.7465	-54.404	-54.0625	-53.722	-53.3825	-53.0441	-52.7067	-52.3703	-52.035	-51.7007	-51.3674	-51.0351	-50.7039	-50.3737	-50.0446	-49.7164	-49.3893	-49.0632	-48.7382	-48.4141	-48.0911	-47.7692	-47.4482	-47.1283
ENSG00000112578	-96.5767	-96.0119	-95.4487	-94.8872	-94.3273	-93.7691	-93.2126	-92.6577	-92.1044	-91.5528	-91.0029	-90.4546	-89.9079	-89.3629	-88.8196	-88.2779	-87.7378	-87.1994	-86.6627	-86.1276	-85.5942	-85.0624	-84.5322	-84.0038	-83.4769	-82.9517	-82.4282	-81.9063	-81.3861	-80.8675	-80.3506	-79.8353	-79.3216	-78.8097	-78.2993	-77.7906	-77.2836	-76.7782	-76.2745	-75.7724	-75.272	-74.7732	-74.2761	-73.7806	-73.2868	-72.7946	-72.3041	-71.8152	-71.328
ENSG00000115085	-496.469	-494.028	-491.594	-489.165	-486.743	-484.327	-481.917	-479.513	-477.115	-474.723	-472.337	-469.957	-467.584	-465.216	-462.855	-460.5	-458.151	-455.808	-453.471	-451.14	-448.815	-446.496	-444.184	-441.877	-439.577	-437.283	-434.994	-432.712	-430.436	-428.167	-425.903	-423.645	-421.393	-419.148	-416.909	-414.675	-412.448	-410.227	-408.012	-405.803	-403.6	-401.404	-399.213	-397.028	-394.85	-392.678	-390.511	-388.351	-386.197
ENSG00000024862	-54.8659	-54.4512	-54.038	-53.6261	-53.2157	-52.8067	-52.3992	-51.993	-51.5882	-51.1849	-50.783	-50.3825	-49.9834	-49.5858	-49.1895	-48.7947	-48.4013	-48.0093	-47.6187	-47.2296	-46.8418	-46.4555	-46.0706	-45.6871	-45.305	-44.9243	-44.5451	-44.1673	-43.7908	-43.4158	-43.0423	-42.6701	-42.2993	-41.93	-41.5621	-41.1956	-40.8305	-40.4668	-40.1046	-39.7438	-39.3843	-39.0263	-38.6698	-38.3146	-37.9608	-37.6085	-37.2576	-36.9081	-36.56
ENSG00000153930	-37.8751	-37.6134	-37.3524	-37.0923	-36.8331	-36.5747	-36.3171	-36.0603	-35.8044	-35.5493	-35.2951	-35.0417	-34.7891	-34.5374	-34.2865	-34.0364	-33.7872	-33.5388	-33.2912	-33.0445	-32.7986	-32.5535	-32.3093	-32.0659	-31.8234	-31.5817	-31.3408	-31.1007	-30.8615	-30.6232	-30.3856	-30.1489	-29.9131	-29.678	-29.4438	-29.2105	-28.9779	-28.7462	-28.5154	-28.2854	-28.0562	-27.8278	-27.6003	-27.3736	-27.1477	-26.9227	-26.6986	-26.4752	-26.2527
ENSG00000165066	-14.0791	-13.9306	-13.7828	-13.6354	-13.4887	-13.3424	-13.1968	-13.0517	-12.9071	-12.7632	-12.6197	-12.4769	-12.3345	-12.1928	-12.0516	-11.9109	-11.7708	-11.6313	-11.4923	-11.3539	-11.2161	-11.0788	-10.942	-10.8058	-10.6702	-10.5351	-10.4006	-10.2666	-10.1332	-10.0004	-9.86807	-9.73634	-9.60516	-9.47454	-9.34447	-9.21496	-9.08601	-8.95762	-8.82978	-8.7025	-8.57578	-8.44961	-8.324	-8.19895	-8.07445	-7.95051	-7.82713	-7.70431	-7.58204
ENSG00000167272	-54.361	-53.9518	-53.5441	-53.1377	-52.7328	-52.3292	-51.927	-51.5262	-51.1269	-50.7289	-50.3323	-49.9371	-49.5433	-49.1509	-48.7599	-48.3702	-47.982	-47.5952	-47.2098	-46.8257	-46.4431	-46.0618	-45.682	-45.3035	-44.9264	-44.5508	-44.1765	-43.8036	-43.4321	-43.062	-42.6933	-42.326	-41.9601	-41.5956	-41.2325	-40.8708	-40.5104	-40.1515	-39.7939	-39.4378	-39.083	-38.7297	-38.3777	-38.0272	-37.678	-37.3302	-36.9838	-36.6388	-36.2952
ENSG00000167566	-53.8351	-53.5822	-53.33	-53.0786	-52.8279	-52.5781	-52.329	-52.0807	-51.8333	-51.5865	-51.3406	-51.0955	-50.8511	-50.6075	-50.3647	-50.1227	-49.8815	-49.641	-49.4014	-49.1625	-48.9244	-48.6871	-48.4505	-48.2148	-47.9798	-47.7456	-47.5122	-47.2796	-47.0477	-46.8167	-46.5864	-46.3569	-46.1282	-45.9003	-45.6732	-45.4468	-45.2212	-44.9964	-44.7724	-44.5492	-44.3267	-44.1051	-43.8842	-43.6641	-43.4448	-43.2262	-43.0085	-42.7915	-42.5753
ENSG00000111537	-54.7653	-54.432	-54.0996	-53.7682	-53.4377	-53.1082	-52.7797	-52.4521	-52.1255	-51.7998	-51.4751	-51.1513	-50.8285	-50.5067	-50.1858	-49.8659	-49.547	-49.229	-48.9119	-48.5959	-48.2807	-47.9666	-47.6534	-47.3412	-47.0299	-46.7195	-46.4102	-46.1018	-45.7943	-45.4879	-45.1823	-44.8778	-44.5742	-44.2715	-43.9698	-43.6691	-43.3693	-43.0705	-42.7726	-42.4757	-42.1798	-41.8848	-41.5908	-41.2978	-41.0057	-40.7145	-40.4243	-40.1351	-39.8468
ENSG00000138674	-119.518	-118.871	-118.226	-117.583	-116.942	-116.303	-115.665	-115.03	-114.396	-113.764	-113.134	-112.506	-111.88	-111.255	-110.633	-110.012	-109.393	-108.776	-108.161	-107.547	-106.936	-106.326	-105.718	-105.112	-104.508	-103.905	-103.305	-102.706	-102.109	-101.514	-100.921	-100.33	-99.7404	-99.1528	-98.567	-97.9831	-97.401	-96.8208	-96.2424	-95.6658	-95.0911	-94.5183	-93.9473	-93.3781	-92.8108	-92.2453	-91.6816	-91.1198	-90.5599
ENSG00000181619	-33.8986	-33.6029	-33.3083	-33.0148	-32.7224	-32.431	-32.1408	-31.8517	-31.5636	-31.2767	-30.9908	-30.7061	-30.4224	-30.1398	-29.8584	-29.578	-29.2987	-29.0205	-28.7434	-28.4674	-28.1925	-27.9186	-27.6459	-27.3743	-27.1037	-26.8343	-26.5659	-26.2987	-26.0325	-25.7674	-25.5034	-25.2405	-24.9787	-24.718	-24.4584	-24.1999	-23.9425	-23.6862	-23.4309	-23.1768	-22.9237	-22.6718	-22.4209	-22.1711	-21.9225	-21.6749	-21.4284	-21.183	-20.9387
ENSG00000127540	-15.8628	-15.7054	-15.5486	-15.3924	-15.2368	-15.0818	-14.9273	-14.7734	-14.6201	-14.4673	-14.3152	-14.1636	-14.0126	-13.8621	-13.7123	-13.563	-13.4143	-13.2662	-13.1186	-12.9716	-12.8252	-12.6794	-12.5342	-12.3895	-12.2454	-12.1019	-11.959	-11.8166	-11.6748	-11.5336	-11.393	-11.2529	-11.1134	-10.9745	-10.8362	-10.6984	-10.5613	-10.4247	-10.2886	-10.1532	-10.0183	-9.88404	-9.75032	-9.61718	-9.48462	-9.35263	-9.22122	-9.09039	-8.96013
ENSG00000185448	-7.45932	-7.35131	-7.24375	-7.13663	-7.02994	-6.9237	-6.8179	-6.71254	-6.60761	-6.50313	-6.39909	-6.29549	-6.19232	-6.0896	-5.98732	-5.88548	-5.78408	-5.68311	-5.58259	-5.48251	-5.38287	-5.28367	-5.18491	-5.08658	-4.9887	-4.89126	-4.79426	-4.6977	-4.60158	-4.5059	-4.41066	-4.31586	-4.2215	-4.12758	-4.03409	-3.94105	-3.84845	-3.75629	-3.66457	-3.57329	-3.48245	-3.39205	-3.30209	-3.21257	-3.12349	-3.03485	-2.94666	-2.8589	-2.77158
ENSG00000081791	-64.2841	-63.8418	-63.4009	-62.9614	-62.5233	-62.0866	-61.6512	-61.2173	-60.7847	-60.3535	-59.9237	-59.4953	-59.0683	-58.6427	-58.2184	-57.7955	-57.3741	-56.954	-56.5353	-56.118	-55.702	-55.2875	-54.8743	-54.4626	-54.0522	-53.6432	-53.2356	-52.8294	-52.4245	-52.0211	-51.619	-51.2183	-50.819	-50.4211	-50.0246	-49.6295	-49.2357	-48.8434	-48.4524	-48.0628	-47.6746	-47.2878	-46.9024	-46.5183	-46.1357	-45.7544	-45.3745	-44.996	-44.6189
ENSG00000148153	-147.381	-146.577	-145.775	-144.976	-144.178	-143.383	-142.589	-141.798	-141.009	-140.223	-139.438	-138.655	-137.875	-137.097	-136.32	-135.546	-134.775	-134.005	-133.237	-132.472	-131.709	-130.948	-130.189	-129.432	-128.677	-127.924	-127.174	-126.426	-125.679	-124.935	-124.194	-123.454	-122.716	-121.981	-121.247	-120.516	-119.787	-119.06	-118.336	-117.613	-116.893	-116.174	-115.458	-114.744	-114.032	-113.322	-112.615	-111.909	-111.206
ENSG00000203705	-62.6957	-62.1629	-61.6321	-61.1033	-60.5766	-60.0519	-59.5293	-59.0087	-58.4901	-57.9736	-57.4591	-56.9466	-56.4362	-55.9279	-55.4215	-54.9172	-54.415	-53.9147	-53.4166	-52.9204	-52.4263	-51.9342	-51.4442	-50.9562	-50.4703	-49.9864	-49.5045	-49.0247	-48.5469	-48.0711	-47.5974	-47.1257	-46.6561	-46.1884	-45.7229	-45.2594	-44.7979	-44.3384	-43.881	-43.4256	-42.9723	-42.521	-42.0717	-41.6245	-41.1793	-40.7362	-40.2951	-39.856	-39.419
ENSG00000066117	-186.435	-185.653	-184.873	-184.094	-183.317	-182.542	-181.769	-180.998	-180.228	-179.46	-178.694	-177.93	-177.167	-176.407	-175.648	-174.891	-174.136	-173.382	-172.631	-171.881	-171.133	-170.387	-169.642	-168.9	-168.159	-167.42	-166.683	-165.947	-165.214	-164.482	-163.752	-163.024	-162.298	-161.573	-160.85	-160.129	-159.41	-158.693	-157.977	-157.263	-156.551	-155.841	-155.133	-154.426	-153.722	-153.019	-152.318	-151.618	-150.921
ENSG00000138002	-409.452	-407.294	-405.142	-402.995	-400.855	-398.72	-396.59	-394.467	-392.349	-390.237	-388.131	-386.03	-383.935	-381.846	-379.762	-377.685	-375.613	-373.546	-371.486	-369.431	-367.382	-365.338	-363.301	-361.269	-359.243	-357.222	-355.208	-353.199	-351.195	-349.198	-347.206	-345.22	-343.239	-341.265	-339.296	-337.333	-335.375	-333.423	-331.477	-329.537	-327.603	-325.674	-323.751	-321.833	-319.922	-318.016	-316.116	-314.221	-312.332
ENSG00000159055	-33.4472	-33.1496	-32.8531	-32.5577	-32.2635	-31.9703	-31.6783	-31.3874	-31.0976	-30.809	-30.5215	-30.235	-29.9497	-29.6656	-29.3825	-29.1006	-28.8197	-28.54	-28.2614	-27.984	-27.7076	-27.4324	-27.1583	-26.8853	-26.6134	-26.3427	-26.0731	-25.8045	-25.5372	-25.2709	-25.0057	-24.7417	-24.4788	-24.217	-23.9563	-23.6967	-23.4383	-23.181	-22.9248	-22.6697	-22.4157	-22.1629	-21.9111	-21.6605	-21.411	-21.1627	-20.9154	-20.6693	-20.4242
ENSG00000203710	-18.1136	-17.903	-17.6934	-17.4846	-17.2767	-17.0697	-16.8636	-16.6584	-16.4541	-16.2506	-16.048	-15.8463	-15.6455	-15.4456	-15.2466	-15.0484	-14.8512	-14.6548	-14.4593	-14.2647	-14.071	-13.8781	-13.6862	-13.4951	-13.3049	-13.1156	-12.9272	-12.7396	-12.553	-12.3672	-12.1823	-11.9984	-11.8152	-11.633	-11.4517	-11.2712	-11.0916	-10.913	-10.7351	-10.5582	-10.3822	-10.207	-10.0328	-9.8594	-9.6869	-9.51529	-9.34456	-9.17471	-9.00575
ENSG00000198205	-27.7428	-27.572	-27.4016	-27.2317	-27.0624	-26.8935	-26.7251	-26.5571	-26.3897	-26.2227	-26.0563	-25.8903	-25.7248	-25.5598	-25.3952	-25.2312	-25.0676	-24.9046	-24.742	-24.5799	-24.4183	-24.2571	-24.0965	-23.9363	-23.7766	-23.6174	-23.4587	-23.3005	-23.1428	-22.9855	-22.8288	-22.6725	-22.5167	-22.3614	-22.2065	-22.0522	-21.8984	-21.745	-21.5921	-21.4397	-21.2878	-21.1364	-20.9854	-20.8349	-20.685	-20.5355	-20.3865	-20.238	-20.0899
ENSG00000262209	-9.15815	-9.04349	-8.92928	-8.81552	-8.70222	-8.58937	-8.47697	-8.36502	-8.25352	-8.14248	-8.03188	-7.92174	-7.81205	-7.70282	-7.59403	-7.4857	-7.37782	-7.27039	-7.16341	-7.05689	-6.95081	-6.84519	-6.74002	-6.6353	-6.53104	-6.42722	-6.32386	-6.22095	-6.11849	-6.01648	-5.91493	-5.81382	-5.71317	-5.61297	-5.51322	-5.41393	-5.31508	-5.21669	-5.11875	-5.02126	-4.92422	-4.82763	-4.73149	-4.63581	-4.54058	-4.4458	-4.35147	-4.25759	-4.16417
ENSG00000250254	-11.7648	-11.6155	-11.4668	-11.3187	-11.1712	-11.0243	-10.8781	-10.7325	-10.5875	-10.4431	-10.2993	-10.1561	-10.0135	-9.87159	-9.73026	-9.58955	-9.44945	-9.30996	-9.17109	-9.03283	-8.89518	-8.75815	-8.62173	-8.48593	-8.35074	-8.21617	-8.08221	-7.94887	-7.81614	-7.68402	-7.55252	-7.42163	-7.29136	-7.1617	-7.03265	-6.90422	-6.7764	-6.6492	-6.52261	-6.39664	-6.27128	-6.14653	-6.0224	-5.89888	-5.77598	-5.65369	-5.53202	-5.41096	-5.29051
ENSG00000221823	-44.2107	-43.9842	-43.7583	-43.533	-43.3083	-43.0842	-42.8607	-42.6377	-42.4153	-42.1936	-41.9724	-41.7517	-41.5317	-41.3123	-41.0934	-40.8751	-40.6574	-40.4403	-40.2238	-40.0079	-39.7925	-39.5778	-39.3636	-39.15	-38.937	-38.7246	-38.5127	-38.3015	-38.0908	-37.8807	-37.6712	-37.4623	-37.254	-37.0462	-36.8391	-36.6325	-36.4265	-36.2211	-36.0163	-35.8121	-35.6084	-35.4054	-35.2029	-35.001	-34.7997	-34.599	-34.3988	-34.1993	-34.0003
ENSG00000249139	-13.5768	-13.4204	-13.2646	-13.1094	-12.9548	-12.8009	-12.6476	-12.4949	-12.3428	-12.1913	-12.0405	-11.8903	-11.7407	-11.5917	-11.4434	-11.2957	-11.1486	-11.0021	-10.8562	-10.711	-10.5664	-10.4224	-10.279	-10.1362	-9.99409	-9.85258	-9.71169	-9.57142	-9.43178	-9.29275	-9.15435	-9.01657	-8.87941	-8.74287	-8.60695	-8.47166	-8.33698	-8.20293	-8.0695	-7.93669	-7.8045	-7.67293	-7.54199	-7.41167	-7.28196	-7.15288	-7.02443	-6.89659	-6.76937
ENSG00000143256	-28.4602	-28.2885	-28.1174	-27.9467	-27.7765	-27.6069	-27.4378	-27.2691	-27.101	-26.9334	-26.7663	-26.5997	-26.4336	-26.268	-26.1029	-25.9383	-25.7743	-25.6107	-25.4477	-25.2851	-25.1231	-24.9616	-24.8005	-24.64	-24.48	-24.3205	-24.1615	-24.003	-23.8451	-23.6876	-23.5306	-23.3742	-23.2182	-23.0628	-22.9078	-22.7534	-22.5995	-22.4461	-22.2932	-22.1408	-21.9889	-21.8375	-21.6866	-21.5363	-21.3864	-21.237	-21.0882	-20.9399	-20.792
ENSG00000162931	-28.5591	-28.2825	-28.007	-27.7325	-27.4592	-27.1869	-26.9157	-26.6455	-26.3765	-26.1085	-25.8416	-25.5758	-25.3111	-25.0475	-24.7849	-24.5234	-24.263	-24.0037	-23.7454	-23.4883	-23.2322	-22.9772	-22.7232	-22.4704	-22.2186	-21.9679	-21.7183	-21.4698	-21.2223	-20.976	-20.7307	-20.4865	-20.2433	-20.0013	-19.7603	-19.5204	-19.2816	-19.0439	-18.8072	-18.5716	-18.3371	-18.1037	-17.8714	-17.6401	-17.4099	-17.1808	-16.9528	-16.7259	-16.5
ENSG00000150893	-132.029	-131.314	-130.602	-129.892	-129.184	-128.478	-127.774	-127.072	-126.372	-125.674	-124.979	-124.285	-123.594	-122.904	-122.217	-121.532	-120.849	-120.167	-119.488	-118.811	-118.137	-117.464	-116.793	-116.124	-115.458	-114.793	-114.131	-113.471	-112.812	-112.156	-111.502	-110.85	-110.2	-109.552	-108.906	-108.263	-107.621	-106.981	-106.344	-105.708	-105.075	-104.444	-103.815	-103.187	-102.562	-101.939	-101.318	-100.7	-100.083
ENSG00000184209	-109.705	-109.024	-108.345	-107.668	-106.994	-106.321	-105.65	-104.982	-104.315	-103.651	-102.988	-102.328	-101.669	-101.013	-100.358	-99.7057	-99.0553	-98.4069	-97.7606	-97.1162	-96.4739	-95.8336	-95.1953	-94.5591	-93.9248	-93.2926	-92.6624	-92.0343	-91.4081	-90.784	-90.1619	-89.5418	-88.9238	-88.3077	-87.6937	-87.0817	-86.4717	-85.8638	-85.2579	-84.654	-84.0521	-83.4522	-82.8544	-82.2586	-81.6648	-81.073	-80.4833	-79.8955	-79.3098
ENSG00000184698	-31.7827	-31.5136	-31.2454	-30.9782	-30.712	-30.4468	-30.1825	-29.9192	-29.6568	-29.3954	-29.135	-28.8756	-28.6171	-28.3595	-28.103	-27.8474	-27.5928	-27.3391	-27.0864	-26.8347	-26.5839	-26.3341	-26.0853	-25.8375	-25.5906	-25.3446	-25.0997	-24.8557	-24.6126	-24.3706	-24.1295	-23.8894	-23.6502	-23.412	-23.1748	-22.9385	-22.7032	-22.4689	-22.2355	-22.0031	-21.7717	-21.5412	-21.3117	-21.0832	-20.8556	-20.629	-20.4034	-20.1787	-19.955
ENSG00000133742	-24.8019	-24.5484	-24.2959	-24.0444	-23.7939	-23.5445	-23.296	-23.0486	-22.8022	-22.5568	-22.3124	-22.069	-21.8266	-21.5853	-21.345	-21.1057	-20.8674	-20.6301	-20.3938	-20.1586	-19.9243	-19.6911	-19.4589	-19.2277	-18.9975	-18.7684	-18.5402	-18.3131	-18.087	-17.8619	-17.6378	-17.4147	-17.1926	-16.9716	-16.7516	-16.5326	-16.3146	-16.0976	-15.8816	-15.6666	-15.4527	-15.2398	-15.0279	-14.817	-14.6071	-14.3982	-14.1904	-13.9835	-13.7777
ENSG00000171517	-76.5834	-76.0684	-75.5549	-75.0431	-74.533	-74.0245	-73.5176	-73.0124	-72.5088	-72.0069	-71.5066	-71.0079	-70.5109	-70.0156	-69.5218	-69.0297	-68.5393	-68.0505	-67.5633	-67.0778	-66.594	-66.1117	-65.6311	-65.1522	-64.6749	-64.1992	-63.7252	-63.2528	-62.7821	-62.313	-61.8455	-61.3797	-60.9156	-60.453	-59.9922	-59.5329	-59.0753	-58.6194	-58.165	-57.7124	-57.2613	-56.812	-56.3642	-55.9181	-55.4736	-55.0308	-54.5896	-54.1501	-53.7122
ENSG00000139168	-73.5607	-73.1277	-72.6958	-72.2652	-71.8358	-71.4077	-70.9807	-70.555	-70.1306	-69.7073	-69.2853	-68.8646	-68.445	-68.0267	-67.6097	-67.1938	-66.7792	-66.3658	-65.9537	-65.5427	-65.1331	-64.7246	-64.3174	-63.9114	-63.5066	-63.1031	-62.7008	-62.2997	-61.8999	-61.5013	-61.1039	-60.7077	-60.3128	-59.9191	-59.5267	-59.1355	-58.7455	-58.3567	-57.9692	-57.5829	-57.1978	-56.814	-56.4314	-56.05	-55.6698	-55.2909	-54.9132	-54.5368	-54.1616
ENSG00000176102	-232.154	-231.157	-230.162	-229.169	-228.178	-227.19	-226.204	-225.221	-224.24	-223.261	-222.285	-221.311	-220.339	-219.37	-218.403	-217.439	-216.476	-215.517	-214.559	-213.604	-212.651	-211.701	-210.753	-209.807	-208.864	-207.923	-206.984	-206.048	-205.114	-204.182	-203.253	-202.326	-201.402	-200.48	-199.56	-198.643	-197.727	-196.815	-195.904	-194.996	-194.091	-193.188	-192.287	-191.388	-190.492	-189.598	-188.707	-187.817	-186.931
ENSG00000162852	-91.4011	-90.9047	-90.4095	-89.9158	-89.4233	-88.9322	-88.4424	-87.954	-87.4669	-86.9812	-86.4968	-86.0137	-85.532	-85.0516	-84.5725	-84.0948	-83.6184	-83.1434	-82.6697	-82.1973	-81.7263	-81.2566	-80.7883	-80.3213	-79.8556	-79.3913	-78.9283	-78.4667	-78.0063	-77.5474	-77.0897	-76.6334	-76.1785	-75.7248	-75.2726	-74.8216	-74.372	-73.9238	-73.4768	-73.0312	-72.587	-72.1441	-71.7025	-71.2623	-70.8234	-70.3858	-69.9496	-69.5147	-69.0811
ENSG00000262576	-17.6619	-17.4971	-17.3329	-17.1692	-17.0062	-16.8437	-16.6818	-16.5205	-16.3598	-16.1996	-16.0401	-15.8811	-15.7227	-15.5649	-15.4077	-15.251	-15.095	-14.9395	-14.7846	-14.6303	-14.4765	-14.3234	-14.1708	-14.0188	-13.8674	-13.7166	-13.5663	-13.4167	-13.2676	-13.1191	-12.9712	-12.8239	-12.6771	-12.531	-12.3854	-12.2404	-12.096	-11.9521	-11.8089	-11.6662	-11.5241	-11.3826	-11.2417	-11.1013	-10.9616	-10.8224	-10.6838	-10.5458	-10.4084
ENSG00000060237	-223.008	-222.163	-221.32	-220.478	-219.639	-218.801	-217.965	-217.131	-216.299	-215.469	-214.64	-213.814	-212.99	-212.167	-211.346	-210.527	-209.71	-208.895	-208.082	-207.271	-206.461	-205.654	-204.848	-204.044	-203.242	-202.442	-201.644	-200.848	-200.054	-199.261	-198.471	-197.682	-196.895	-196.11	-195.327	-194.546	-193.767	-192.99	-192.214	-191.44	-190.669	-189.899	-189.131	-188.365	-187.601	-186.839	-186.078	-185.32	-184.563
ENSG00000164190	-155.106	-154.567	-154.029	-153.492	-152.956	-152.421	-151.887	-151.355	-150.824	-150.294	-149.765	-149.238	-148.712	-148.187	-147.663	-147.14	-146.618	-146.098	-145.579	-145.061	-144.544	-144.028	-143.514	-143.001	-142.489	-141.978	-141.468	-140.96	-140.453	-139.947	-139.442	-138.938	-138.436	-137.935	-137.434	-136.936	-136.438	-135.941	-135.446	-134.952	-134.459	-133.967	-133.477	-132.988	-132.499	-132.012	-131.527	-131.042	-130.559
ENSG00000102221	-81.2994	-80.9831	-80.6675	-80.3528	-80.0388	-79.7257	-79.4133	-79.1017	-78.7909	-78.4809	-78.1717	-77.8632	-77.5556	-77.2488	-76.9427	-76.6375	-76.333	-76.0293	-75.7264	-75.4244	-75.1231	-74.8226	-74.5229	-74.2239	-73.9258	-73.6285	-73.332	-73.0362	-72.7413	-72.4471	-72.1537	-71.8611	-71.5693	-71.2783	-70.9881	-70.6987	-70.41	-70.1222	-69.8352	-69.5489	-69.2635	-68.9788	-68.695	-68.4119	-68.1296	-67.8481	-67.5674	-67.2874	-67.0083
ENSG00000113161	-735.025	-731.65	-728.283	-724.924	-721.573	-718.229	-714.894	-711.567	-708.248	-704.937	-701.633	-698.338	-695.051	-691.771	-688.5	-685.236	-681.981	-678.733	-675.493	-672.262	-669.038	-665.822	-662.615	-659.415	-656.223	-653.039	-649.863	-646.695	-643.535	-640.383	-637.239	-634.103	-630.975	-627.855	-624.742	-621.638	-618.542	-615.453	-612.373	-609.301	-606.236	-603.18	-600.131	-597.09	-594.058	-591.033	-588.016	-585.008	-582.007
ENSG00000137757	-14.2049	-14.0277	-13.8513	-13.6756	-13.5007	-13.3264	-13.153	-12.9802	-12.8083	-12.637	-12.4665	-12.2967	-12.1277	-11.9594	-11.7919	-11.6251	-11.459	-11.2937	-11.1291	-10.9653	-10.8022	-10.6398	-10.4782	-10.3173	-10.1572	-9.99778	-9.83912	-9.68121	-9.52404	-9.3676	-9.21191	-9.05696	-8.90275	-8.74928	-8.59655	-8.44457	-8.29332	-8.14281	-7.99305	-7.84402	-7.69574	-7.5482	-7.40139	-7.25533	-7.11001	-6.96543	-6.82159	-6.67849	-6.53613
ENSG00000143105	-11.2249	-11.0854	-10.9465	-10.8081	-10.6703	-10.5331	-10.3964	-10.2603	-10.1247	-9.98973	-9.8553	-9.72144	-9.58813	-9.45539	-9.32321	-9.19159	-9.06053	-8.93004	-8.8001	-8.67073	-8.54193	-8.41368	-8.28599	-8.15887	-8.03231	-7.90631	-7.78087	-7.656	-7.53169	-7.40793	-7.28475	-7.16212	-7.04005	-6.91855	-6.79761	-6.67723	-6.55741	-6.43816	-6.31946	-6.20133	-6.08376	-5.96676	-5.85031	-5.73443	-5.61911	-5.50435	-5.39015	-5.27651	-5.16344
ENSG00000222011	-87.7993	-87.2376	-86.6776	-86.1193	-85.5628	-85.0079	-84.4548	-83.9033	-83.3536	-82.8056	-82.2593	-81.7147	-81.1718	-80.6307	-80.0912	-79.5535	-79.0175	-78.4832	-77.9506	-77.4197	-76.8905	-76.3631	-75.8373	-75.3133	-74.791	-74.2704	-73.7515	-73.2343	-72.7189	-72.2051	-71.6931	-71.1828	-70.6742	-70.1673	-69.6621	-69.1586	-68.6568	-68.1568	-67.6585	-67.1619	-66.6669	-66.1738	-65.6823	-65.1925	-64.7045	-64.2181	-63.7335	-63.2506	-62.7694
ENSG00000070367	-286.518	-285.218	-283.921	-282.627	-281.337	-280.049	-278.764	-277.482	-276.204	-274.928	-273.656	-272.387	-271.12	-269.857	-268.597	-267.34	-266.086	-264.836	-263.588	-262.343	-261.102	-259.863	-258.628	-257.395	-256.166	-254.94	-253.717	-252.497	-251.28	-250.066	-248.855	-247.647	-246.443	-245.241	-244.042	-242.847	-241.655	-240.465	-239.279	-238.096	-236.916	-235.739	-234.565	-233.395	-232.227	-231.062	-229.901	-228.742	-227.587
ENSG00000168003	-45.3943	-45.0998	-44.8063	-44.5136	-44.2219	-43.931	-43.6411	-43.3521	-43.064	-42.7767	-42.4904	-42.205	-41.9205	-41.6369	-41.3543	-41.0725	-40.7916	-40.5116	-40.2326	-39.9544	-39.6771	-39.4008	-39.1253	-38.8508	-38.5772	-38.3044	-38.0326	-37.7617	-37.4917	-37.2226	-36.9544	-36.6871	-36.4207	-36.1552	-35.8906	-35.6269	-35.3642	-35.1023	-34.8413	-34.5813	-34.3221	-34.0639	-33.8065	-33.5501	-33.2946	-33.04	-32.7862	-32.5334	-32.2815
ENSG00000152689	-163.389	-162.478	-161.57	-160.665	-159.762	-158.862	-157.964	-157.069	-156.177	-155.287	-154.399	-153.514	-152.632	-151.752	-150.875	-150	-149.128	-148.259	-147.392	-146.527	-145.665	-144.806	-143.949	-143.095	-142.243	-141.394	-140.547	-139.703	-138.862	-138.023	-137.187	-136.353	-135.522	-134.693	-133.867	-133.043	-132.222	-131.404	-130.588	-129.775	-128.964	-128.156	-127.35	-126.547	-125.746	-124.948	-124.153	-123.36	-122.569
ENSG00000146858	-31.3141	-31.0405	-30.768	-30.4964	-30.2259	-29.9563	-29.6878	-29.4203	-29.1538	-28.8883	-28.6238	-28.3603	-28.0978	-27.8363	-27.5759	-27.3164	-27.0579	-26.8005	-26.544	-26.2886	-26.0341	-25.7807	-25.5283	-25.2769	-25.0264	-24.777	-24.5286	-24.2812	-24.0348	-23.7895	-23.5451	-23.3017	-23.0593	-22.818	-22.5776	-22.3383	-22.0999	-21.8626	-21.6263	-21.3909	-21.1566	-20.9233	-20.691	-20.4597	-20.2294	-20.0001	-19.7718	-19.5445	-19.3183
ENSG00000213809	-41.7406	-41.406	-41.0725	-40.7402	-40.409	-40.0791	-39.7503	-39.4226	-39.0962	-38.7709	-38.4468	-38.1239	-37.8021	-37.4816	-37.1622	-36.8439	-36.5269	-36.211	-35.8963	-35.5827	-35.2704	-34.9592	-34.6492	-34.3403	-34.0326	-33.7261	-33.4208	-33.1167	-32.8137	-32.5119	-32.2113	-31.9118	-31.6135	-31.3164	-31.0205	-30.7257	-30.4321	-30.1397	-29.8485	-29.5584	-29.2695	-28.9818	-28.6953	-28.4099	-28.1257	-27.8427	-27.5608	-27.2801	-27.0006
ENSG00000197448	-26.5574	-26.2991	-26.0418	-25.7856	-25.5303	-25.2761	-25.0228	-24.7706	-24.5194	-24.2692	-24.02	-23.7718	-23.5246	-23.2784	-23.0332	-22.7891	-22.5459	-22.3038	-22.0626	-21.8225	-21.5834	-21.3452	-21.1081	-20.872	-20.6369	-20.4029	-20.1698	-19.9377	-19.7067	-19.4766	-19.2476	-19.0195	-18.7925	-18.5665	-18.3415	-18.1175	-17.8945	-17.6725	-17.4515	-17.2315	-17.0126	-16.7946	-16.5777	-16.3617	-16.1468	-15.9329	-15.72	-15.5081	-15.2972
ENSG00000122882	-100.527	-99.8027	-99.0808	-98.3613	-97.6444	-96.9299	-96.2179	-95.5084	-94.8013	-94.0967	-93.3946	-92.695	-91.9978	-91.3031	-90.6109	-89.9211	-89.2339	-88.5491	-87.8668	-87.1869	-86.5095	-85.8346	-85.1622	-84.4923	-83.8248	-83.1598	-82.4972	-81.8372	-81.1796	-80.5245	-79.8718	-79.2217	-78.574	-77.9288	-77.286	-76.6457	-76.0079	-75.3726	-74.7398	-74.1094	-73.4815	-72.8561	-72.2331	-71.6126	-70.9946	-70.3791	-69.766	-69.1554	-68.5473
ENSG00000124225	-106.168	-105.653	-105.139	-104.627	-104.116	-103.606	-103.097	-102.59	-102.084	-101.579	-101.076	-100.574	-100.073	-99.5733	-99.075	-98.578	-98.0823	-97.5879	-97.0947	-96.6029	-96.1123	-95.6231	-95.1351	-94.6484	-94.1629	-93.6788	-93.196	-92.7144	-92.2341	-91.7551	-91.2774	-90.801	-90.3259	-89.852	-89.3795	-88.9082	-88.4382	-87.9695	-87.5021	-87.0359	-86.5711	-86.1075	-85.6453	-85.1843	-84.7246	-84.2661	-83.809	-83.3532	-82.8986
ENSG00000145777	-44.9363	-44.5729	-44.2108	-43.8499	-43.4904	-43.1322	-42.7753	-42.4196	-42.0653	-41.7122	-41.3605	-41.01	-40.6609	-40.313	-39.9665	-39.6212	-39.2772	-38.9345	-38.5931	-38.2531	-37.9143	-37.5768	-37.2406	-36.9057	-36.572	-36.2397	-35.9087	-35.579	-35.2506	-34.9234	-34.5976	-34.273	-33.9498	-33.6278	-33.3072	-32.9878	-32.6698	-32.353	-32.0375	-31.7233	-31.4105	-31.0989	-30.7886	-30.4796	-30.1719	-29.8655	-29.5604	-29.2566	-28.954
ENSG00000077063	-203.864	-202.682	-201.503	-200.328	-199.156	-197.987	-196.822	-195.66	-194.502	-193.347	-192.195	-191.047	-189.903	-188.761	-187.624	-186.489	-185.358	-184.231	-183.107	-181.986	-180.869	-179.755	-178.645	-177.538	-176.435	-175.335	-174.238	-173.145	-172.055	-170.969	-169.886	-168.807	-167.731	-166.658	-165.589	-164.523	-163.461	-162.402	-161.347	-160.295	-159.246	-158.201	-157.16	-156.121	-155.086	-154.055	-153.027	-152.003	-150.981
ENSG00000116793	-39.1446	-38.8397	-38.5359	-38.233	-37.9312	-37.6304	-37.3307	-37.032	-36.7343	-36.4376	-36.142	-35.8474	-35.5539	-35.2613	-34.9698	-34.6793	-34.3899	-34.1015	-33.8141	-33.5277	-33.2424	-32.9581	-32.6748	-32.3926	-32.1114	-31.8312	-31.5521	-31.274	-30.9969	-30.7208	-30.4458	-30.1718	-29.8988	-29.6269	-29.356	-29.0861	-28.8172	-28.5494	-28.2826	-28.0169	-27.7521	-27.4884	-27.2258	-26.9641	-26.7035	-26.4439	-26.1854	-25.9279	-25.6714
ENSG00000178568	-489.819	-487.688	-485.561	-483.44	-481.323	-479.212	-477.105	-475.003	-472.907	-470.815	-468.727	-466.645	-464.568	-462.496	-460.428	-458.366	-456.308	-454.256	-452.208	-450.165	-448.127	-446.094	-444.066	-442.042	-440.024	-438.011	-436.002	-433.999	-432	-430.006	-428.017	-426.033	-424.054	-422.08	-420.111	-418.146	-416.187	-414.232	-412.283	-410.338	-408.398	-406.463	-404.533	-402.608	-400.688	-398.773	-396.862	-394.957	-393.056
ENSG00000136450	-23.3843	-23.2882	-23.1924	-23.0969	-23.0016	-22.9067	-22.812	-22.7176	-22.6235	-22.5297	-22.4362	-22.343	-22.25	-22.1574	-22.065	-21.9729	-21.8811	-21.7896	-21.6983	-21.6074	-21.5167	-21.4263	-21.3362	-21.2464	-21.1569	-21.0677	-20.9787	-20.8901	-20.8017	-20.7136	-20.6258	-20.5383	-20.451	-20.3641	-20.2774	-20.191	-20.1049	-20.0191	-19.9336	-19.8484	-19.7634	-19.6787	-19.5944	-19.5103	-19.4264	-19.3429	-19.2597	-19.1767	-19.0941
ENSG00000111540	-212.292	-211.239	-210.188	-209.139	-208.094	-207.05	-206.01	-204.972	-203.937	-202.904	-201.875	-200.847	-199.823	-198.801	-197.782	-196.765	-195.751	-194.739	-193.731	-192.725	-191.721	-190.721	-189.722	-188.727	-187.734	-186.744	-185.756	-184.771	-183.789	-182.81	-181.833	-180.858	-179.887	-178.918	-177.951	-176.988	-176.027	-175.068	-174.112	-173.159	-172.209	-171.261	-170.316	-169.373	-168.433	-167.496	-166.561	-165.629	-164.7
ENSG00000143252	-88.3726	-87.8237	-87.2765	-86.7308	-86.1868	-85.6444	-85.1036	-84.5644	-84.0269	-83.491	-82.9567	-82.424	-81.8929	-81.3635	-80.8357	-80.3095	-79.785	-79.262	-78.7407	-78.221	-77.7029	-77.1865	-76.6717	-76.1585	-75.6469	-75.1369	-74.6286	-74.1219	-73.6168	-73.1133	-72.6115	-72.1113	-71.6127	-71.1157	-70.6203	-70.1266	-69.6345	-69.144	-68.6551	-68.1679	-67.6823	-67.1983	-66.7159	-66.2352	-65.756	-65.2785	-64.8026	-64.3284	-63.8557
ENSG00000170876	-65.7904	-65.3292	-64.8695	-64.4112	-63.9545	-63.4993	-63.0455	-62.5933	-62.1426	-61.6934	-61.2457	-60.7994	-60.3547	-59.9115	-59.4698	-59.0296	-58.5909	-58.1537	-57.7181	-57.2839	-56.8512	-56.42	-55.9903	-55.5622	-55.1355	-54.7103	-54.2867	-53.8645	-53.4438	-53.0247	-52.607	-52.1909	-51.7762	-51.3631	-50.9515	-50.5413	-50.1327	-49.7256	-49.3199	-48.9158	-48.5132	-48.1121	-47.7124	-47.3143	-46.9177	-46.5226	-46.129	-45.7369	-45.3463
ENSG00000164342	-154.574	-153.629	-152.686	-151.747	-150.81	-149.877	-148.946	-148.018	-147.093	-146.17	-145.251	-144.334	-143.42	-142.509	-141.601	-140.696	-139.793	-138.893	-137.997	-137.103	-136.211	-135.323	-134.438	-133.555	-132.675	-131.798	-130.924	-130.053	-129.184	-128.319	-127.456	-126.596	-125.739	-124.885	-124.033	-123.185	-122.339	-121.496	-120.656	-119.819	-118.985	-118.153	-117.324	-116.499	-115.676	-114.855	-114.038	-113.224	-112.412
ENSG00000196914	-1292.81	-1286.94	-1281.09	-1275.25	-1269.42	-1263.61	-1257.81	-1252.02	-1246.25	-1240.49	-1234.75	-1229.02	-1223.3	-1217.59	-1211.9	-1206.23	-1200.56	-1194.92	-1189.28	-1183.66	-1178.05	-1172.46	-1166.88	-1161.31	-1155.76	-1150.22	-1144.69	-1139.18	-1133.68	-1128.2	-1122.72	-1117.27	-1111.82	-1106.39	-1100.98	-1095.57	-1090.18	-1084.81	-1079.45	-1074.1	-1068.77	-1063.44	-1058.14	-1052.84	-1047.56	-1042.3	-1037.05	-1031.81	-1026.58
ENSG00000130204	-39.1983	-39.0163	-38.8348	-38.6538	-38.4733	-38.2933	-38.1137	-37.9347	-37.7562	-37.5782	-37.4007	-37.2237	-37.0472	-36.8712	-36.6957	-36.5207	-36.3462	-36.1722	-35.9987	-35.8257	-35.6531	-35.4811	-35.3096	-35.1386	-34.9681	-34.7981	-34.6286	-34.4596	-34.2911	-34.1231	-33.9556	-33.7886	-33.6221	-33.4561	-33.2906	-33.1256	-32.9611	-32.7971	-32.6336	-32.4706	-32.3081	-32.1461	-31.9846	-31.8236	-31.6631	-31.5031	-31.3436	-31.1846	-31.0261
ENSG00000221887	-11.7871	-11.6377	-11.489	-11.3409	-11.1934	-11.0465	-10.9003	-10.7546	-10.6096	-10.4652	-10.3214	-10.1782	-10.0357	-9.89374	-9.75241	-9.6117	-9.47161	-9.33214	-9.19328	-9.05504	-8.91741	-8.78041	-8.64402	-8.50824	-8.37308	-8.23854	-8.10462	-7.97131	-7.83862	-7.70655	-7.57509	-7.44425	-7.31402	-7.18441	-7.05542	-6.92705	-6.79929	-6.67215	-6.54563	-6.41972	-6.29443	-6.16975	-6.04569	-5.92225	-5.79943	-5.67722	-5.55563	-5.43466	-5.3143
ENSG00000130203	-14.0181	-13.886	-13.7545	-13.6234	-13.4928	-13.3626	-13.233	-13.1038	-12.975	-12.8468	-12.719	-12.5917	-12.4648	-12.3385	-12.2126	-12.0872	-11.9622	-11.8377	-11.7137	-11.5902	-11.4671	-11.3445	-11.2224	-11.1008	-10.9796	-10.8589	-10.7387	-10.6189	-10.4996	-10.3808	-10.2624	-10.1446	-10.0272	-9.91024	-9.79379	-9.6778	-9.56229	-9.44725	-9.33268	-9.21858	-9.10496	-8.9918	-8.87912	-8.76691	-8.65517	-8.54391	-8.43311	-8.32279	-8.21294
ENSG00000196505	-259.165	-257.683	-256.205	-254.731	-253.261	-251.796	-250.334	-248.877	-247.424	-245.976	-244.531	-243.091	-241.655	-240.223	-238.795	-237.371	-235.952	-234.537	-233.126	-231.719	-230.316	-228.918	-227.524	-226.134	-224.748	-223.367	-221.989	-220.616	-219.247	-217.882	-216.521	-215.165	-213.813	-212.465	-211.121	-209.781	-208.446	-207.115	-205.788	-204.465	-203.146	-201.832	-200.521	-199.215	-197.913	-196.616	-195.322	-194.033	-192.748
ENSG00000087460	-44.9817	-44.8095	-44.6377	-44.4664	-44.2955	-44.1251	-43.9552	-43.7858	-43.6168	-43.4483	-43.2803	-43.1127	-42.9456	-42.779	-42.6128	-42.4471	-42.2819	-42.1171	-41.9528	-41.789	-41.6257	-41.4628	-41.3004	-41.1385	-40.977	-40.816	-40.6554	-40.4954	-40.3358	-40.1767	-40.018	-39.8598	-39.7021	-39.5448	-39.3881	-39.2317	-39.0759	-38.9205	-38.7656	-38.6112	-38.4572	-38.3037	-38.1507	-37.9981	-37.846	-37.6944	-37.5432	-37.3925	-37.2423
ENSG00000161405	-191.39	-190.502	-189.616	-188.732	-187.85	-186.97	-186.093	-185.217	-184.344	-183.473	-182.604	-181.738	-180.873	-180.011	-179.151	-178.293	-177.437	-176.583	-175.732	-174.882	-174.035	-173.19	-172.347	-171.507	-170.668	-169.832	-168.998	-168.166	-167.336	-166.508	-165.683	-164.859	-164.038	-163.219	-162.402	-161.588	-160.775	-159.965	-159.157	-158.351	-157.547	-156.745	-155.946	-155.148	-154.353	-153.56	-152.769	-151.981	-151.194
ENSG00000167588	-28.5441	-28.2861	-28.0291	-27.7731	-27.518	-27.2639	-27.0108	-26.7586	-26.5074	-26.2572	-26.0079	-25.7596	-25.5123	-25.2659	-25.0205	-24.776	-24.5326	-24.2901	-24.0485	-23.8079	-23.5683	-23.3297	-23.092	-22.8553	-22.6195	-22.3847	-22.1509	-21.9181	-21.6862	-21.4553	-21.2253	-20.9963	-20.7683	-20.5412	-20.3151	-20.09	-19.8658	-19.6427	-19.4204	-19.1992	-18.9789	-18.7595	-18.5412	-18.3238	-18.1073	-17.8919	-17.6773	-17.4638	-17.2512
ENSG00000158786	-18.9266	-18.7006	-18.4755	-18.2514	-18.0283	-17.8061	-17.5849	-17.3647	-17.1454	-16.9272	-16.7099	-16.4935	-16.2782	-16.0638	-15.8504	-15.6379	-15.4265	-15.216	-15.0065	-14.7979	-14.5903	-14.3837	-14.1781	-13.9734	-13.7697	-13.567	-13.3653	-13.1645	-12.9647	-12.7659	-12.568	-12.3711	-12.1752	-11.9803	-11.7863	-11.5933	-11.4013	-11.2102	-11.0202	-10.8311	-10.6429	-10.4558	-10.2696	-10.0843	-9.9001	-9.71683	-9.53453	-9.3532	-9.17284
ENSG00000205352	-16.015	-15.8429	-15.6713	-15.5005	-15.3303	-15.1608	-14.992	-14.8239	-14.6564	-14.4896	-14.3235	-14.158	-13.9932	-13.8291	-13.6657	-13.5029	-13.3408	-13.1794	-13.0187	-12.8586	-12.6992	-12.5405	-12.3824	-12.2251	-12.0684	-11.9123	-11.757	-11.6023	-11.4483	-11.2949	-11.1423	-10.9903	-10.839	-10.6883	-10.5384	-10.3891	-10.2404	-10.0925	-9.94521	-9.7986	-9.65267	-9.50742	-9.36283	-9.21892	-9.07568	-8.93312	-8.79123	-8.65001	-8.50946
ENSG00000206190	-138.361	-137.578	-136.797	-136.018	-135.242	-134.468	-133.696	-132.926	-132.159	-131.394	-130.631	-129.871	-129.113	-128.357	-127.603	-126.852	-126.103	-125.356	-124.612	-123.869	-123.129	-122.392	-121.656	-120.923	-120.192	-119.464	-118.737	-118.013	-117.292	-116.572	-115.855	-115.14	-114.427	-113.717	-113.009	-112.303	-111.599	-110.898	-110.199	-109.502	-108.808	-108.115	-107.426	-106.738	-106.053	-105.369	-104.689	-104.01	-103.334
ENSG00000172273	-469.215	-466.939	-464.669	-462.404	-460.145	-457.892	-455.644	-453.401	-451.165	-448.934	-446.708	-444.488	-442.274	-440.065	-437.862	-435.665	-433.473	-431.286	-429.106	-426.931	-424.761	-422.598	-420.439	-418.287	-416.14	-413.998	-411.863	-409.732	-407.608	-405.489	-403.376	-401.268	-399.166	-397.069	-394.978	-392.893	-390.813	-388.739	-386.671	-384.608	-382.55	-380.499	-378.453	-376.412	-374.377	-372.348	-370.324	-368.306	-366.294
ENSG00000143753	-55.6414	-55.2567	-54.8733	-54.4912	-54.1103	-53.7306	-53.3522	-52.975	-52.5991	-52.2244	-51.851	-51.4788	-51.1079	-50.7382	-50.3697	-50.0025	-49.6366	-49.2718	-48.9084	-48.5462	-48.1852	-47.8255	-47.467	-47.1098	-46.7538	-46.399	-46.0455	-45.6933	-45.3423	-44.9925	-44.644	-44.2968	-43.9508	-43.606	-43.2625	-42.9202	-42.5792	-42.2394	-41.9008	-41.5636	-41.2275	-40.8927	-40.5592	-40.2268	-39.8958	-39.566	-39.2374	-38.9101	-38.584
ENSG00000180917	-69.1455	-68.6669	-68.1898	-67.7143	-67.2403	-66.7678	-66.2969	-65.8275	-65.3596	-64.8934	-64.4286	-63.9654	-63.5037	-63.0436	-62.585	-62.128	-61.6725	-61.2185	-60.7661	-60.3152	-59.8659	-59.4181	-58.9718	-58.5271	-58.084	-57.6423	-57.2023	-56.7637	-56.3267	-55.8913	-55.4573	-55.025	-54.5941	-54.1649	-53.7371	-53.3109	-52.8863	-52.4631	-52.0416	-51.6215	-51.203	-50.7861	-50.3707	-49.9568	-49.5445	-49.1337	-48.7244	-48.3167	-47.9106
ENSG00000185056	-15.1303	-14.9476	-14.7656	-14.5844	-14.4039	-14.2242	-14.0452	-13.867	-13.6896	-13.5129	-13.3369	-13.1617	-12.9873	-12.8136	-12.6407	-12.4686	-12.2971	-12.1265	-11.9566	-11.7875	-11.6191	-11.4514	-11.2846	-11.1184	-10.9531	-10.7885	-10.6246	-10.4615	-10.2992	-10.1376	-9.97676	-9.81668	-9.65736	-9.49879	-9.34098	-9.18393	-9.02763	-8.87208	-8.71729	-8.56325	-8.40998	-8.25745	-8.10568	-7.95467	-7.80441	-7.65491	-7.50616	-7.35817	-7.21093
ENSG00000188582	-163.539	-162.611	-161.685	-160.762	-159.842	-158.924	-158.009	-157.096	-156.186	-155.278	-154.373	-153.471	-152.571	-151.674	-150.779	-149.887	-148.997	-148.111	-147.226	-146.344	-145.465	-144.589	-143.715	-142.843	-141.975	-141.108	-140.245	-139.384	-138.525	-137.669	-136.816	-135.965	-135.117	-134.272	-133.429	-132.588	-131.75	-130.915	-130.083	-129.253	-128.425	-127.6	-126.778	-125.958	-125.141	-124.327	-123.515	-122.705	-121.899
ENSG00000253276	-163.503	-162.667	-161.832	-161	-160.17	-159.343	-158.517	-157.693	-156.872	-156.052	-155.235	-154.42	-153.607	-152.796	-151.987	-151.181	-150.376	-149.573	-148.773	-147.975	-147.179	-146.385	-145.593	-144.803	-144.015	-143.23	-142.446	-141.665	-140.885	-140.108	-139.333	-138.56	-137.789	-137.021	-136.254	-135.49	-134.727	-133.967	-133.209	-132.453	-131.699	-130.947	-130.197	-129.45	-128.704	-127.961	-127.22	-126.48	-125.743
ENSG00000255524	-8.64331	-8.52728	-8.41171	-8.29661	-8.18198	-8.06782	-7.95412	-7.84089	-7.72812	-7.61582	-7.50399	-7.39263	-7.28173	-7.17129	-7.06133	-6.95183	-6.8428	-6.73423	-6.62613	-6.5185	-6.41134	-6.30464	-6.1984	-6.09264	-5.98734	-5.88251	-5.77814	-5.67424	-5.57081	-5.46784	-5.36534	-5.26331	-5.16174	-5.06064	-4.96001	-4.85984	-4.76014	-4.66091	-4.56214	-4.46384	-4.36601	-4.26864	-4.17174	-4.07531	-3.97934	-3.88384	-3.78881	-3.69424	-3.60014
ENSG00000197168	-20.5008	-20.2789	-20.0579	-19.8378	-19.6186	-19.4003	-19.1829	-18.9664	-18.7508	-18.5361	-18.3223	-18.1094	-17.8974	-17.6863	-17.4761	-17.2667	-17.0583	-16.8508	-16.6442	-16.4385	-16.2337	-16.0298	-15.8268	-15.6247	-15.4235	-15.2232	-15.0238	-14.8253	-14.6277	-14.431	-14.2352	-14.0403	-13.8463	-13.6532	-13.461	-13.2697	-13.0793	-12.8898	-12.7012	-12.5135	-12.3267	-12.1408	-11.9558	-11.7717	-11.5885	-11.4062	-11.2248	-11.0443	-10.8647
ENSG00000196782	-60.236	-60.0281	-59.8208	-59.614	-59.4078	-59.2022	-58.9971	-58.7926	-58.5886	-58.3852	-58.1824	-57.9801	-57.7783	-57.5772	-57.3766	-57.1765	-56.977	-56.7781	-56.5797	-56.3819	-56.1846	-55.9879	-55.7918	-55.5962	-55.4012	-55.2067	-55.0128	-54.8195	-54.6267	-54.4344	-54.2428	-54.0516	-53.8611	-53.6711	-53.4817	-53.2928	-53.1045	-52.9167	-52.7295	-52.5429	-52.3568	-52.1712	-51.9863	-51.8019	-51.618	-51.4347	-51.252	-51.0698	-50.8882
ENSG00000236287	-10.0121	-9.94973	-9.88764	-9.82583	-9.76431	-9.70308	-9.64212	-9.58146	-9.52107	-9.46097	-9.40116	-9.34162	-9.28238	-9.22341	-9.16473	-9.10634	-9.04823	-8.9904	-8.93286	-8.8756	-8.81863	-8.76193	-8.70553	-8.64941	-8.59357	-8.53801	-8.48274	-8.42776	-8.37305	-8.31863	-8.2645	-8.21065	-8.15708	-8.1038	-8.0508	-7.99808	-7.94565	-7.8935	-7.84164	-7.79006	-7.73876	-7.68775	-7.63702	-7.58658	-7.53642	-7.48654	-7.43694	-7.38763	-7.33861
ENSG00000182798	-3.92776	-3.84881	-3.7702	-3.69192	-3.61398	-3.53636	-3.45907	-3.38212	-3.30549	-3.2292	-3.15324	-3.07761	-3.00231	-2.92734	-2.85271	-2.7784	-2.70443	-2.63079	-2.55747	-2.48449	-2.41184	-2.33953	-2.26754	-2.19588	-2.12456	-2.05357	-1.9829	-1.91257	-1.84257	-1.77291	-1.70357	-1.63456	-1.56589	-1.49754	-1.42953	-1.36185	-1.2945	-1.22748	-1.16079	-1.09444	-1.02841	-0.962718	-0.897355	-0.832324	-0.767623	-0.703254	-0.639216	-0.575509	-0.512133
ENSG00000124383	-74.7344	-74.2961	-73.8593	-73.4238	-72.9897	-72.557	-72.1256	-71.6956	-71.267	-70.8397	-70.4138	-69.9892	-69.5661	-69.1442	-68.7238	-68.3047	-67.887	-67.4707	-67.0557	-66.6421	-66.2299	-65.819	-65.4095	-65.0013	-64.5945	-64.1891	-63.7851	-63.3824	-62.9811	-62.5812	-62.1826	-61.7854	-61.3895	-60.995	-60.6019	-60.2102	-59.8198	-59.4308	-59.0431	-58.6569	-58.2719	-57.8884	-57.5062	-57.1254	-56.7459	-56.3679	-55.9911	-55.6158	-55.2418
ENSG00000215203	-33.0082	-32.7579	-32.5084	-32.2597	-32.0119	-31.7648	-31.5186	-31.2733	-31.0287	-30.785	-30.542	-30.3	-30.0587	-29.8182	-29.5786	-29.3398	-29.1018	-28.8647	-28.6283	-28.3928	-28.1581	-27.9243	-27.6912	-27.459	-27.2276	-26.997	-26.7673	-26.5383	-26.3102	-26.0829	-25.8565	-25.6308	-25.406	-25.182	-24.9588	-24.7365	-24.5149	-24.2942	-24.0743	-23.8553	-23.637	-23.4196	-23.203	-22.9872	-22.7723	-22.5581	-22.3448	-22.1323	-21.9207
ENSG00000186960	-4.02395	-3.94332	-3.86302	-3.78306	-3.70344	-3.62415	-3.5452	-3.46658	-3.38829	-3.31034	-3.23273	-3.15545	-3.07851	-3.0019	-2.92563	-2.84969	-2.77408	-2.69882	-2.62388	-2.54929	-2.47502	-2.4011	-2.3275	-2.25425	-2.18132	-2.10874	-2.03649	-1.96457	-1.89299	-1.82174	-1.75083	-1.68025	-1.61001	-1.5401	-1.47053	-1.4013	-1.3324	-1.26383	-1.1956	-1.1277	-1.06014	-0.992917	-0.926026	-0.859471	-0.79325	-0.727365	-0.661815	-0.5966	-0.531719
ENSG00000177174	-17.2721	-17.0819	-16.8925	-16.7039	-16.516	-16.3289	-16.1426	-15.957	-15.7722	-15.5882	-15.4049	-15.2224	-15.0406	-14.8596	-14.6794	-14.4999	-14.3212	-14.1432	-13.966	-13.7896	-13.614	-13.4391	-13.2649	-13.0915	-12.9189	-12.7471	-12.576	-12.4057	-12.2361	-12.0673	-11.8993	-11.732	-11.5655	-11.3997	-11.2348	-11.0705	-10.9071	-10.7444	-10.5824	-10.4213	-10.2608	-10.1012	-9.9423	-9.78418	-9.62681	-9.47021	-9.31438	-9.1593	-9.00499
ENSG00000160993	-37.3258	-36.9822	-36.6399	-36.2989	-35.9593	-35.621	-35.2841	-34.9486	-34.6143	-34.2815	-33.9499	-33.6197	-33.2909	-32.9634	-32.6372	-32.3124	-31.9889	-31.6668	-31.346	-31.0266	-30.7085	-30.3918	-30.0764	-29.7623	-29.4496	-29.1382	-28.8282	-28.5195	-28.2122	-27.9062	-27.6016	-27.2983	-26.9963	-26.6957	-26.3965	-26.0985	-25.802	-25.5067	-25.2128	-24.9203	-24.6291	-24.3393	-24.0508	-23.7636	-23.4778	-23.1933	-22.9102	-22.6284	-22.348
ENSG00000144118	-155.016	-154.192	-153.37	-152.55	-151.732	-150.917	-150.103	-149.292	-148.483	-147.676	-146.871	-146.069	-145.268	-144.47	-143.674	-142.88	-142.088	-141.298	-140.511	-139.725	-138.942	-138.161	-137.382	-136.605	-135.831	-135.058	-134.288	-133.52	-132.754	-131.99	-131.228	-130.469	-129.711	-128.956	-128.203	-127.452	-126.703	-125.957	-125.212	-124.47	-123.73	-122.992	-122.256	-121.522	-120.79	-120.061	-119.334	-118.609	-117.886
ENSG00000123685	-118.296	-117.664	-117.034	-116.405	-115.779	-115.154	-114.53	-113.908	-113.288	-112.669	-112.053	-111.437	-110.824	-110.212	-109.602	-108.993	-108.386	-107.781	-107.178	-106.576	-105.976	-105.377	-104.78	-104.185	-103.591	-102.999	-102.409	-101.821	-101.234	-100.649	-100.065	-99.483	-98.9027	-98.3241	-97.7472	-97.1719	-96.5983	-96.0264	-95.4561	-94.8875	-94.3205	-93.7552	-93.1916	-92.6296	-92.0693	-91.5107	-90.9537	-90.3984	-89.8447
ENSG00000205328	-18.4046	-18.2106	-18.0173	-17.8249	-17.6332	-17.4422	-17.252	-17.0626	-16.874	-16.6861	-16.4989	-16.3126	-16.127	-15.9421	-15.758	-15.5747	-15.3922	-15.2104	-15.0294	-14.8491	-14.6696	-14.4908	-14.3129	-14.1356	-13.9592	-13.7835	-13.6086	-13.4344	-13.261	-13.0884	-12.9165	-12.7454	-12.575	-12.4054	-12.2366	-12.0685	-11.9012	-11.7347	-11.5689	-11.4039	-11.2397	-11.0762	-10.9134	-10.7515	-10.5903	-10.4298	-10.2702	-10.1113	-9.9531
ENSG00000205869	-16.3451	-16.1668	-15.9893	-15.8125	-15.6363	-15.4609	-15.2862	-15.1122	-14.9389	-14.7663	-14.5944	-14.4232	-14.2527	-14.0829	-13.9138	-13.7454	-13.5777	-13.4108	-13.2445	-13.0789	-12.9141	-12.7499	-12.5865	-12.4237	-12.2617	-12.1003	-11.9397	-11.7798	-11.6205	-11.462	-11.3042	-11.1471	-10.9907	-10.835	-10.68	-10.5257	-10.3721	-10.2192	-10.067	-9.91551	-9.76473	-9.61465	-9.46528	-9.31662	-9.16865	-9.02139	-8.87484	-8.72899	-8.58384
ENSG00000115386	-60.0503	-59.6769	-59.3046	-58.9334	-58.5632	-58.1942	-57.8262	-57.4593	-57.0935	-56.7288	-56.3652	-56.0027	-55.6412	-55.2809	-54.9216	-54.5634	-54.2063	-53.8503	-53.4954	-53.1415	-52.7888	-52.4371	-52.0866	-51.7371	-51.3887	-51.0414	-50.6952	-50.35	-50.006	-49.663	-49.3211	-48.9804	-48.6407	-48.3021	-47.9645	-47.6281	-47.2927	-46.9585	-46.6253	-46.2932	-45.9622	-45.6323	-45.3035	-44.9758	-44.6491	-44.3236	-43.9991	-43.6757	-43.3534
ENSG00000155659	-11.703	-11.5774	-11.4522	-11.3275	-11.2032	-11.0794	-10.956	-10.8331	-10.7107	-10.5887	-10.4671	-10.3461	-10.2254	-10.1053	-9.98555	-9.86629	-9.74748	-9.62914	-9.51124	-9.3938	-9.27682	-9.1603	-9.04423	-8.92861	-8.81346	-8.69875	-8.58451	-8.47071	-8.35738	-8.2445	-8.13207	-8.02009	-7.90857	-7.79751	-7.6869	-7.57675	-7.46705	-7.35782	-7.24903	-7.14071	-7.03284	-6.92542	-6.81846	-6.71195	-6.6059	-6.5003	-6.39516	-6.29048	-6.18624
ENSG00000054277	-84.8109	-84.2205	-83.632	-83.0455	-82.461	-81.8784	-81.2977	-80.719	-80.1422	-79.5674	-78.9945	-78.4236	-77.8546	-77.2876	-76.7225	-76.1594	-75.5982	-75.039	-74.4817	-73.9264	-73.373	-72.8215	-72.272	-71.7245	-71.1789	-70.6352	-70.0935	-69.5538	-69.016	-68.4801	-67.9462	-67.4143	-66.8843	-66.3562	-65.8301	-65.3059	-64.7837	-64.2634	-63.7451	-63.2287	-62.7143	-62.2018	-61.6913	-61.1827	-60.6761	-60.1714	-59.6686	-59.1678	-58.669
ENSG00000122515	-327.984	-326.566	-325.152	-323.741	-322.333	-320.928	-319.527	-318.129	-316.734	-315.342	-313.954	-312.569	-311.187	-309.809	-308.434	-307.062	-305.693	-304.327	-302.965	-301.606	-300.251	-298.898	-297.549	-296.203	-294.861	-293.521	-292.185	-290.852	-289.523	-288.196	-286.873	-285.554	-284.237	-282.924	-281.614	-280.307	-279.003	-277.703	-276.406	-275.112	-273.822	-272.535	-271.251	-269.97	-268.693	-267.419	-266.148	-264.88	-263.616
ENSG00000173599	-482.65	-480.195	-477.746	-475.303	-472.867	-470.437	-468.014	-465.596	-463.186	-460.781	-458.383	-455.991	-453.606	-451.227	-448.855	-446.489	-444.129	-441.775	-439.428	-437.088	-434.753	-432.426	-430.104	-427.789	-425.48	-423.178	-420.882	-418.592	-416.309	-414.032	-411.761	-409.497	-407.24	-404.988	-402.743	-400.505	-398.272	-396.046	-393.827	-391.614	-389.407	-387.207	-385.013	-382.825	-380.644	-378.469	-376.301	-374.138	-371.983
ENSG00000160951	-60.3849	-59.9678	-59.5522	-59.1378	-58.7248	-58.3131	-57.9028	-57.4938	-57.0861	-56.6798	-56.2748	-55.8711	-55.4688	-55.0678	-54.6681	-54.2698	-53.8728	-53.4771	-53.0828	-52.6898	-52.2981	-51.9078	-51.5188	-51.1312	-50.7449	-50.3599	-49.9762	-49.5939	-49.2129	-48.8333	-48.455	-48.078	-47.7024	-47.3281	-46.9551	-46.5834	-46.2131	-45.8442	-45.4765	-45.1102	-44.7453	-44.3816	-44.0193	-43.6584	-43.2987	-42.9405	-42.5835	-42.2279	-41.8736
ENSG00000180787	-481.153	-478.502	-475.858	-473.221	-470.591	-467.969	-465.354	-462.746	-460.146	-457.553	-454.967	-452.388	-449.817	-447.253	-444.696	-442.147	-439.605	-437.07	-434.542	-432.022	-429.508	-427.003	-424.504	-422.013	-419.529	-417.052	-414.583	-412.121	-409.666	-407.218	-404.778	-402.345	-399.919	-397.501	-395.089	-392.686	-390.289	-387.9	-385.517	-383.143	-380.775	-378.415	-376.062	-373.716	-371.378	-369.047	-366.723	-364.406	-362.097
ENSG00000103363	-84.786	-84.3078	-83.8308	-83.3552	-82.8809	-82.4079	-81.9362	-81.4659	-80.9968	-80.5291	-80.0626	-79.5975	-79.1337	-78.6712	-78.21	-77.7502	-77.2916	-76.8344	-76.3784	-75.9238	-75.4705	-75.0185	-74.5679	-74.1185	-73.6705	-73.2237	-72.7783	-72.3342	-71.8914	-71.4499	-71.0097	-70.5709	-70.1333	-69.6971	-69.2622	-68.8286	-68.3963	-67.9653	-67.5356	-67.1073	-66.6802	-66.2545	-65.8301	-65.407	-64.9852	-64.5647	-64.1456	-63.7277	-63.3112
ENSG00000100299	-80.7798	-80.1721	-79.5665	-78.9631	-78.3618	-77.7626	-77.1656	-76.5707	-75.9779	-75.3872	-74.7987	-74.2123	-73.6281	-73.0459	-72.466	-71.8881	-71.3124	-70.7388	-70.1673	-69.598	-69.0307	-68.4657	-67.9027	-67.3419	-66.7832	-66.2267	-65.6723	-65.12	-64.5698	-64.0218	-63.4759	-62.9321	-62.3905	-61.851	-61.3136	-60.7784	-60.2453	-59.7143	-59.1855	-58.6588	-58.1342	-57.6117	-57.0914	-56.5732	-56.0572	-55.5432	-55.0314	-54.5218	-54.0142
ENSG00000115593	-25.7904	-25.5308	-25.2723	-25.0148	-24.7583	-24.5029	-24.2486	-23.9953	-23.743	-23.4917	-23.2416	-22.9924	-22.7443	-22.4972	-22.2512	-22.0063	-21.7623	-21.5194	-21.2776	-21.0368	-20.797	-20.5583	-20.3206	-20.084	-19.8484	-19.6138	-19.3803	-19.1479	-18.9165	-18.6861	-18.4567	-18.2285	-18.0012	-17.775	-17.5498	-17.3257	-17.1026	-16.8806	-16.6596	-16.4396	-16.2207	-16.0029	-15.786	-15.5703	-15.3555	-15.1418	-14.9292	-14.7175	-14.507
ENSG00000010278	-131.129	-130.355	-129.583	-128.814	-128.046	-127.281	-126.519	-125.758	-125	-124.243	-123.49	-122.738	-121.989	-121.241	-120.496	-119.754	-119.013	-118.275	-117.539	-116.805	-116.074	-115.345	-114.618	-113.893	-113.17	-112.45	-111.732	-111.016	-110.303	-109.591	-108.882	-108.175	-107.471	-106.768	-106.068	-105.37	-104.674	-103.981	-103.29	-102.601	-101.914	-101.23	-100.547	-99.8674	-99.1897	-98.5142	-97.8409	-97.1698	-96.501
ENSG00000167191	-237.603	-236.389	-235.178	-233.969	-232.764	-231.562	-230.363	-229.167	-227.974	-226.784	-225.598	-224.414	-223.233	-222.056	-220.881	-219.71	-218.542	-217.376	-216.214	-215.055	-213.899	-212.746	-211.596	-210.449	-209.305	-208.164	-207.027	-205.892	-204.761	-203.632	-202.507	-201.384	-200.265	-199.149	-198.036	-196.926	-195.819	-194.715	-193.614	-192.516	-191.422	-190.33	-189.241	-188.156	-187.073	-185.994	-184.918	-183.844	-182.774
ENSG00000134028	-20.4905	-20.2719	-20.0542	-19.8374	-19.6215	-19.4064	-19.1922	-18.9789	-18.7665	-18.5549	-18.3443	-18.1345	-17.9256	-17.7175	-17.5103	-17.3041	-17.0987	-16.8941	-16.6905	-16.4877	-16.2858	-16.0848	-15.8847	-15.6854	-15.487	-15.2895	-15.0929	-14.8971	-14.7023	-14.5083	-14.3151	-14.1229	-13.9316	-13.7411	-13.5515	-13.3627	-13.1749	-12.9879	-12.8018	-12.6166	-12.4323	-12.2488	-12.0662	-11.8845	-11.7037	-11.5237	-11.3447	-11.1665	-10.9892
ENSG00000137198	-113.665	-112.92	-112.178	-111.437	-110.699	-109.963	-109.23	-108.499	-107.77	-107.044	-106.32	-105.598	-104.879	-104.161	-103.447	-102.734	-102.024	-101.317	-100.611	-99.9084	-99.2077	-98.5094	-97.8134	-97.1197	-96.4284	-95.7394	-95.0528	-94.3685	-93.6865	-93.0069	-92.3296	-91.6547	-90.9821	-90.3118	-89.6439	-88.9783	-88.3151	-87.6541	-86.9956	-86.3393	-85.6854	-85.0339	-84.3847	-83.7378	-83.0932	-82.451	-81.8112	-81.1736	-80.5384
ENSG00000181234	-21.6784	-21.584	-21.49	-21.3963	-21.3029	-21.2098	-21.1171	-21.0247	-20.9327	-20.8409	-20.7496	-20.6585	-20.5678	-20.4774	-20.3874	-20.2977	-20.2083	-20.1193	-20.0306	-19.9423	-19.8542	-19.7665	-19.6792	-19.5922	-19.5055	-19.4191	-19.3331	-19.2474	-19.1621	-19.0771	-18.9924	-18.908	-18.824	-18.7404	-18.657	-18.574	-18.4914	-18.409	-18.327	-18.2454	-18.164	-18.0831	-18.0024	-17.9221	-17.8421	-17.7624	-17.6831	-17.6041	-17.5255
ENSG00000182489	-17.3728	-17.2365	-17.1007	-16.9653	-16.8304	-16.6959	-16.5619	-16.4283	-16.2952	-16.1625	-16.0303	-15.8985	-15.7672	-15.6364	-15.5059	-15.376	-15.2465	-15.1174	-14.9888	-14.8606	-14.7329	-14.6057	-14.4789	-14.3526	-14.2267	-14.1012	-13.9762	-13.8517	-13.7276	-13.604	-13.4808	-13.358	-13.2358	-13.1139	-12.9925	-12.8716	-12.7511	-12.6311	-12.5115	-12.3924	-12.2738	-12.1555	-12.0378	-11.9205	-11.8036	-11.6872	-11.5712	-11.4557	-11.3407
ENSG00000092445	-261.006	-259.61	-258.217	-256.828	-255.443	-254.062	-252.684	-251.31	-249.939	-248.572	-247.209	-245.849	-244.493	-243.141	-241.792	-240.447	-239.106	-237.768	-236.434	-235.104	-233.777	-232.454	-231.135	-229.819	-228.507	-227.198	-225.893	-224.592	-223.295	-222.001	-220.711	-219.424	-218.141	-216.862	-215.586	-214.315	-213.046	-211.782	-210.521	-209.263	-208.01	-206.76	-205.513	-204.271	-203.032	-201.796	-200.564	-199.336	-198.112
ENSG00000157999	-7.16631	-7.05389	-6.94194	-6.83045	-6.71944	-6.60889	-6.49881	-6.38919	-6.28005	-6.17137	-6.06316	-5.95542	-5.84815	-5.74134	-5.63501	-5.52914	-5.42374	-5.3188	-5.21434	-5.11034	-5.00681	-4.90375	-4.80115	-4.69903	-4.59737	-4.49618	-4.39546	-4.2952	-4.19542	-4.0961	-3.99725	-3.89887	-3.80095	-3.7035	-3.60652	-3.51001	-3.41397	-3.3184	-3.22329	-3.12865	-3.03448	-2.94077	-2.84754	-2.75477	-2.66247	-2.57064	-2.47927	-2.38837	-2.29795
ENSG00000155660	-43.9294	-43.6328	-43.3371	-43.0424	-42.7486	-42.4558	-42.164	-41.8731	-41.5832	-41.2942	-41.0062	-40.7191	-40.433	-40.1479	-39.8637	-39.5805	-39.2982	-39.0169	-38.7366	-38.4572	-38.1788	-37.9013	-37.6248	-37.3493	-37.0747	-36.8011	-36.5284	-36.2567	-35.9859	-35.7161	-35.4473	-35.1794	-34.9125	-34.6465	-34.3815	-34.1175	-33.8544	-33.5923	-33.3311	-33.0709	-32.8116	-32.5533	-32.296	-32.0396	-31.7842	-31.5297	-31.2762	-31.0237	-30.7721
ENSG00000165633	-79.1723	-78.6465	-78.1224	-77.5999	-77.0791	-76.5599	-76.0424	-75.5266	-75.0124	-74.4999	-73.989	-73.4798	-72.9723	-72.4664	-71.9622	-71.4596	-70.9587	-70.4594	-69.9618	-69.4659	-68.9716	-68.479	-67.9881	-67.4988	-67.0111	-66.5252	-66.0409	-65.5582	-65.0772	-64.5979	-64.1202	-63.6442	-63.1698	-62.6971	-62.2261	-61.7567	-61.289	-60.8229	-60.3585	-59.8957	-59.4347	-58.9752	-58.5175	-58.0614	-57.6069	-57.1541	-56.703	-56.2535	-55.8057
ENSG00000106105	-220.196	-219.178	-218.162	-217.149	-216.139	-215.131	-214.125	-213.122	-212.122	-211.124	-210.129	-209.136	-208.145	-207.158	-206.172	-205.189	-204.209	-203.231	-202.256	-201.283	-200.313	-199.345	-198.38	-197.417	-196.457	-195.5	-194.544	-193.592	-192.642	-191.694	-190.749	-189.806	-188.866	-187.929	-186.994	-186.061	-185.131	-184.204	-183.279	-182.356	-181.436	-180.519	-179.604	-178.691	-177.781	-176.874	-175.969	-175.067	-174.167
ENSG00000111605	-98.8829	-98.5546	-98.2271	-97.9004	-97.5745	-97.2493	-96.925	-96.6014	-96.2786	-95.9566	-95.6354	-95.3149	-94.9952	-94.6764	-94.3583	-94.0409	-93.7244	-93.4086	-93.0936	-92.7794	-92.466	-92.1534	-91.8415	-91.5304	-91.2202	-90.9106	-90.6019	-90.294	-89.9868	-89.6804	-89.3748	-89.07	-88.7659	-88.4626	-88.1602	-87.8585	-87.5575	-87.2574	-86.958	-86.6595	-86.3617	-86.0646	-85.7684	-85.4729	-85.1783	-84.8844	-84.5912	-84.2989	-84.0074
ENSG00000100099	-1.48352	-1.39392	-1.30471	-1.2159	-1.12749	-1.03947	-0.951855	-0.864634	-0.777811	-0.691384	-0.605355	-0.519724	-0.434489	-0.349652	-0.265213	-0.18117	-0.0975251	-0.0142773	0.0685731	0.151026	0.233082	0.31474	0.396001	0.476865	0.557331	0.637399	0.717071	0.796344	0.875221	0.953699	1.03178	1.10946	1.18675	1.26364	1.34013	1.41622	1.49192	1.56722	1.64212	1.71662	1.79073	1.86443	1.93774	2.01066	2.08317	2.15529	2.227	2.29832	2.36925
ENSG00000100312	-59.6378	-59.2287	-58.821	-58.4145	-58.0094	-57.6055	-57.203	-56.8018	-56.4019	-56.0033	-55.6061	-55.2101	-54.8155	-54.4221	-54.0301	-53.6393	-53.2499	-52.8618	-52.475	-52.0895	-51.7054	-51.3225	-50.9409	-50.5607	-50.1818	-49.8041	-49.4278	-49.0528	-48.6791	-48.3067	-47.9357	-47.5659	-47.1974	-46.8303	-46.4644	-46.0999	-45.7367	-45.3748	-45.0142	-44.6549	-44.2969	-43.9403	-43.5849	-43.2309	-42.8781	-42.5267	-42.1766	-41.8278	-41.4803
ENSG00000113396	-20.398	-20.1679	-19.9388	-19.7106	-19.4834	-19.2571	-19.0318	-18.8075	-18.5842	-18.3618	-18.1403	-17.9198	-17.7003	-17.4818	-17.2642	-17.0476	-16.8319	-16.6172	-16.4035	-16.1907	-15.9789	-15.7681	-15.5582	-15.3493	-15.1413	-14.9343	-14.7283	-14.5232	-14.3191	-14.116	-13.9138	-13.7126	-13.5124	-13.3131	-13.1147	-12.9174	-12.721	-12.5255	-12.3311	-12.1376	-11.945	-11.7534	-11.5628	-11.3731	-11.1844	-10.9967	-10.8099	-10.6241	-10.4393
ENSG00000186141	-82.2062	-81.6724	-81.1401	-80.6095	-80.0805	-79.5531	-79.0273	-78.5032	-77.9807	-77.4598	-76.9405	-76.4229	-75.9069	-75.3925	-74.8797	-74.3686	-73.8591	-73.3512	-72.8449	-72.3403	-71.8373	-71.3359	-70.8361	-70.338	-69.8414	-69.3465	-68.8533	-68.3616	-67.8716	-67.3832	-66.8964	-66.4113	-65.9277	-65.4458	-64.9656	-64.4869	-64.0099	-63.5345	-63.0607	-62.5885	-62.118	-61.6491	-61.1818	-60.7161	-60.2521	-59.7897	-59.3289	-58.8697	-58.4122
ENSG00000225190	-450.388	-448.071	-445.76	-443.455	-441.156	-438.863	-436.576	-434.295	-432.019	-429.75	-427.487	-425.229	-422.978	-420.732	-418.492	-416.258	-414.031	-411.809	-409.593	-407.383	-405.178	-402.98	-400.788	-398.602	-396.421	-394.247	-392.078	-389.915	-387.759	-385.608	-383.463	-381.324	-379.191	-377.064	-374.943	-372.828	-370.719	-368.615	-366.518	-364.426	-362.341	-360.261	-358.187	-356.12	-354.058	-352.002	-349.952	-347.908	-345.87
ENSG00000105341	-28.8362	-28.5742	-28.3131	-28.053	-27.7939	-27.5358	-27.2786	-27.0224	-26.7672	-26.513	-26.2598	-26.0075	-25.7562	-25.5059	-25.2566	-25.0082	-24.7608	-24.5144	-24.269	-24.0246	-23.7811	-23.5386	-23.2971	-23.0566	-22.8171	-22.5785	-22.3409	-22.1043	-21.8686	-21.634	-21.4003	-21.1676	-20.9358	-20.7051	-20.4753	-20.2465	-20.0187	-19.7919	-19.566	-19.3411	-19.1172	-18.8943	-18.6723	-18.4514	-18.2314	-18.0123	-17.7943	-17.5772	-17.3612
ENSG00000213889	-32.4103	-32.1	-31.7911	-31.4833	-31.1768	-30.8715	-30.5674	-30.2645	-29.9629	-29.6625	-29.3633	-29.0654	-28.7687	-28.4732	-28.1789	-27.8859	-27.594	-27.3035	-27.0141	-26.726	-26.4391	-26.1534	-25.8689	-25.5857	-25.3037	-25.0229	-24.7434	-24.4651	-24.188	-23.9121	-23.6375	-23.364	-23.0919	-22.8209	-22.5512	-22.2827	-22.0154	-21.7493	-21.4845	-21.2209	-20.9585	-20.6974	-20.4375	-20.1788	-19.9213	-19.6651	-19.4101	-19.1563	-18.9037
ENSG00000163347	-66.3582	-65.9295	-65.5021	-65.0761	-64.6514	-64.2279	-63.8058	-63.385	-62.9656	-62.5474	-62.1305	-61.715	-61.3007	-60.8878	-60.4762	-60.0659	-59.6569	-59.2492	-58.8428	-58.4378	-58.034	-57.6316	-57.2304	-56.8306	-56.4321	-56.0349	-55.639	-55.2445	-54.8512	-54.4592	-54.0686	-53.6793	-53.2912	-52.9045	-52.5191	-52.1351	-51.7523	-51.3708	-50.9907	-50.6118	-50.2343	-49.8581	-49.4832	-49.1096	-48.7373	-48.3663	-47.9966	-47.6283	-47.2612
ENSG00000189186	-5.48178	-5.40032	-5.31918	-5.23836	-5.15787	-5.07769	-4.99783	-4.91829	-4.83908	-4.76018	-4.68161	-4.60335	-4.52542	-4.4478	-4.37051	-4.29354	-4.21688	-4.14055	-4.06454	-3.98885	-3.91348	-3.83843	-3.7637	-3.68929	-3.6152	-3.54143	-3.46798	-3.39485	-3.32205	-3.24956	-3.17739	-3.10555	-3.03402	-2.96282	-2.89193	-2.82137	-2.75112	-2.6812	-2.6116	-2.54232	-2.47336	-2.40471	-2.33639	-2.26839	-2.20071	-2.13335	-2.06631	-1.9996	-1.9332
ENSG00000128610	-171.62	-170.81	-170.001	-169.195	-168.39	-167.588	-166.787	-165.989	-165.192	-164.398	-163.605	-162.814	-162.025	-161.239	-160.454	-159.671	-158.89	-158.111	-157.334	-156.559	-155.786	-155.014	-154.245	-153.478	-152.713	-151.949	-151.188	-150.429	-149.671	-148.916	-148.162	-147.411	-146.661	-145.913	-145.168	-144.424	-143.682	-142.942	-142.204	-141.468	-140.735	-140.003	-139.272	-138.544	-137.818	-137.094	-136.372	-135.652	-134.933
ENSG00000144040	-108.952	-108.302	-107.654	-107.009	-106.365	-105.723	-105.082	-104.444	-103.808	-103.173	-102.54	-101.91	-101.281	-100.653	-100.028	-99.4049	-98.7834	-98.1638	-97.5461	-96.9302	-96.3162	-95.7041	-95.0938	-94.4854	-93.8789	-93.2742	-92.6715	-92.0705	-91.4715	-90.8743	-90.279	-89.6856	-89.094	-88.5043	-87.9165	-87.3305	-86.7464	-86.1642	-85.5839	-85.0054	-84.4288	-83.854	-83.2812	-82.7102	-82.141	-81.5738	-81.0084	-80.4449	-79.8832
ENSG00000126822	-123.422	-122.749	-122.078	-121.408	-120.741	-120.075	-119.411	-118.749	-118.089	-117.431	-116.775	-116.12	-115.468	-114.817	-114.168	-113.521	-112.876	-112.233	-111.592	-110.952	-110.315	-109.679	-109.045	-108.413	-107.783	-107.155	-106.528	-105.904	-105.281	-104.66	-104.041	-103.424	-102.809	-102.196	-101.584	-100.975	-100.367	-99.7615	-99.1576	-98.5555	-97.9553	-97.357	-96.7605	-96.166	-95.5733	-94.9824	-94.3935	-93.8064	-93.2211
ENSG00000117425	-140.162	-139.284	-138.408	-137.535	-136.664	-135.796	-134.931	-134.069	-133.209	-132.352	-131.497	-130.645	-129.796	-128.949	-128.106	-127.264	-126.426	-125.59	-124.757	-123.926	-123.098	-122.273	-121.451	-120.631	-119.814	-118.999	-118.187	-117.378	-116.572	-115.768	-114.967	-114.168	-113.372	-112.579	-111.789	-111.001	-110.216	-109.433	-108.653	-107.876	-107.102	-106.33	-105.561	-104.794	-104.031	-103.269	-102.511	-101.755	-101.002
ENSG00000136826	-41.5966	-41.3928	-41.1897	-40.9871	-40.7852	-40.5838	-40.3831	-40.183	-39.9836	-39.7847	-39.5864	-39.3888	-39.1917	-38.9953	-38.7995	-38.6043	-38.4097	-38.2158	-38.0224	-37.8297	-37.6376	-37.446	-37.2551	-37.0648	-36.8752	-36.6861	-36.4977	-36.3098	-36.1226	-35.936	-35.75	-35.5646	-35.3798	-35.1957	-35.0121	-34.8292	-34.6468	-34.4651	-34.284	-34.1036	-33.9237	-33.7444	-33.5658	-33.3877	-33.2103	-33.0335	-32.8573	-32.6817	-32.5068
ENSG00000110066	-125.788	-125.342	-124.898	-124.454	-124.011	-123.569	-123.129	-122.689	-122.251	-121.813	-121.377	-120.941	-120.507	-120.073	-119.641	-119.21	-118.78	-118.351	-117.922	-117.495	-117.069	-116.644	-116.22	-115.798	-115.376	-114.955	-114.535	-114.116	-113.699	-113.282	-112.867	-112.452	-112.039	-111.626	-111.215	-110.804	-110.395	-109.987	-109.58	-109.173	-108.768	-108.364	-107.961	-107.559	-107.158	-106.758	-106.359	-105.962	-105.565
ENSG00000138442	-62.8603	-62.4324	-62.0059	-61.5808	-61.1571	-60.7348	-60.3139	-59.8943	-59.4762	-59.0595	-58.6441	-58.2302	-57.8176	-57.4064	-56.9966	-56.5883	-56.1813	-55.7757	-55.3715	-54.9686	-54.5672	-54.1672	-53.7686	-53.3713	-52.9755	-52.581	-52.1879	-51.7963	-51.406	-51.0171	-50.6296	-50.2435	-49.8588	-49.4755	-49.0936	-48.7131	-48.3339	-47.9562	-47.5798	-47.2049	-46.8313	-46.4591	-46.0884	-45.719	-45.351	-44.9844	-44.6192	-44.2554	-43.8929
ENSG00000163563	-10.5543	-10.4	-10.2464	-10.0935	-9.94123	-9.78966	-9.63877	-9.48856	-9.33903	-9.19017	-9.04199	-8.89449	-8.74767	-8.60152	-8.45605	-8.31126	-8.16715	-8.02371	-7.88095	-7.73887	-7.59747	-7.45674	-7.31669	-7.17732	-7.03862	-6.90061	-6.76327	-6.62661	-6.49062	-6.35532	-6.22069	-6.08673	-5.95346	-5.82086	-5.68894	-5.5577	-5.42714	-5.29725	-5.16804	-5.03951	-4.91165	-4.78447	-4.65797	-4.53215	-4.40701	-4.28254	-4.15875	-4.03564	-3.9132
ENSG00000157219	-24.9735	-24.7475	-24.5223	-24.2979	-24.0743	-23.8516	-23.6297	-23.4087	-23.1885	-22.9691	-22.7506	-22.5328	-22.316	-22.0999	-21.8847	-21.6703	-21.4568	-21.244	-21.0321	-20.8211	-20.6109	-20.4015	-20.1929	-19.9852	-19.7783	-19.5722	-19.367	-19.1626	-18.9591	-18.7563	-18.5544	-18.3534	-18.1531	-17.9537	-17.7552	-17.5574	-17.3605	-17.1645	-16.9692	-16.7748	-16.5812	-16.3885	-16.1966	-16.0055	-15.8153	-15.6259	-15.4373	-15.2495	-15.0626
ENSG00000164674	-15.6367	-15.4405	-15.2451	-15.0505	-14.8568	-14.6639	-14.4718	-14.2806	-14.0903	-13.9007	-13.712	-13.5242	-13.3372	-13.151	-12.9657	-12.7812	-12.5976	-12.4148	-12.2328	-12.0517	-11.8714	-11.692	-11.5133	-11.3356	-11.1587	-10.9826	-10.8073	-10.6329	-10.4594	-10.2867	-10.1148	-9.94375	-9.77355	-9.60419	-9.43567	-9.26799	-9.10115	-8.93515	-8.77	-8.60568	-8.4422	-8.27956	-8.11777	-7.95681	-7.79669	-7.63741	-7.47898	-7.32138	-7.16462
ENSG00000174951	-41.2492	-40.9067	-40.5655	-40.2255	-39.8868	-39.5493	-39.213	-38.878	-38.5443	-38.2117	-37.8804	-37.5504	-37.2216	-36.894	-36.5677	-36.2426	-35.9187	-35.5961	-35.2747	-34.9546	-34.6357	-34.3181	-34.0017	-33.6865	-33.3726	-33.0599	-32.7485	-32.4383	-32.1293	-31.8216	-31.5151	-31.2098	-30.9059	-30.6031	-30.3016	-30.0013	-29.7023	-29.4045	-29.1079	-28.8126	-28.5185	-28.2257	-27.9341	-27.6437	-27.3546	-27.0668	-26.7801	-26.4947	-26.2106
ENSG00000175324	-161.771	-160.897	-160.027	-159.158	-158.292	-157.428	-156.566	-155.707	-154.85	-153.996	-153.144	-152.294	-151.446	-150.601	-149.758	-148.918	-148.08	-147.244	-146.41	-145.579	-144.75	-143.924	-143.099	-142.278	-141.458	-140.641	-139.826	-139.013	-138.203	-137.395	-136.59	-135.787	-134.986	-134.187	-133.391	-132.597	-131.806	-131.016	-130.23	-129.445	-128.663	-127.883	-127.105	-126.33	-125.557	-124.787	-124.019	-123.253	-122.489
ENSG00000084453	-21.4672	-21.2308	-20.9954	-20.761	-20.5275	-20.2951	-20.0636	-19.8332	-19.6037	-19.3752	-19.1477	-18.9211	-18.6956	-18.471	-18.2475	-18.0249	-17.8033	-17.5826	-17.363	-17.1444	-16.9267	-16.71	-16.4943	-16.2796	-16.0659	-15.8532	-15.6414	-15.4306	-15.2209	-15.0121	-14.8043	-14.5974	-14.3916	-14.1867	-13.9829	-13.78	-13.5781	-13.3772	-13.1772	-12.9783	-12.7803	-12.5834	-12.3874	-12.1924	-11.9983	-11.8053	-11.6133	-11.4222	-11.2321
ENSG00000185504	-103.787	-103.142	-102.5	-101.859	-101.221	-100.584	-99.9497	-99.317	-98.6862	-98.0574	-97.4306	-96.8057	-96.1827	-95.5617	-94.9426	-94.3255	-93.7103	-93.097	-92.4857	-91.8763	-91.2689	-90.6634	-90.0598	-89.4582	-88.8586	-88.2609	-87.6651	-87.0712	-86.4793	-85.8894	-85.3014	-84.7153	-84.1312	-83.549	-82.9687	-82.3904	-81.8141	-81.2397	-80.6672	-80.0966	-79.528	-78.9614	-78.3967	-77.8339	-77.2731	-76.7142	-76.1572	-75.6022	-75.0492
ENSG00000204463	-161.08	-160.446	-159.812	-159.18	-158.55	-157.921	-157.294	-156.669	-156.045	-155.422	-154.801	-154.181	-153.563	-152.947	-152.332	-151.719	-151.107	-150.496	-149.888	-149.28	-148.675	-148.07	-147.468	-146.867	-146.267	-145.669	-145.072	-144.477	-143.884	-143.292	-142.701	-142.112	-141.525	-140.939	-140.355	-139.772	-139.191	-138.611	-138.033	-137.456	-136.881	-136.308	-135.736	-135.165	-134.596	-134.029	-133.463	-132.898	-132.335
ENSG00000037280	-478.509	-476.347	-474.191	-472.04	-469.894	-467.754	-465.619	-463.489	-461.364	-459.244	-457.13	-455.021	-452.917	-450.818	-448.725	-446.636	-444.553	-442.476	-440.403	-438.336	-436.274	-434.217	-432.165	-430.119	-428.077	-426.041	-424.011	-421.985	-419.965	-417.95	-415.94	-413.935	-411.936	-409.941	-407.952	-405.969	-403.99	-402.017	-400.049	-398.086	-396.128	-394.176	-392.228	-390.286	-388.35	-386.418	-384.492	-382.571	-380.655
ENSG00000108387	-113.095	-112.459	-111.826	-111.194	-110.564	-109.936	-109.31	-108.685	-108.062	-107.441	-106.822	-106.205	-105.589	-104.975	-104.363	-103.753	-103.145	-102.538	-101.933	-101.33	-100.729	-100.13	-99.5318	-98.936	-98.3419	-97.7496	-97.1592	-96.5705	-95.9836	-95.3985	-94.8152	-94.2337	-93.6539	-93.076	-92.4999	-91.9255	-91.353	-90.7822	-90.2133	-89.6461	-89.0808	-88.5172	-87.9554	-87.3954	-86.8372	-86.2808	-85.7262	-85.1734	-84.6224
ENSG00000170275	-71.1125	-70.6272	-70.1435	-69.6614	-69.1808	-68.7018	-68.2243	-67.7484	-67.274	-66.8011	-66.3299	-65.8601	-65.3919	-64.9253	-64.4602	-63.9967	-63.5347	-63.0742	-62.6153	-62.158	-61.7022	-61.248	-60.7953	-60.3441	-59.8945	-59.4465	-59	-58.5551	-58.1117	-57.6698	-57.2295	-56.7908	-56.3536	-55.9179	-55.4838	-55.0513	-54.6203	-54.1908	-53.7629	-53.3366	-52.9118	-52.4885	-52.0668	-51.6467	-51.2281	-50.811	-50.3955	-49.9816	-49.5692
ENSG00000158158	-353.03	-351.263	-349.5	-347.742	-345.988	-344.238	-342.493	-340.752	-339.016	-337.284	-335.556	-333.833	-332.114	-330.4	-328.69	-326.984	-325.283	-323.586	-321.894	-320.206	-318.522	-316.843	-315.168	-313.497	-311.831	-310.17	-308.513	-306.86	-305.211	-303.567	-301.928	-300.292	-298.661	-297.035	-295.413	-293.795	-292.182	-290.573	-288.969	-287.369	-285.773	-284.182	-282.595	-281.013	-279.434	-277.861	-276.292	-274.727	-273.166
ENSG00000171217	-23.3432	-23.0994	-22.8566	-22.6147	-22.3739	-22.134	-21.895	-21.6571	-21.4201	-21.1842	-20.9492	-20.7152	-20.4821	-20.2501	-20.019	-19.7889	-19.5598	-19.3316	-19.1045	-18.8783	-18.6531	-18.4289	-18.2056	-17.9834	-17.7621	-17.5418	-17.3224	-17.1041	-16.8867	-16.6704	-16.4549	-16.2405	-16.0271	-15.8146	-15.6031	-15.3926	-15.1831	-14.9746	-14.767	-14.5604	-14.3548	-14.1502	-13.9465	-13.7438	-13.5422	-13.3415	-13.1417	-12.943	-12.7452
ENSG00000198270	-38.8918	-38.5182	-38.1462	-37.7757	-37.4067	-37.0392	-36.6732	-36.3088	-35.9458	-35.5844	-35.2245	-34.8661	-34.5093	-34.1539	-33.8001	-33.4478	-33.097	-32.7477	-32.4	-32.0537	-31.709	-31.3658	-31.0241	-30.684	-30.3453	-30.0082	-29.6726	-29.3385	-29.0059	-28.6748	-28.3453	-28.0172	-27.6907	-27.3657	-27.0422	-26.7203	-26.3998	-26.0809	-25.7635	-25.4476	-25.1332	-24.8204	-24.509	-24.1992	-23.8909	-23.5841	-23.2789	-22.9751	-22.6729
ENSG00000214787	-6.40921	-6.30657	-6.20435	-6.10256	-6.0012	-5.90026	-5.79975	-5.69967	-5.60002	-5.5008	-5.402	-5.30363	-5.20568	-5.10817	-5.01108	-4.91442	-4.81819	-4.72238	-4.627	-4.53205	-4.43753	-4.34343	-4.24977	-4.15653	-4.06371	-3.97133	-3.87937	-3.78784	-3.69673	-3.60606	-3.51581	-3.42599	-3.3366	-3.24763	-3.15909	-3.07098	-2.9833	-2.89604	-2.80921	-2.72281	-2.63684	-2.55129	-2.46617	-2.38148	-2.29722	-2.21338	-2.12997	-2.04699	-1.96443
ENSG00000188056	-19.7891	-19.5701	-19.352	-19.1349	-18.9186	-18.7032	-18.4887	-18.2751	-18.0625	-17.8507	-17.6398	-17.4298	-17.2208	-17.0126	-16.8053	-16.5989	-16.3935	-16.1889	-15.9852	-15.7825	-15.5806	-15.3796	-15.1796	-14.9804	-14.7821	-14.5848	-14.3883	-14.1927	-13.9981	-13.8043	-13.6114	-13.4195	-13.2284	-13.0382	-12.849	-12.6606	-12.4732	-12.2866	-12.1009	-11.9162	-11.7323	-11.5494	-11.3673	-11.1862	-11.0059	-10.8266	-10.6481	-10.4706	-10.2939
ENSG00000166188	-181.987	-181.119	-180.253	-179.39	-178.528	-177.668	-176.811	-175.956	-175.103	-174.252	-173.403	-172.556	-171.711	-170.869	-170.028	-169.19	-168.354	-167.52	-166.688	-165.858	-165.031	-164.205	-163.382	-162.56	-161.741	-160.924	-160.109	-159.296	-158.486	-157.677	-156.871	-156.066	-155.264	-154.464	-153.666	-152.87	-152.077	-151.285	-150.496	-149.708	-148.923	-148.14	-147.359	-146.58	-145.803	-145.029	-144.256	-143.486	-142.718
ENSG00000180066	-19.7771	-19.5775	-19.3787	-19.1807	-18.9834	-18.7869	-18.5911	-18.3961	-18.2019	-18.0085	-17.8158	-17.6238	-17.4327	-17.2423	-17.0527	-16.8638	-16.6757	-16.4884	-16.3018	-16.116	-15.931	-15.7467	-15.5632	-15.3805	-15.1985	-15.0173	-14.8368	-14.6572	-14.4782	-14.3001	-14.1227	-13.9461	-13.7703	-13.5952	-13.4208	-13.2473	-13.0745	-12.9025	-12.7312	-12.5607	-12.391	-12.222	-12.0538	-11.8864	-11.7197	-11.5538	-11.3887	-11.2243	-11.0607
ENSG00000099958	-1.80531	-1.71539	-1.62591	-1.53688	-1.44829	-1.36015	-1.27245	-1.1852	-1.09839	-1.01203	-0.926107	-0.840633	-0.755604	-0.67102	-0.586881	-0.503186	-0.419937	-0.337132	-0.254772	-0.172857	-0.0913861	-0.0103605	0.0702202	0.150356	0.230047	0.309294	0.388095	0.466452	0.544364	0.621831	0.698854	0.775432	0.851565	0.927253	1.0025	1.07729	1.15165	1.22556	1.29902	1.37204	1.44462	1.51675	1.58843	1.65967	1.73047	1.80082	1.87073	1.94019	2.00921
ENSG00000056558	-94.0301	-93.4511	-92.8738	-92.2983	-91.7245	-91.1523	-90.5819	-90.0132	-89.4463	-88.881	-88.3175	-87.7557	-87.1956	-86.6372	-86.0805	-85.5256	-84.9723	-84.4208	-83.871	-83.323	-82.7766	-82.232	-81.689	-81.1478	-80.6083	-80.0706	-79.5345	-79.0002	-78.4675	-77.9366	-77.4074	-76.88	-76.3542	-75.8302	-75.3079	-74.7873	-74.2684	-73.7512	-73.2358	-72.722	-72.21	-71.6997	-71.1911	-70.6843	-70.1791	-69.6757	-69.174	-68.674	-68.1757
ENSG00000102921	-197.652	-196.705	-195.761	-194.819	-193.879	-192.942	-192.007	-191.074	-190.144	-189.216	-188.29	-187.367	-186.446	-185.527	-184.611	-183.697	-182.785	-181.876	-180.969	-180.064	-179.162	-178.262	-177.364	-176.469	-175.575	-174.685	-173.796	-172.91	-172.027	-171.145	-170.266	-169.39	-168.515	-167.643	-166.774	-165.906	-165.041	-164.179	-163.318	-162.46	-161.604	-160.751	-159.9	-159.051	-158.205	-157.361	-156.519	-155.68	-154.843
ENSG00000103184	-27.3122	-27.0446	-26.7782	-26.5127	-26.2484	-25.9851	-25.7228	-25.4616	-25.2015	-24.9425	-24.6845	-24.4275	-24.1717	-23.9168	-23.6631	-23.4104	-23.1588	-22.9082	-22.6587	-22.4103	-22.1629	-21.9166	-21.6714	-21.4272	-21.184	-20.942	-20.701	-20.461	-20.2222	-19.9843	-19.7476	-19.5119	-19.2772	-19.0437	-18.8112	-18.5797	-18.3493	-18.12	-17.8917	-17.6645	-17.4384	-17.2133	-16.9893	-16.7664	-16.5445	-16.3236	-16.1039	-15.8852	-15.6675
ENSG00000145736	-91.1282	-90.5061	-89.886	-89.2679	-88.6519	-88.0378	-87.4257	-86.8157	-86.2076	-85.6016	-84.9976	-84.3956	-83.7956	-83.1976	-82.6016	-82.0077	-81.4157	-80.8258	-80.2378	-79.6519	-79.068	-78.4861	-77.9062	-77.3283	-76.7524	-76.1785	-75.6067	-75.0368	-74.469	-73.9032	-73.3394	-72.7775	-72.2177	-71.66	-71.1042	-70.5504	-69.9987	-69.4489	-68.9012	-68.3554	-67.8117	-67.27	-66.7303	-66.1926	-65.657	-65.1233	-64.5916	-64.062	-63.5344
ENSG00000152213	-16.721	-16.5198	-16.3194	-16.1199	-15.9213	-15.7235	-15.5265	-15.3304	-15.1352	-14.9408	-14.7472	-14.5546	-14.3627	-14.1717	-13.9816	-13.7923	-13.6039	-13.4164	-13.2296	-13.0438	-12.8588	-12.6746	-12.4913	-12.3089	-12.1273	-11.9465	-11.7666	-11.5876	-11.4094	-11.2321	-11.0556	-10.88	-10.7052	-10.5313	-10.3582	-10.186	-10.0146	-9.8441	-9.67444	-9.50563	-9.33768	-9.17058	-9.00433	-8.83894	-8.6744	-8.51071	-8.34787	-8.18589	-8.02475
ENSG00000157216	-137.85	-137.303	-136.757	-136.213	-135.669	-135.127	-134.587	-134.047	-133.509	-132.972	-132.436	-131.902	-131.369	-130.837	-130.306	-129.777	-129.249	-128.722	-128.196	-127.672	-127.149	-126.627	-126.107	-125.587	-125.069	-124.553	-124.037	-123.523	-123.01	-122.499	-121.988	-121.479	-120.971	-120.465	-119.959	-119.455	-118.953	-118.451	-117.951	-117.452	-116.954	-116.458	-115.962	-115.468	-114.976	-114.484	-113.994	-113.505	-113.018
ENSG00000105825	-13.7825	-13.6041	-13.4266	-13.2498	-13.0737	-12.8985	-12.724	-12.5502	-12.3772	-12.205	-12.0336	-11.8629	-11.693	-11.5238	-11.3554	-11.1878	-11.0209	-10.8548	-10.6895	-10.5249	-10.3611	-10.1981	-10.0358	-9.87431	-9.71357	-9.55358	-9.39437	-9.23591	-9.07822	-8.9213	-8.76514	-8.60974	-8.45511	-8.30124	-8.14813	-7.9958	-7.84422	-7.69341	-7.54336	-7.39408	-7.24556	-7.09781	-6.95082	-6.80459	-6.65913	-6.51444	-6.3705	-6.22733	-6.08493
ENSG00000081377	-78.0658	-77.5998	-77.1352	-76.672	-76.2101	-75.7497	-75.2906	-74.8329	-74.3766	-73.9217	-73.4682	-73.0161	-72.5654	-72.116	-71.668	-71.2214	-70.7763	-70.3324	-69.89	-69.449	-69.0093	-68.5711	-68.1342	-67.6987	-67.2646	-66.8319	-66.4006	-65.9707	-65.5421	-65.115	-64.6892	-64.2648	-63.8418	-63.4202	-63	-62.5811	-62.1637	-61.7476	-61.3329	-60.9196	-60.5077	-60.0972	-59.6881	-59.2803	-58.874	-58.469	-58.0654	-57.6632	-57.2624
ENSG00000114013	-81.7823	-81.2676	-80.7546	-80.243	-79.7331	-79.2247	-78.7178	-78.2125	-77.7088	-77.2067	-76.7061	-76.2071	-75.7096	-75.2137	-74.7194	-74.2266	-73.7354	-73.2458	-72.7577	-72.2712	-71.7863	-71.3029	-70.8211	-70.3408	-69.8621	-69.385	-68.9095	-68.4355	-67.963	-67.4922	-67.0228	-66.5551	-66.0889	-65.6243	-65.1613	-64.6998	-64.2399	-63.7815	-63.3247	-62.8695	-62.4158	-61.9637	-61.5132	-61.0642	-60.6168	-60.1709	-59.7266	-59.2839	-58.8427
ENSG00000135914	-56.2515	-55.7874	-55.325	-54.8643	-54.4053	-53.948	-53.4925	-53.0387	-52.5866	-52.1362	-51.6875	-51.2406	-50.7953	-50.3518	-49.91	-49.4699	-49.0315	-48.5948	-48.1599	-47.7266	-47.2951	-46.8653	-46.4372	-46.0108	-45.5862	-45.1632	-44.742	-44.3225	-43.9047	-43.4886	-43.0742	-42.6616	-42.2506	-41.8414	-41.4339	-41.0281	-40.624	-40.2216	-39.821	-39.4221	-39.0248	-38.6293	-38.2356	-37.8435	-37.4531	-37.0645	-36.6775	-36.2923	-35.9088
ENSG00000179532	-5.42262	-5.33887	-5.25544	-5.17233	-5.08955	-5.00708	-4.92494	-4.84311	-4.76161	-4.68043	-4.59957	-4.51903	-4.43882	-4.35892	-4.27935	-4.20009	-4.12116	-4.04254	-3.96425	-3.88628	-3.80863	-3.7313	-3.65429	-3.5776	-3.50123	-3.42518	-3.34945	-3.27404	-3.19895	-3.12418	-3.04973	-2.9756	-2.90179	-2.8283	-2.75512	-2.68227	-2.60974	-2.53752	-2.46563	-2.39405	-2.32279	-2.25185	-2.18123	-2.11093	-2.04094	-1.97128	-1.90193	-1.8329	-1.76418
ENSG00000132915	-43.7595	-43.399	-43.0397	-42.6818	-42.3252	-41.9699	-41.6159	-41.2632	-40.9118	-40.5617	-40.2129	-39.8654	-39.5192	-39.1743	-38.8307	-38.4884	-38.1474	-37.8077	-37.4693	-37.1323	-36.7965	-36.462	-36.1288	-35.7969	-35.4663	-35.1371	-34.8091	-34.4824	-34.1571	-33.833	-33.5102	-33.1888	-32.8686	-32.5497	-32.2322	-31.9159	-31.6009	-31.2873	-30.9749	-30.6639	-30.3541	-30.0457	-29.7385	-29.4327	-29.1281	-28.8249	-28.5229	-28.2223	-27.9229
ENSG00000100557	-20.7212	-20.5065	-20.2926	-20.0796	-19.8675	-19.6562	-19.4457	-19.2361	-19.0274	-18.8195	-18.6124	-18.4062	-18.2009	-17.9964	-17.7928	-17.59	-17.3881	-17.187	-16.9868	-16.7874	-16.5889	-16.3912	-16.1944	-15.9984	-15.8033	-15.609	-15.4156	-15.223	-15.0313	-14.8405	-14.6505	-14.4613	-14.273	-14.0855	-13.8989	-13.7132	-13.5283	-13.3443	-13.1611	-12.9787	-12.7972	-12.6166	-12.4368	-12.2579	-12.0798	-11.9026	-11.7262	-11.5507	-11.376
ENSG00000140961	-84.0128	-83.4648	-82.9185	-82.3738	-81.8309	-81.2896	-80.75	-80.2122	-79.676	-79.1415	-78.6087	-78.0776	-77.5482	-77.0205	-76.4945	-75.9702	-75.4475	-74.9266	-74.4073	-73.8898	-73.3739	-72.8597	-72.3473	-71.8365	-71.3274	-70.82	-70.3143	-69.8103	-69.3079	-68.8073	-68.3084	-67.8111	-67.3156	-66.8217	-66.3296	-65.8391	-65.3503	-64.8632	-64.3778	-63.8941	-63.4121	-62.9318	-62.4532	-61.9763	-61.501	-61.0275	-60.5556	-60.0855	-59.617
ENSG00000127903	-30.6132	-30.3312	-30.0502	-29.7703	-29.4915	-29.2138	-28.9371	-28.6615	-28.387	-28.1136	-27.8413	-27.57	-27.2998	-27.0307	-26.7626	-26.4956	-26.2297	-25.9649	-25.7012	-25.4385	-25.1769	-24.9164	-24.6569	-24.3986	-24.1413	-23.8851	-23.6299	-23.3759	-23.1229	-22.871	-22.6202	-22.3704	-22.1217	-21.8741	-21.6276	-21.3821	-21.1377	-20.8944	-20.6522	-20.4111	-20.171	-19.932	-19.6941	-19.4572	-19.2214	-18.9868	-18.7531	-18.5206	-18.2891
ENSG00000164508	-7.77117	-7.6473	-7.52397	-7.40117	-7.2789	-7.15717	-7.03597	-6.91531	-6.79518	-6.67559	-6.55653	-6.43801	-6.32002	-6.20257	-6.08565	-5.96927	-5.85342	-5.7381	-5.62332	-5.50908	-5.39537	-5.28219	-5.16955	-5.05745	-4.94588	-4.83484	-4.72434	-4.61437	-4.50494	-4.39604	-4.28768	-4.17985	-4.07256	-3.9658	-3.85958	-3.75389	-3.64873	-3.54412	-3.44003	-3.33648	-3.23347	-3.13099	-3.02904	-2.92763	-2.82675	-2.72641	-2.62661	-2.52734	-2.4286
ENSG00000185070	-492.59	-490.301	-488.018	-485.739	-483.466	-481.199	-478.937	-476.68	-474.428	-472.182	-469.942	-467.706	-465.476	-463.252	-461.032	-458.818	-456.61	-454.407	-452.209	-450.016	-447.829	-445.648	-443.471	-441.3	-439.135	-436.974	-434.819	-432.67	-430.526	-428.387	-426.253	-424.125	-422.003	-419.885	-417.773	-415.667	-413.565	-411.469	-409.379	-407.294	-405.214	-403.139	-401.07	-399.007	-396.948	-394.895	-392.848	-390.805	-388.768
ENSG00000189367	-34.9792	-34.6971	-34.416	-34.1358	-33.8567	-33.5785	-33.3014	-33.0252	-32.75	-32.4757	-32.2025	-31.9302	-31.659	-31.3887	-31.1194	-30.8511	-30.5837	-30.3174	-30.052	-29.7877	-29.5243	-29.2618	-29.0004	-28.74	-28.4805	-28.222	-27.9646	-27.7081	-27.4525	-27.198	-26.9444	-26.6919	-26.4403	-26.1897	-25.9401	-25.6914	-25.4438	-25.1971	-24.9515	-24.7068	-24.4631	-24.2203	-23.9786	-23.7378	-23.4981	-23.2593	-23.0215	-22.7847	-22.5488
ENSG00000197748	-39.0999	-38.7576	-38.4166	-38.0769	-37.7385	-37.4015	-37.0657	-36.7313	-36.3982	-36.0664	-35.7359	-35.4067	-35.0788	-34.7522	-34.427	-34.1031	-33.7804	-33.4591	-33.1391	-32.8204	-32.503	-32.187	-31.8722	-31.5588	-31.2466	-30.9358	-30.6263	-30.3181	-30.0112	-29.7056	-29.4013	-29.0984	-28.7967	-28.4964	-28.1974	-27.8996	-27.6032	-27.3081	-27.0144	-26.7219	-26.4307	-26.1409	-25.8523	-25.5651	-25.2792	-24.9946	-24.7113	-24.4293	-24.1486
ENSG00000197965	-136.73	-135.995	-135.262	-134.53	-133.801	-133.074	-132.348	-131.625	-130.904	-130.184	-129.467	-128.751	-128.037	-127.326	-126.616	-125.908	-125.203	-124.499	-123.797	-123.097	-122.399	-121.703	-121.009	-120.317	-119.627	-118.939	-118.253	-117.569	-116.886	-116.206	-115.528	-114.851	-114.177	-113.505	-112.834	-112.166	-111.499	-110.834	-110.172	-109.511	-108.852	-108.196	-107.541	-106.888	-106.237	-105.588	-104.941	-104.296	-103.653
ENSG00000114902	-55.8122	-55.4652	-55.1192	-54.7742	-54.4302	-54.0873	-53.7454	-53.4045	-53.0647	-52.7258	-52.388	-52.0513	-51.7155	-51.3808	-51.0471	-50.7145	-50.3828	-50.0522	-49.7227	-49.3941	-49.0666	-48.7401	-48.4146	-48.0902	-47.7668	-47.4444	-47.123	-46.8027	-46.4834	-46.1651	-45.8479	-45.5317	-45.2165	-44.9023	-44.5892	-44.277	-43.966	-43.6559	-43.3469	-43.0389	-42.7319	-42.4259	-42.121	-41.8171	-41.5143	-41.2124	-40.9116	-40.6118	-40.3131
ENSG00000187961	-69.8137	-69.3217	-68.8314	-68.3426	-67.8555	-67.37	-66.8862	-66.404	-65.9234	-65.4444	-64.967	-64.4913	-64.0172	-63.5447	-63.0738	-62.6046	-62.137	-61.671	-61.2067	-60.7439	-60.2828	-59.8233	-59.3655	-58.9092	-58.4546	-58.0017	-57.5503	-57.1006	-56.6524	-56.206	-55.7611	-55.3179	-54.8762	-54.4363	-53.9979	-53.5612	-53.126	-52.6925	-52.2607	-51.8304	-51.4018	-50.9748	-50.5495	-50.1257	-49.7036	-49.2831	-48.8642	-48.447	-48.0314
ENSG00000010292	-140.545	-139.732	-138.922	-138.114	-137.309	-136.506	-135.705	-134.906	-134.11	-133.316	-132.525	-131.736	-130.949	-130.164	-129.382	-128.603	-127.825	-127.05	-126.277	-125.507	-124.739	-123.973	-123.209	-122.448	-121.69	-120.933	-120.179	-119.427	-118.678	-117.931	-117.186	-116.443	-115.703	-114.966	-114.23	-113.497	-112.766	-112.038	-111.312	-110.588	-109.867	-109.147	-108.431	-107.716	-107.004	-106.294	-105.587	-104.882	-104.179
ENSG00000142684	-26.8257	-26.5972	-26.3695	-26.1426	-25.9165	-25.6912	-25.4668	-25.2431	-25.0203	-24.7983	-24.5771	-24.3568	-24.1372	-23.9185	-23.7005	-23.4834	-23.2672	-23.0517	-22.837	-22.6232	-22.4101	-22.1979	-21.9865	-21.776	-21.5662	-21.3573	-21.1491	-20.9418	-20.7353	-20.5296	-20.3248	-20.1207	-19.9175	-19.7151	-19.5135	-19.3127	-19.1127	-18.9136	-18.7152	-18.5177	-18.321	-18.1251	-17.93	-17.7358	-17.5423	-17.3497	-17.1579	-16.9669	-16.7767
ENSG00000232112	-16.5717	-16.4095	-16.248	-16.087	-15.9266	-15.7668	-15.6076	-15.449	-15.291	-15.1335	-14.9767	-14.8205	-14.6649	-14.5098	-14.3554	-14.2015	-14.0483	-13.8956	-13.7435	-13.5921	-13.4412	-13.2909	-13.1412	-12.9922	-12.8437	-12.6958	-12.5485	-12.4018	-12.2556	-12.1101	-11.9652	-11.8209	-11.6772	-11.534	-11.3915	-11.2495	-11.1082	-10.9674	-10.8273	-10.6877	-10.5487	-10.4103	-10.2726	-10.1354	-9.99878	-9.86278	-9.72738	-9.59258	-9.45836
ENSG00000177600	3.6914	3.7212	3.75081	3.78024	3.80947	3.83851	3.86737	3.89603	3.9245	3.95278	3.98087	4.00877	4.03648	4.064	4.09133	4.11847	4.14541	4.17217	4.19874	4.22512	4.2513	4.2773	4.30311	4.32872	4.35415	4.37938	4.40442	4.42928	4.45394	4.47842	4.5027	4.52679	4.55069	4.5744	4.59793	4.62126	4.6444	4.66735	4.69011	4.71268	4.73506	4.75724	4.77924	4.80105	4.82267	4.8441	4.86533	4.88638	4.90724
ENSG00000125538	-66.9964	-66.6048	-66.2144	-65.8252	-65.437	-65.05	-64.6642	-64.2794	-63.8959	-63.5134	-63.1321	-62.7519	-62.3729	-61.995	-61.6182	-61.2426	-60.8681	-60.4948	-60.1226	-59.7515	-59.3816	-59.0128	-58.6452	-58.2786	-57.9133	-57.549	-57.1859	-56.824	-56.4631	-56.1035	-55.7449	-55.3875	-55.0312	-54.6761	-54.3221	-53.9692	-53.6175	-53.2669	-52.9175	-52.5692	-52.222	-51.8759	-51.5311	-51.1873	-50.8447	-50.5032	-50.1628	-49.8236	-49.4856
ENSG00000177182	-992.827	-987.97	-983.125	-978.292	-973.471	-968.662	-963.865	-959.079	-954.306	-949.544	-944.795	-940.057	-935.332	-930.618	-925.916	-921.227	-916.549	-911.883	-907.229	-902.587	-897.957	-893.338	-888.732	-884.138	-879.555	-874.985	-870.427	-865.88	-861.345	-856.823	-852.312	-847.813	-843.326	-838.851	-834.388	-829.937	-825.498	-821.071	-816.655	-812.252	-807.86	-803.481	-799.113	-794.758	-790.414	-786.082	-781.763	-777.455	-773.159
ENSG00000166128	-142.594	-141.89	-141.188	-140.487	-139.789	-139.092	-138.397	-137.703	-137.011	-136.321	-135.633	-134.947	-134.262	-133.579	-132.897	-132.218	-131.54	-130.864	-130.189	-129.517	-128.846	-128.177	-127.509	-126.843	-126.179	-125.517	-124.857	-124.198	-123.541	-122.885	-122.232	-121.58	-120.93	-120.281	-119.635	-118.99	-118.347	-117.705	-117.065	-116.427	-115.791	-115.157	-114.524	-113.893	-113.263	-112.636	-112.01	-111.386	-110.763
ENSG00000175985	-63.7902	-63.3737	-62.9584	-62.5445	-62.1319	-61.7205	-61.3104	-60.9017	-60.4942	-60.088	-59.6831	-59.2795	-58.8772	-58.4762	-58.0765	-57.678	-57.2809	-56.8851	-56.4905	-56.0972	-55.7053	-55.3146	-54.9252	-54.5371	-54.1503	-53.7648	-53.3805	-52.9976	-52.616	-52.2356	-51.8566	-51.4788	-51.1023	-50.7272	-50.3533	-49.9807	-49.6094	-49.2394	-48.8706	-48.5032	-48.1371	-47.7722	-47.4087	-47.0464	-46.6854	-46.3257	-45.9674	-45.6103	-45.2545
ENSG00000214491	-14.5634	-14.3766	-14.1906	-14.0054	-13.821	-13.6374	-13.4547	-13.2727	-13.0915	-12.9111	-12.7316	-12.5528	-12.3748	-12.1977	-12.0213	-11.8458	-11.6711	-11.4971	-11.324	-11.1517	-10.9801	-10.8094	-10.6395	-10.4704	-10.3021	-10.1346	-9.96787	-9.80198	-9.63689	-9.4726	-9.30912	-9.14644	-8.98457	-8.8235	-8.66324	-8.50377	-8.34512	-8.18727	-8.03022	-7.87397	-7.71853	-7.5639	-7.41007	-7.25704	-7.10482	-6.9534	-6.80278	-6.65297	-6.50397
ENSG00000215301	-50.7199	-50.5483	-50.3772	-50.2066	-50.0364	-49.8667	-49.6974	-49.5285	-49.3601	-49.1921	-49.0246	-48.8575	-48.6908	-48.5246	-48.3589	-48.1935	-48.0287	-47.8642	-47.7002	-47.5367	-47.3736	-47.2109	-47.0487	-46.887	-46.7256	-46.5648	-46.4043	-46.2444	-46.0848	-45.9257	-45.767	-45.6088	-45.451	-45.2937	-45.1368	-44.9803	-44.8243	-44.6688	-44.5137	-44.359	-44.2048	-44.051	-43.8976	-43.7447	-43.5923	-43.4403	-43.2887	-43.1376	-42.9869
ENSG00000197932	-10.3779	-10.2636	-10.1497	-10.0363	-9.92324	-9.81064	-9.69846	-9.58671	-9.47539	-9.36449	-9.25402	-9.14398	-9.03436	-8.92516	-8.8164	-8.70806	-8.60014	-8.49265	-8.38559	-8.27895	-8.17274	-8.06695	-7.9616	-7.85666	-7.75215	-7.64807	-7.54442	-7.44119	-7.33838	-7.23601	-7.13405	-7.03253	-6.93143	-6.83075	-6.73051	-6.63068	-6.53129	-6.43232	-6.33377	-6.23565	-6.13796	-6.0407	-5.94386	-5.84744	-5.75145	-5.65589	-5.56075	-5.46604	-5.37176
ENSG00000100065	-185.27	-184.322	-183.377	-182.434	-181.493	-180.555	-179.619	-178.686	-177.755	-176.827	-175.901	-174.977	-174.056	-173.138	-172.222	-171.308	-170.397	-169.489	-168.583	-167.679	-166.778	-165.879	-164.983	-164.089	-163.198	-162.309	-161.423	-160.539	-159.657	-158.778	-157.902	-157.028	-156.156	-155.287	-154.421	-153.557	-152.695	-151.836	-150.979	-150.125	-149.273	-148.424	-147.577	-146.733	-145.891	-145.051	-144.214	-143.38	-142.548
ENSG00000205495	-22.4635	-22.2455	-22.0283	-21.812	-21.5964	-21.3818	-21.1679	-20.9549	-20.7427	-20.5314	-20.3209	-20.1112	-19.9023	-19.6943	-19.4871	-19.2808	-19.0752	-18.8705	-18.6667	-18.4636	-18.2615	-18.0601	-17.8595	-17.6598	-17.461	-17.2629	-17.0657	-16.8694	-16.6738	-16.4791	-16.2852	-16.0922	-15.9	-15.7086	-15.518	-15.3283	-15.1394	-14.9513	-14.7641	-14.5777	-14.3922	-14.2074	-14.0235	-13.8405	-13.6582	-13.4768	-13.2963	-13.1165	-12.9376
ENSG00000116679	-561.082	-558.573	-556.07	-553.573	-551.081	-548.595	-546.115	-543.641	-541.173	-538.71	-536.254	-533.803	-531.358	-528.918	-526.485	-524.057	-521.635	-519.219	-516.809	-514.404	-512.005	-509.612	-507.225	-504.844	-502.468	-500.099	-497.735	-495.376	-493.024	-490.678	-488.337	-486.002	-483.673	-481.349	-479.032	-476.72	-474.414	-472.114	-469.82	-467.531	-465.248	-462.972	-460.7	-458.435	-456.176	-453.922	-451.674	-449.432	-447.195
ENSG00000116852	-1387.36	-1381	-1374.66	-1368.32	-1362.01	-1355.71	-1349.42	-1343.15	-1336.89	-1330.65	-1324.42	-1318.21	-1312.01	-1305.83	-1299.66	-1293.51	-1287.37	-1281.25	-1275.14	-1269.04	-1262.97	-1256.9	-1250.85	-1244.82	-1238.8	-1232.79	-1226.8	-1220.83	-1214.86	-1208.92	-1202.99	-1197.07	-1191.17	-1185.28	-1179.41	-1173.55	-1167.71	-1161.88	-1156.07	-1150.27	-1144.49	-1138.72	-1132.97	-1127.23	-1121.51	-1115.8	-1110.1	-1104.42	-1098.76
ENSG00000126653	-48.9967	-48.6365	-48.2775	-47.9197	-47.5632	-47.2078	-46.8537	-46.5007	-46.149	-45.7985	-45.4492	-45.1011	-44.7542	-44.4085	-44.064	-43.7207	-43.3786	-43.0378	-42.6981	-42.3597	-42.0224	-41.6864	-41.3516	-41.0179	-40.6855	-40.3543	-40.0243	-39.6955	-39.368	-39.0416	-38.7164	-38.3925	-38.0697	-37.7482	-37.4278	-37.1087	-36.7908	-36.4741	-36.1586	-35.8443	-35.5312	-35.2193	-34.9086	-34.5991	-34.2909	-33.9838	-33.678	-33.3733	-33.0699
ENSG00000197043	-42.8389	-42.5151	-42.1923	-41.8707	-41.5502	-41.2309	-40.9126	-40.5955	-40.2795	-39.9646	-39.6509	-39.3382	-39.0267	-38.7163	-38.4071	-38.0989	-37.7919	-37.486	-37.1812	-36.8776	-36.575	-36.2736	-35.9733	-35.6742	-35.3761	-35.0792	-34.7834	-34.4888	-34.1952	-33.9028	-33.6115	-33.3213	-33.0322	-32.7443	-32.4575	-32.1718	-31.8872	-31.6037	-31.3214	-31.0402	-30.7601	-30.4811	-30.2033	-29.9266	-29.651	-29.3765	-29.1031	-28.8309	-28.5598
ENSG00000129167	-84.7731	-84.2109	-83.6505	-83.0919	-82.535	-81.9798	-81.4264	-80.8748	-80.3249	-79.7767	-79.2303	-78.6856	-78.1427	-77.6015	-77.0621	-76.5244	-75.9884	-75.4543	-74.9218	-74.3911	-73.8622	-73.335	-72.8095	-72.2858	-71.7638	-71.2436	-70.7251	-70.2084	-69.6934	-69.1802	-68.6687	-68.159	-67.651	-67.1447	-66.6402	-66.1375	-65.6365	-65.1372	-64.6397	-64.1439	-63.6499	-63.1576	-62.6671	-62.1783	-61.6913	-61.206	-60.7225	-60.2407	-59.7606
ENSG00000143771	-94.4311	-93.8421	-93.2548	-92.6694	-92.0857	-91.5038	-90.9237	-90.3453	-89.7687	-89.1939	-88.6208	-88.0495	-87.48	-86.9123	-86.3463	-85.7821	-85.2197	-84.659	-84.1002	-83.5431	-82.9877	-82.4341	-81.8823	-81.3323	-80.7841	-80.2376	-79.6929	-79.1499	-78.6088	-78.0694	-77.5318	-76.9959	-76.4618	-75.9295	-75.399	-74.8702	-74.3432	-73.818	-73.2945	-72.7728	-72.2529	-71.7348	-71.2184	-70.7038	-70.191	-69.6799	-69.1707	-68.6631	-68.1574
ENSG00000085274	-519.237	-516.769	-514.307	-511.851	-509.401	-506.957	-504.518	-502.086	-499.659	-497.239	-494.824	-492.416	-490.013	-487.616	-485.225	-482.84	-480.461	-478.087	-475.72	-473.358	-471.003	-468.653	-466.31	-463.972	-461.64	-459.314	-456.994	-454.68	-452.372	-450.069	-447.773	-445.482	-443.198	-440.919	-438.646	-436.379	-434.118	-431.863	-429.614	-427.371	-425.134	-422.902	-420.677	-418.457	-416.244	-414.036	-411.834	-409.638	-407.448
ENSG00000116691	-21.6444	-21.4241	-21.2047	-20.986	-20.7683	-20.5514	-20.3353	-20.1201	-19.9057	-19.6922	-19.4796	-19.2678	-19.0568	-18.8467	-18.6374	-18.429	-18.2214	-18.0147	-17.8089	-17.6039	-17.3997	-17.1964	-16.9939	-16.7923	-16.5916	-16.3916	-16.1926	-15.9944	-15.797	-15.6005	-15.4048	-15.21	-15.0161	-14.8229	-14.6307	-14.4393	-14.2487	-14.059	-13.8701	-13.6821	-13.495	-13.3086	-13.1232	-12.9386	-12.7548	-12.5719	-12.3898	-12.2086	-12.0282
ENSG00000120686	-32.4516	-32.2101	-31.9694	-31.7296	-31.4905	-31.2522	-31.0147	-30.778	-30.5421	-30.3069	-30.0726	-29.839	-29.6063	-29.3743	-29.1431	-28.9127	-28.6831	-28.4543	-28.2263	-27.999	-27.7726	-27.5469	-27.322	-27.098	-26.8747	-26.6522	-26.4305	-26.2095	-25.9894	-25.7701	-25.5515	-25.3337	-25.1168	-24.9006	-24.6852	-24.4706	-24.2568	-24.0438	-23.8315	-23.6201	-23.4094	-23.1995	-22.9905	-22.7822	-22.5747	-22.368	-22.162	-21.9569	-21.7526
ENSG00000134049	-15.5314	-15.3741	-15.2175	-15.0615	-14.9061	-14.7512	-14.597	-14.4433	-14.2903	-14.1378	-13.9859	-13.8346	-13.684	-13.5339	-13.3844	-13.2355	-13.0872	-12.9394	-12.7923	-12.6458	-12.4998	-12.3545	-12.2098	-12.0656	-11.922	-11.7791	-11.6367	-11.4949	-11.3537	-11.2131	-11.0731	-10.9337	-10.7949	-10.6567	-10.5191	-10.382	-10.2456	-10.1097	-9.97448	-9.83982	-9.70576	-9.57228	-9.4394	-9.30712	-9.17543	-9.04433	-8.91382	-8.78391	-8.65459
ENSG00000204510	-10.1534	-10.0108	-9.86884	-9.72747	-9.5867	-9.44653	-9.30697	-9.16802	-9.02968	-8.89193	-8.7548	-8.61827	-8.48235	-8.34703	-8.21232	-8.07821	-7.94471	-7.81182	-7.67953	-7.54785	-7.41677	-7.2863	-7.15643	-7.02717	-6.89852	-6.77047	-6.64303	-6.51619	-6.38996	-6.26434	-6.13932	-6.01491	-5.8911	-5.7679	-5.6453	-5.52331	-5.40193	-5.28115	-5.16098	-5.04141	-4.92245	-4.8041	-4.68635	-4.5692	-4.45266	-4.33673	-4.22141	-4.10669	-3.99257
ENSG00000087502	-278.543	-277.064	-275.589	-274.119	-272.652	-271.189	-269.73	-268.275	-266.824	-265.377	-263.934	-262.495	-261.06	-259.629	-258.201	-256.778	-255.359	-253.943	-252.532	-251.124	-249.72	-248.321	-246.925	-245.533	-244.145	-242.761	-241.381	-240.005	-238.633	-237.265	-235.901	-234.54	-233.184	-231.831	-230.483	-229.138	-227.798	-226.461	-225.128	-223.8	-222.475	-221.154	-219.837	-218.524	-217.215	-215.91	-214.609	-213.311	-212.018
ENSG00000116198	-60.4462	-60.0002	-59.5556	-59.1125	-58.6709	-58.2308	-57.7922	-57.355	-56.9194	-56.4852	-56.0526	-55.6214	-55.1917	-54.7635	-54.3368	-53.9116	-53.4879	-53.0657	-52.6449	-52.2257	-51.8079	-51.3916	-50.9769	-50.5636	-50.1518	-49.7415	-49.3327	-48.9253	-48.5195	-48.1151	-47.7123	-47.3109	-46.911	-46.5127	-46.1158	-45.7203	-45.3264	-44.934	-44.5431	-44.1536	-43.7657	-43.3792	-42.9942	-42.6107	-42.2287	-41.8482	-41.4692	-41.0917	-40.7156
ENSG00000048540	-296.41	-294.971	-293.535	-292.103	-290.674	-289.249	-287.827	-286.409	-284.994	-283.583	-282.176	-280.771	-279.371	-277.974	-276.58	-275.19	-273.803	-272.42	-271.041	-269.665	-268.292	-266.923	-265.557	-264.195	-262.837	-261.482	-260.13	-258.782	-257.438	-256.097	-254.759	-253.425	-252.095	-250.768	-249.444	-248.124	-246.808	-245.495	-244.186	-242.88	-241.577	-240.278	-238.983	-237.691	-236.403	-235.118	-233.837	-232.559	-231.284
ENSG00000132305	-67.6457	-67.2246	-66.805	-66.3866	-65.9697	-65.5541	-65.1399	-64.727	-64.3155	-63.9054	-63.4966	-63.0892	-62.6831	-62.2784	-61.8751	-61.4731	-61.0725	-60.6732	-60.2753	-59.8788	-59.4836	-59.0898	-58.6973	-58.3062	-57.9165	-57.5281	-57.1411	-56.7554	-56.3711	-55.9882	-55.6066	-55.2264	-54.8476	-54.4701	-54.0939	-53.7192	-53.3458	-52.9737	-52.603	-52.2337	-51.8657	-51.4991	-51.1339	-50.77	-50.4074	-50.0463	-49.6864	-49.328	-48.9709
ENSG00000169087	-105.041	-104.343	-103.648	-102.956	-102.265	-101.577	-100.891	-100.207	-99.5252	-98.8457	-98.1684	-97.4933	-96.8205	-96.1498	-95.4814	-94.8151	-94.1511	-93.4893	-92.8297	-92.1723	-91.5171	-90.8642	-90.2134	-89.5649	-88.9185	-88.2744	-87.6325	-86.9927	-86.3552	-85.7199	-85.0869	-84.456	-83.8273	-83.2009	-82.5766	-81.9546	-81.3348	-80.7171	-80.1017	-79.4885	-78.8775	-78.2688	-77.6622	-77.0578	-76.4557	-75.8557	-75.258	-74.6625	-74.0692
ENSG00000222047	-9.18023	-9.06025	-8.94075	-8.82174	-8.70319	-8.58513	-8.46754	-8.35043	-8.2338	-8.11765	-8.00197	-7.88677	-7.77205	-7.65781	-7.54404	-7.43076	-7.31795	-7.20561	-7.09376	-6.98238	-6.87148	-6.76106	-6.65112	-6.54165	-6.43266	-6.32415	-6.21612	-6.10856	-6.00148	-5.89488	-5.78876	-5.68312	-5.57795	-5.47326	-5.36905	-5.26531	-5.16205	-5.05928	-4.95697	-4.85515	-4.7538	-4.65294	-4.55254	-4.45263	-4.3532	-4.25424	-4.15576	-4.05775	-3.96023
ENSG00000127530	-18.4882	-18.2823	-18.0771	-17.8728	-17.6693	-17.4667	-17.265	-17.064	-16.8639	-16.6647	-16.4663	-16.2687	-16.072	-15.8761	-15.681	-15.4868	-15.2935	-15.101	-14.9093	-14.7185	-14.5285	-14.3393	-14.151	-13.9635	-13.7769	-13.5911	-13.4062	-13.2221	-13.0389	-12.8564	-12.6749	-12.4941	-12.3143	-12.1352	-11.957	-11.7796	-11.6031	-11.4274	-11.2526	-11.0786	-10.9055	-10.7332	-10.5617	-10.3911	-10.2213	-10.0523	-9.88423	-9.71698	-9.55056
ENSG00000131127	-43.7133	-43.369	-43.0258	-42.6839	-42.3431	-42.0036	-41.6653	-41.3282	-40.9922	-40.6575	-40.324	-39.9917	-39.6606	-39.3306	-39.0019	-38.6744	-38.3481	-38.023	-37.6991	-37.3764	-37.0549	-36.7346	-36.4156	-36.0977	-35.781	-35.4655	-35.1512	-34.8382	-34.5263	-34.2156	-33.9062	-33.5979	-33.2909	-32.985	-32.6803	-32.3769	-32.0746	-31.7736	-31.4738	-31.1751	-30.8777	-30.5815	-30.2864	-29.9926	-29.7	-29.4085	-29.1183	-28.8293	-28.5415
ENSG00000146729	-102.872	-102.261	-101.651	-101.043	-100.436	-99.8317	-99.2289	-98.6277	-98.0283	-97.4307	-96.8348	-96.2406	-95.6481	-95.0574	-94.4685	-93.8813	-93.2958	-92.712	-92.13	-91.5498	-90.9712	-90.3945	-89.8194	-89.2461	-88.6745	-88.1047	-87.5366	-86.9703	-86.4056	-85.8428	-85.2816	-84.7222	-84.1646	-83.6087	-83.0545	-82.5021	-81.9514	-81.4024	-80.8552	-80.3097	-79.7659	-79.2239	-78.6837	-78.1451	-77.6084	-77.0733	-76.54	-76.0084	-75.4786
ENSG00000115935	-26.8087	-26.6368	-26.4654	-26.2946	-26.1244	-25.9548	-25.7858	-25.6174	-25.4495	-25.2823	-25.1156	-24.9495	-24.784	-24.6191	-24.4547	-24.291	-24.1278	-23.9652	-23.8032	-23.6418	-23.481	-23.3208	-23.1611	-23.002	-22.8436	-22.6857	-22.5283	-22.3716	-22.2155	-22.0599	-21.9049	-21.7505	-21.5967	-21.4435	-21.2909	-21.1388	-20.9874	-20.8365	-20.6862	-20.5365	-20.3874	-20.2388	-20.0909	-19.9435	-19.7967	-19.6505	-19.5049	-19.3599	-19.2155
ENSG00000188554	-203.85	-202.839	-201.83	-200.824	-199.821	-198.819	-197.821	-196.825	-195.831	-194.84	-193.852	-192.866	-191.883	-190.902	-189.924	-188.948	-187.975	-187.004	-186.036	-185.07	-184.107	-183.147	-182.189	-181.233	-180.281	-179.33	-178.382	-177.437	-176.494	-175.554	-174.616	-173.681	-172.749	-171.818	-170.891	-169.966	-169.043	-168.124	-167.206	-166.291	-165.379	-164.469	-163.562	-162.657	-161.755	-160.855	-159.958	-159.064	-158.172
ENSG00000196600	-17.3991	-17.1972	-16.9961	-16.7959	-16.5965	-16.3979	-16.2001	-16.0032	-15.8071	-15.6119	-15.4175	-15.2239	-15.0312	-14.8393	-14.6483	-14.458	-14.2686	-14.0801	-13.8924	-13.7055	-13.5195	-13.3342	-13.1499	-12.9663	-12.7836	-12.6018	-12.4207	-12.2406	-12.0612	-11.8827	-11.705	-11.5281	-11.3521	-11.1769	-11.0026	-10.8291	-10.6564	-10.4846	-10.3136	-10.1434	-9.97409	-9.80559	-9.63794	-9.47111	-9.30513	-9.13998	-8.97566	-8.81218	-8.64954
ENSG00000137285	-38.0968	-37.8988	-37.7014	-37.5046	-37.3082	-37.1124	-36.9171	-36.7223	-36.5281	-36.3344	-36.1412	-35.9486	-35.7565	-35.5649	-35.3738	-35.1833	-34.9933	-34.8038	-34.6149	-34.4264	-34.2386	-34.0512	-33.8644	-33.6781	-33.4923	-33.307	-33.1223	-32.9381	-32.7545	-32.5713	-32.3887	-32.2066	-32.0251	-31.8441	-31.6636	-31.4836	-31.3042	-31.1252	-30.9469	-30.769	-30.5917	-30.4149	-30.2386	-30.0629	-29.8877	-29.713	-29.5388	-29.3652	-29.1921
ENSG00000136143	-202.047	-200.949	-199.854	-198.762	-197.673	-196.588	-195.505	-194.425	-193.348	-192.274	-191.203	-190.135	-189.07	-188.008	-186.948	-185.892	-184.839	-183.789	-182.742	-181.698	-180.657	-179.618	-178.583	-177.551	-176.522	-175.496	-174.472	-173.452	-172.435	-171.42	-170.409	-169.401	-168.395	-167.393	-166.394	-165.397	-164.404	-163.413	-162.426	-161.441	-160.46	-159.481	-158.506	-157.533	-156.564	-155.597	-154.634	-153.673	-152.715
ENSG00000180332	-168.477	-167.51	-166.546	-165.584	-164.625	-163.669	-162.715	-161.765	-160.816	-159.871	-158.929	-157.989	-157.051	-156.117	-155.185	-154.256	-153.33	-152.406	-151.486	-150.568	-149.652	-148.739	-147.83	-146.922	-146.018	-145.116	-144.217	-143.321	-142.427	-141.536	-140.648	-139.763	-138.88	-138	-137.123	-136.248	-135.376	-134.507	-133.641	-132.777	-131.916	-131.058	-130.202	-129.35	-128.5	-127.652	-126.808	-125.966	-125.127
ENSG00000133059	-269.714	-268.383	-267.055	-265.731	-264.41	-263.092	-261.778	-260.468	-259.161	-257.857	-256.557	-255.26	-253.966	-252.676	-251.39	-250.107	-248.827	-247.551	-246.278	-245.009	-243.743	-242.481	-241.222	-239.967	-238.715	-237.466	-236.221	-234.979	-233.741	-232.506	-231.275	-230.047	-228.822	-227.601	-226.383	-225.169	-223.959	-222.751	-221.547	-220.347	-219.15	-217.957	-216.767	-215.58	-214.397	-213.217	-212.041	-210.868	-209.699
ENSG00000143622	-165.426	-164.606	-163.787	-162.971	-162.156	-161.344	-160.534	-159.725	-158.919	-158.115	-157.313	-156.513	-155.716	-154.92	-154.126	-153.335	-152.545	-151.758	-150.973	-150.19	-149.408	-148.629	-147.852	-147.078	-146.305	-145.534	-144.766	-143.999	-143.235	-142.472	-141.712	-140.954	-140.198	-139.444	-138.692	-137.942	-137.194	-136.448	-135.705	-134.963	-134.224	-133.486	-132.751	-132.018	-131.287	-130.558	-129.831	-129.106	-128.383
ENSG00000213918	-14.29	-14.1059	-13.9225	-13.74	-13.5582	-13.3773	-13.1971	-13.0177	-12.8391	-12.6613	-12.4842	-12.308	-12.1325	-11.9579	-11.784	-11.6109	-11.4386	-11.2671	-11.0963	-10.9264	-10.7573	-10.5889	-10.4213	-10.2545	-10.0885	-9.9233	-9.75887	-9.59523	-9.43237	-9.27031	-9.10903	-8.94854	-8.78884	-8.62992	-8.4718	-8.31446	-8.1579	-8.00214	-7.84716	-7.69297	-7.53957	-7.38696	-7.23513	-7.08409	-6.93384	-6.78438	-6.6357	-6.48781	-6.34071
ENSG00000248672	-9.33848	-9.22229	-9.10655	-8.99126	-8.87641	-8.76201	-8.64805	-8.53453	-8.42146	-8.30884	-8.19666	-8.08493	-7.97364	-7.8628	-7.7524	-7.64244	-7.53294	-7.42387	-7.31525	-7.20708	-7.09935	-6.99206	-6.88522	-6.77883	-6.67288	-6.56737	-6.46231	-6.35769	-6.25352	-6.14979	-6.04651	-5.94367	-5.84128	-5.73933	-5.63782	-5.53676	-5.43614	-5.33597	-5.23624	-5.13696	-5.03812	-4.93972	-4.84177	-4.74426	-4.6472	-4.55058	-4.4544	-4.35866	-4.26337
ENSG00000129455	-93.8902	-93.2851	-92.6819	-92.0805	-91.481	-90.8833	-90.2875	-89.6935	-89.1014	-88.5111	-87.9227	-87.3361	-86.7514	-86.1685	-85.5875	-85.0083	-84.431	-83.8556	-83.282	-82.7102	-82.1403	-81.5723	-81.0061	-80.4417	-79.8793	-79.3186	-78.7598	-78.2029	-77.6478	-77.0946	-76.5432	-75.9937	-75.446	-74.9002	-74.3562	-73.8141	-73.2739	-72.7354	-72.1989	-71.6642	-71.1313	-70.6003	-70.0712	-69.5439	-69.0184	-68.4948	-67.9731	-67.4532	-66.9352
ENSG00000166578	-15.4432	-15.2462	-15.05	-14.8548	-14.6603	-14.4668	-14.2741	-14.0822	-13.8912	-13.7011	-13.5118	-13.3234	-13.1358	-12.9491	-12.7632	-12.5782	-12.3941	-12.2108	-12.0283	-11.8468	-11.6661	-11.4862	-11.3072	-11.129	-10.9517	-10.7753	-10.5997	-10.425	-10.2511	-10.0781	-9.90595	-9.73465	-9.56421	-9.39462	-9.22589	-9.05801	-8.89099	-8.72483	-8.55952	-8.39507	-8.23148	-8.06874	-7.90686	-7.74583	-7.58567	-7.42635	-7.26789	-7.11029	-6.95355
ENSG00000112837	-101.749	-101.258	-100.769	-100.281	-99.7941	-99.3089	-98.8249	-98.3423	-97.861	-97.3811	-96.9024	-96.4252	-95.9492	-95.4746	-95.0013	-94.5293	-94.0587	-93.5894	-93.1215	-92.6549	-92.1896	-91.7256	-91.263	-90.8017	-90.3417	-89.8831	-89.4258	-88.9699	-88.5152	-88.0619	-87.61	-87.1593	-86.71	-86.2621	-85.8154	-85.3701	-84.9262	-84.4835	-84.0422	-83.6023	-83.1636	-82.7263	-82.2904	-81.8557	-81.4224	-80.9904	-80.5598	-80.1305	-79.7025
ENSG00000198704	-11.2355	-11.0848	-10.9347	-10.7853	-10.6366	-10.4884	-10.3409	-10.194	-10.0478	-9.9022	-9.75724	-9.61291	-9.46922	-9.32616	-9.18373	-9.04194	-8.90079	-8.76027	-8.62039	-8.48114	-8.34252	-8.20454	-8.0672	-7.93049	-7.79442	-7.65898	-7.52418	-7.39001	-7.25648	-7.12358	-6.99132	-6.8597	-6.7287	-6.59835	-6.46863	-6.33954	-6.21109	-6.08327	-5.95609	-5.82954	-5.70363	-5.57836	-5.45372	-5.32971	-5.20634	-5.0836	-4.9615	-4.84004	-4.71921
ENSG00000182170	-14.6905	-14.522	-14.3542	-14.1871	-14.0207	-13.8549	-13.6899	-13.5255	-13.3617	-13.1987	-13.0363	-12.8746	-12.7136	-12.5533	-12.3936	-12.2346	-12.0763	-11.9187	-11.7617	-11.6054	-11.4498	-11.2949	-11.1406	-10.987	-10.8341	-10.6819	-10.5303	-10.3795	-10.2292	-10.0797	-9.93087	-9.78269	-9.63519	-9.48837	-9.34222	-9.19675	-9.05195	-8.90783	-8.76439	-8.62162	-8.47953	-8.33811	-8.19737	-8.05731	-7.91792	-7.77921	-7.64117	-7.50381	-7.36713
ENSG00000198554	-137.033	-136.169	-135.306	-134.447	-133.59	-132.736	-131.884	-131.035	-130.189	-129.345	-128.504	-127.666	-126.83	-125.997	-125.167	-124.339	-123.514	-122.691	-121.871	-121.054	-120.239	-119.428	-118.618	-117.812	-117.008	-116.206	-115.407	-114.611	-113.818	-113.027	-112.239	-111.453	-110.671	-109.89	-109.113	-108.338	-107.566	-106.796	-106.029	-105.265	-104.503	-103.744	-102.987	-102.234	-101.482	-100.734	-99.988	-99.2448	-98.5042
ENSG00000115421	-543.463	-540.933	-538.408	-535.89	-533.378	-530.872	-528.371	-525.877	-523.389	-520.907	-518.431	-515.961	-513.497	-511.039	-508.587	-506.142	-503.702	-501.268	-498.841	-496.419	-494.004	-491.594	-489.191	-486.793	-484.402	-482.017	-479.637	-477.264	-474.897	-472.536	-470.181	-467.832	-465.489	-463.152	-460.821	-458.496	-456.177	-453.865	-451.558	-449.257	-446.963	-444.674	-442.392	-440.115	-437.845	-435.58	-433.322	-431.07	-428.824
ENSG00000156603	-42.6454	-42.416	-42.1873	-41.9592	-41.7317	-41.505	-41.2788	-41.0533	-40.8285	-40.6043	-40.3807	-40.1578	-39.9356	-39.714	-39.493	-39.2727	-39.0531	-38.8341	-38.6157	-38.398	-38.181	-37.9646	-37.7488	-37.5337	-37.3193	-37.1055	-36.8923	-36.6798	-36.4679	-36.2567	-36.0462	-35.8363	-35.627	-35.4184	-35.2104	-35.0031	-34.7964	-34.5904	-34.3851	-34.1804	-33.9763	-33.7729	-33.5701	-33.368	-33.1665	-32.9657	-32.7655	-32.566	-32.3671
ENSG00000005175	-102.321	-101.695	-101.071	-100.448	-99.828	-99.2096	-98.593	-97.9783	-97.3656	-96.7547	-96.1458	-95.5387	-94.9336	-94.3303	-93.729	-93.1295	-92.532	-91.9364	-91.3426	-90.7508	-90.1609	-89.5728	-88.9867	-88.4025	-87.8202	-87.2397	-86.6612	-86.0846	-85.5099	-84.9371	-84.3662	-83.7972	-83.2301	-82.6648	-82.1015	-81.5402	-80.9807	-80.4231	-79.8674	-79.3136	-78.7617	-78.2117	-77.6636	-77.1174	-76.5732	-76.0308	-75.4903	-74.9517	-74.415
ENSG00000165752	-458.408	-456.073	-453.744	-451.42	-449.103	-446.791	-444.486	-442.186	-439.892	-437.605	-435.323	-433.047	-430.777	-428.513	-426.254	-424.002	-421.756	-419.516	-417.281	-415.053	-412.83	-410.613	-408.403	-406.198	-403.999	-401.806	-399.619	-397.438	-395.263	-393.093	-390.93	-388.773	-386.621	-384.476	-382.336	-380.202	-378.075	-375.953	-373.837	-371.727	-369.623	-367.525	-365.433	-363.347	-361.266	-359.192	-357.123	-355.061	-353.004
ENSG00000150337	-10.9058	-10.7567	-10.6083	-10.4605	-10.3134	-10.1669	-10.021	-9.87574	-9.73112	-9.58714	-9.44378	-9.30106	-9.15897	-9.01751	-8.87669	-8.7365	-8.59693	-8.458	-8.31971	-8.18204	-8.04501	-7.90861	-7.77284	-7.6377	-7.50319	-7.36932	-7.23608	-7.10347	-6.97149	-6.84014	-6.70943	-6.57935	-6.4499	-6.32108	-6.1929	-6.06534	-5.93842	-5.81213	-5.68647	-5.56145	-5.43705	-5.31329	-5.19016	-5.06766	-4.9458	-4.82456	-4.70396	-4.58399	-4.46465
ENSG00000212123	-10.4003	-10.2601	-10.1205	-9.98153	-9.8431	-9.70525	-9.56798	-9.43129	-9.29518	-9.15965	-9.0247	-8.89033	-8.75654	-8.62333	-8.4907	-8.35865	-8.22718	-8.09628	-7.96597	-7.83624	-7.70709	-7.57851	-7.45052	-7.3231	-7.19627	-7.07002	-6.94434	-6.81924	-6.69473	-6.57079	-6.44744	-6.32466	-6.20246	-6.08084	-5.95981	-5.83935	-5.71947	-5.60017	-5.48145	-5.36331	-5.24575	-5.12877	-5.01237	-4.89655	-4.78131	-4.66665	-4.55257	-4.43907	-4.32614
ENSG00000227868	-6.30745	-6.20642	-6.10581	-6.00562	-5.90584	-5.80648	-5.70753	-5.609	-5.51089	-5.41319	-5.3159	-5.21903	-5.12258	-5.02654	-4.93092	-4.83571	-4.74092	-4.64654	-4.55258	-4.45904	-4.36591	-4.2732	-4.1809	-4.08902	-3.99755	-3.9065	-3.81586	-3.72564	-3.63584	-3.54645	-3.45747	-3.36892	-3.28077	-3.19305	-3.10573	-3.01884	-2.93236	-2.84629	-2.76064	-2.67541	-2.59059	-2.50619	-2.4222	-2.33863	-2.25547	-2.17273	-2.09041	-2.0085	-1.927
ENSG00000171865	-152.222	-151.311	-150.404	-149.499	-148.596	-147.697	-146.8	-145.905	-145.014	-144.125	-143.238	-142.354	-141.473	-140.595	-139.719	-138.846	-137.976	-137.108	-136.243	-135.38	-134.521	-133.664	-132.809	-131.957	-131.108	-130.262	-129.418	-128.577	-127.738	-126.902	-126.069	-125.239	-124.411	-123.586	-122.763	-121.943	-121.126	-120.311	-119.5	-118.69	-117.884	-117.08	-116.279	-115.48	-114.684	-113.891	-113.1	-112.312	-111.527
ENSG00000076928	-987.77	-983.122	-978.485	-973.86	-969.246	-964.642	-960.05	-955.469	-950.9	-946.341	-941.794	-937.257	-932.732	-928.218	-923.715	-919.223	-914.743	-910.273	-905.815	-901.368	-896.932	-892.507	-888.093	-883.691	-879.299	-874.919	-870.55	-866.192	-861.845	-857.509	-853.184	-848.871	-844.569	-840.278	-835.998	-831.729	-827.471	-823.224	-818.989	-814.765	-810.551	-806.349	-802.159	-797.979	-793.81	-789.653	-785.507	-781.371	-777.247
ENSG00000204217	-1016.4	-1011.95	-1007.51	-1003.08	-998.666	-994.258	-989.86	-985.471	-981.093	-976.725	-972.366	-968.018	-963.68	-959.352	-955.033	-950.725	-946.427	-942.138	-937.86	-933.592	-929.333	-925.085	-920.847	-916.618	-912.4	-908.192	-903.993	-899.805	-895.627	-891.458	-887.3	-883.151	-879.013	-874.885	-870.766	-866.658	-862.559	-858.471	-854.392	-850.324	-846.266	-842.217	-838.179	-834.15	-830.132	-826.123	-822.125	-818.136	-814.158
ENSG00000131747	-299.388	-298.087	-296.788	-295.492	-294.2	-292.91	-291.624	-290.34	-289.06	-287.783	-286.509	-285.238	-283.97	-282.705	-281.443	-280.184	-278.929	-277.676	-276.427	-275.18	-273.937	-272.697	-271.459	-270.225	-268.994	-267.766	-266.541	-265.319	-264.101	-262.885	-261.672	-260.463	-259.256	-258.053	-256.852	-255.655	-254.461	-253.27	-252.082	-250.897	-249.715	-248.536	-247.36	-246.188	-245.018	-243.852	-242.688	-241.528	-240.37
ENSG00000100764	-19.3257	-19.2466	-19.1678	-19.0893	-19.011	-18.933	-18.8552	-18.7777	-18.7005	-18.6235	-18.5468	-18.4703	-18.3941	-18.3182	-18.2425	-18.1671	-18.0919	-18.017	-17.9423	-17.8679	-17.7938	-17.7199	-17.6463	-17.573	-17.4999	-17.427	-17.3544	-17.2821	-17.21	-17.1382	-17.0667	-16.9954	-16.9244	-16.8536	-16.7831	-16.7128	-16.6428	-16.5731	-16.5036	-16.4344	-16.3654	-16.2967	-16.2283	-16.1601	-16.0922	-16.0245	-15.9571	-15.8899	-15.823
ENSG00000116584	-732.817	-729.631	-726.452	-723.281	-720.117	-716.96	-713.811	-710.669	-707.534	-704.406	-701.285	-698.172	-695.066	-691.968	-688.876	-685.792	-682.715	-679.645	-676.583	-673.528	-670.48	-667.439	-664.406	-661.38	-658.361	-655.349	-652.345	-649.348	-646.358	-643.375	-640.4	-637.432	-634.471	-631.518	-628.571	-625.632	-622.701	-619.776	-616.859	-613.949	-611.046	-608.15	-605.262	-602.381	-599.507	-596.641	-593.782	-590.93	-588.085
ENSG00000123119	-109.765	-109.125	-108.488	-107.852	-107.218	-106.586	-105.956	-105.328	-104.702	-104.077	-103.454	-102.834	-102.215	-101.598	-100.983	-100.369	-99.7578	-99.1482	-98.5405	-97.9346	-97.3306	-96.7284	-96.1282	-95.5298	-94.9332	-94.3385	-93.7457	-93.1547	-92.5656	-91.9784	-91.393	-90.8095	-90.2279	-89.6481	-89.0702	-88.4941	-87.92	-87.3476	-86.7772	-86.2086	-85.6418	-85.0769	-84.5139	-83.9528	-83.3935	-82.8361	-82.2805	-81.7268	-81.175
ENSG00000140798	-7.85931	-7.71376	-7.56888	-7.42468	-7.28114	-7.13827	-6.99608	-6.85455	-6.71369	-6.5735	-6.43399	-6.29514	-6.15696	-6.01945	-5.88261	-5.74644	-5.61094	-5.47611	-5.34195	-5.20846	-5.07563	-4.94348	-4.812	-4.68119	-4.55104	-4.42157	-4.29276	-4.16463	-4.03716	-3.91037	-3.78424	-3.65878	-3.534	-3.40988	-3.28643	-3.16365	-3.04154	-2.9201	-2.79933	-2.67923	-2.55979	-2.44103	-2.32294	-2.20551	-2.08876	-1.97267	-1.85725	-1.74251	-1.62843
ENSG00000187123	-79.2239	-78.6873	-78.1524	-77.6192	-77.0876	-76.5578	-76.0297	-75.5033	-74.9785	-74.4555	-73.9342	-73.4145	-72.8966	-72.3803	-71.8658	-71.3529	-70.8418	-70.3323	-69.8246	-69.3185	-68.8142	-68.3115	-67.8105	-67.3113	-66.8137	-66.3178	-65.8237	-65.3312	-64.8404	-64.3513	-63.8639	-63.3783	-62.8943	-62.412	-61.9314	-61.4525	-60.9753	-60.4998	-60.026	-59.5539	-59.0835	-58.6147	-58.1477	-57.6824	-57.2188	-56.7569	-56.2966	-55.8381	-55.3813
ENSG00000174749	-32.0566	-31.8321	-31.6083	-31.3852	-31.1628	-30.9412	-30.7203	-30.5001	-30.2807	-30.0619	-29.8439	-29.6266	-29.4101	-29.1942	-28.9791	-28.7647	-28.551	-28.3381	-28.1259	-27.9144	-27.7036	-27.4935	-27.2842	-27.0756	-26.8677	-26.6605	-26.4541	-26.2484	-26.0434	-25.8391	-25.6356	-25.4327	-25.2306	-25.0293	-24.8286	-24.6287	-24.4295	-24.231	-24.0332	-23.8362	-23.6398	-23.4442	-23.2494	-23.0552	-22.8618	-22.6691	-22.4771	-22.2859	-22.0953
ENSG00000125869	-33.4482	-33.1391	-32.8311	-32.5243	-32.2188	-31.9144	-31.6112	-31.3092	-31.0084	-30.7088	-30.4104	-30.1132	-29.8172	-29.5224	-29.2288	-28.9363	-28.6451	-28.3551	-28.0662	-27.7786	-27.4922	-27.2069	-26.9228	-26.64	-26.3583	-26.0778	-25.7986	-25.5205	-25.2436	-24.9679	-24.6934	-24.4201	-24.148	-23.8771	-23.6074	-23.3389	-23.0716	-22.8054	-22.5405	-22.2768	-22.0142	-21.7529	-21.4927	-21.2338	-20.976	-20.7195	-20.4641	-20.2099	-19.9569
ENSG00000197472	-33.2601	-32.9593	-32.6597	-32.3611	-32.0638	-31.7675	-31.4724	-31.1785	-30.8856	-30.594	-30.3034	-30.014	-29.7258	-29.4387	-29.1527	-28.8678	-28.5842	-28.3016	-28.0202	-27.7399	-27.4608	-27.1828	-26.9059	-26.6302	-26.3557	-26.0822	-25.8099	-25.5388	-25.2688	-24.9999	-24.7322	-24.4656	-24.2002	-23.9359	-23.6727	-23.4107	-23.1498	-22.89	-22.6314	-22.374	-22.1177	-21.8625	-21.6084	-21.3555	-21.1038	-20.8532	-20.6037	-20.3553	-20.1082
ENSG00000251258	-16.2162	-16.0374	-15.8592	-15.6817	-15.505	-15.329	-15.1536	-14.979	-14.8051	-14.6319	-14.4595	-14.2877	-14.1167	-13.9463	-13.7767	-13.6078	-13.4395	-13.272	-13.1053	-12.9392	-12.7738	-12.6092	-12.4452	-12.282	-12.1195	-11.9577	-11.7966	-11.6362	-11.4765	-11.3175	-11.1593	-11.0017	-10.8449	-10.6888	-10.5334	-10.3787	-10.2247	-10.0714	-9.91883	-9.76698	-9.61584	-9.4654	-9.31568	-9.16667	-9.01837	-8.87078	-8.7239	-8.57774	-8.43228
ENSG00000146755	-11.3988	-11.2471	-11.096	-10.9455	-10.7957	-10.6465	-10.498	-10.3501	-10.2028	-10.0562	-9.91021	-9.76486	-9.62014	-9.47607	-9.33264	-9.18984	-9.04768	-8.90617	-8.76529	-8.62505	-8.48545	-8.34648	-8.20816	-8.07047	-7.93343	-7.79702	-7.66125	-7.52612	-7.39163	-7.25778	-7.12456	-6.99199	-6.86005	-6.72875	-6.59809	-6.46807	-6.33869	-6.20995	-6.08184	-5.95438	-5.82755	-5.70137	-5.57582	-5.45091	-5.32664	-5.203	-5.08001	-4.95765	-4.83594
ENSG00000112312	-61.485	-61.1112	-60.7385	-60.3669	-59.9964	-59.6269	-59.2585	-58.8912	-58.5249	-58.1598	-57.7957	-57.4327	-57.0707	-56.7099	-56.3501	-55.9914	-55.6338	-55.2772	-54.9218	-54.5674	-54.2141	-53.8619	-53.5107	-53.1606	-52.8116	-52.4637	-52.1169	-51.7711	-51.4264	-51.0828	-50.7403	-50.3988	-50.0585	-49.7192	-49.3809	-49.0438	-48.7077	-48.3727	-48.0388	-47.706	-47.3743	-47.0436	-46.714	-46.3855	-46.058	-45.7317	-45.4064	-45.0822	-44.759
ENSG00000130881	-240.236	-239.01	-237.787	-236.568	-235.351	-234.138	-232.928	-231.72	-230.516	-229.315	-228.117	-226.923	-225.731	-224.542	-223.357	-222.174	-220.995	-219.819	-218.646	-217.476	-216.309	-215.145	-213.984	-212.827	-211.672	-210.521	-209.373	-208.227	-207.085	-205.946	-204.81	-203.677	-202.548	-201.421	-200.298	-199.177	-198.06	-196.946	-195.834	-194.726	-193.621	-192.52	-191.421	-190.325	-189.233	-188.143	-187.057	-185.974	-184.893
ENSG00000167757	-27.4207	-27.1933	-26.9667	-26.7409	-26.5159	-26.2917	-26.0683	-25.8457	-25.6239	-25.4029	-25.1826	-24.9632	-24.7445	-24.5267	-24.3096	-24.0934	-23.8779	-23.6633	-23.4494	-23.2363	-23.024	-22.8125	-22.6018	-22.3919	-22.1828	-21.9745	-21.767	-21.5603	-21.3543	-21.1492	-20.9449	-20.7413	-20.5386	-20.3366	-20.1354	-19.9351	-19.7355	-19.5367	-19.3388	-19.1416	-18.9452	-18.7496	-18.5548	-18.3608	-18.1675	-17.9751	-17.7835	-17.5927	-17.4026
ENSG00000135547	-156.375	-155.59	-154.806	-154.025	-153.245	-152.468	-151.692	-150.919	-150.147	-149.378	-148.61	-147.845	-147.082	-146.32	-145.561	-144.804	-144.049	-143.295	-142.544	-141.795	-141.048	-140.302	-139.559	-138.818	-138.079	-137.342	-136.607	-135.874	-135.143	-134.414	-133.687	-132.962	-132.239	-131.518	-130.799	-130.082	-129.367	-128.654	-127.943	-127.235	-126.528	-125.823	-125.12	-124.419	-123.721	-123.024	-122.329	-121.637	-120.946
ENSG00000109323	-133.898	-132.994	-132.093	-131.195	-130.3	-129.408	-128.519	-127.633	-126.75	-125.87	-124.992	-124.118	-123.246	-122.378	-121.512	-120.65	-119.79	-118.933	-118.079	-117.228	-116.38	-115.535	-114.693	-113.854	-113.018	-112.185	-111.354	-110.527	-109.702	-108.881	-108.062	-107.246	-106.434	-105.624	-104.817	-104.013	-103.212	-102.414	-101.619	-100.826	-100.037	-99.2506	-98.4672	-97.6867	-96.9092	-96.1345	-95.3629	-94.5941	-93.8283
ENSG00000182963	-417.763	-415.817	-413.876	-411.939	-410.007	-408.079	-406.157	-404.238	-402.325	-400.416	-398.511	-396.612	-394.717	-392.826	-390.94	-389.059	-387.183	-385.311	-383.443	-381.581	-379.723	-377.869	-376.021	-374.177	-372.337	-370.502	-368.672	-366.846	-365.025	-363.209	-361.397	-359.59	-357.788	-355.99	-354.197	-352.408	-350.624	-348.845	-347.07	-345.3	-343.535	-341.774	-340.018	-338.267	-336.52	-334.777	-333.04	-331.307	-329.579
ENSG00000204257	-65.0948	-64.68	-64.2666	-63.8544	-63.4434	-63.0337	-62.6252	-62.218	-61.8121	-61.4074	-61.004	-60.6018	-60.2009	-59.8012	-59.4028	-59.0057	-58.6098	-58.2151	-57.8217	-57.4296	-57.0387	-56.6491	-56.2607	-55.8736	-55.4877	-55.1031	-54.7198	-54.3377	-53.9569	-53.5773	-53.1989	-52.8219	-52.446	-52.0715	-51.6982	-51.3261	-50.9553	-50.5858	-50.2175	-49.8504	-49.4846	-49.1201	-48.7568	-48.3948	-48.0341	-47.6746	-47.3163	-46.9593	-46.6036
ENSG00000136244	-31.6057	-31.3602	-31.1155	-30.8716	-30.6286	-30.3864	-30.145	-29.9044	-29.6646	-29.4257	-29.1876	-28.9504	-28.7139	-28.4783	-28.2435	-28.0096	-27.7764	-27.5441	-27.3126	-27.0819	-26.8521	-26.6231	-26.3949	-26.1676	-25.941	-25.7153	-25.4904	-25.2664	-25.0431	-24.8207	-24.5992	-24.3784	-24.1585	-23.9394	-23.7211	-23.5036	-23.287	-23.0712	-22.8562	-22.6421	-22.4288	-22.2163	-22.0046	-21.7937	-21.5837	-21.3745	-21.1662	-20.9586	-20.7519
ENSG00000158863	-41.222	-40.9079	-40.5948	-40.2828	-39.9719	-39.6621	-39.3533	-39.0456	-38.739	-38.4334	-38.129	-37.8256	-37.5233	-37.2221	-36.9219	-36.6228	-36.3248	-36.0279	-35.7321	-35.4373	-35.1436	-34.851	-34.5594	-34.269	-33.9796	-33.6913	-33.4041	-33.1179	-32.8328	-32.5488	-32.2659	-31.984	-31.7033	-31.4236	-31.1449	-30.8674	-30.5909	-30.3155	-30.0412	-29.768	-29.4958	-29.2247	-28.9547	-28.6858	-28.4179	-28.1511	-27.8854	-27.6208	-27.3573
ENSG00000148737	-159.58	-158.922	-158.266	-157.611	-156.958	-156.306	-155.656	-155.007	-154.36	-153.715	-153.07	-152.428	-151.787	-151.147	-150.509	-149.872	-149.237	-148.603	-147.971	-147.341	-146.711	-146.084	-145.458	-144.833	-144.21	-143.588	-142.968	-142.35	-141.733	-141.117	-140.503	-139.891	-139.28	-138.67	-138.062	-137.455	-136.85	-136.247	-135.645	-135.044	-134.445	-133.848	-133.252	-132.657	-132.064	-131.473	-130.883	-130.295	-129.708
ENSG00000227471	-11.6718	-11.507	-11.3429	-11.1796	-11.0169	-10.855	-10.6938	-10.5333	-10.3736	-10.2146	-10.0563	-9.89869	-9.74183	-9.5857	-9.43029	-9.2756	-9.12164	-8.9684	-8.81589	-8.6641	-8.51303	-8.36268	-8.21306	-8.06416	-7.91598	-7.76853	-7.6218	-7.47579	-7.3305	-7.18594	-7.04211	-6.89899	-6.7566	-6.61493	-6.47399	-6.33376	-6.19427	-6.05549	-5.91744	-5.78011	-5.6435	-5.50762	-5.37246	-5.23802	-5.10431	-4.97132	-4.83905	-4.70751	-4.57669
ENSG00000198954	-100.269	-99.6975	-99.1275	-98.5591	-97.9924	-97.4272	-96.8636	-96.3016	-95.7413	-95.1825	-94.6253	-94.0698	-93.5158	-92.9634	-92.4127	-91.8635	-91.316	-90.77	-90.2257	-89.6829	-89.1418	-88.6023	-88.0643	-87.528	-86.9933	-86.4601	-85.9286	-85.3987	-84.8703	-84.3436	-83.8185	-83.295	-82.7731	-82.2528	-81.734	-81.2169	-80.7014	-80.1875	-79.6752	-79.1645	-78.6554	-78.1479	-77.642	-77.1377	-76.635	-76.134	-75.6345	-75.1366	-74.6403
ENSG00000114933	-138.353	-137.802	-137.252	-136.703	-136.156	-135.61	-135.065	-134.522	-133.979	-133.439	-132.899	-132.361	-131.824	-131.288	-130.754	-130.221	-129.689	-129.158	-128.629	-128.101	-127.575	-127.049	-126.525	-126.002	-125.481	-124.961	-124.442	-123.925	-123.408	-122.893	-122.38	-121.867	-121.356	-120.847	-120.338	-119.831	-119.325	-118.82	-118.317	-117.815	-117.314	-116.815	-116.317	-115.82	-115.325	-114.83	-114.338	-113.846	-113.356
ENSG00000206560	-1567.03	-1559.98	-1552.95	-1545.93	-1538.93	-1531.94	-1524.97	-1518.02	-1511.08	-1504.16	-1497.25	-1490.36	-1483.49	-1476.63	-1469.79	-1462.97	-1456.16	-1449.36	-1442.59	-1435.83	-1429.08	-1422.36	-1415.64	-1408.95	-1402.27	-1395.61	-1388.96	-1382.33	-1375.71	-1369.11	-1362.53	-1355.97	-1349.42	-1342.88	-1336.36	-1329.86	-1323.38	-1316.91	-1310.45	-1304.02	-1297.6	-1291.19	-1284.8	-1278.43	-1272.07	-1265.73	-1259.41	-1253.1	-1246.81
ENSG00000023516	-33.5175	-33.3912	-33.2653	-33.1399	-33.0149	-32.8903	-32.7662	-32.6426	-32.5194	-32.3966	-32.2743	-32.1525	-32.031	-31.9101	-31.7896	-31.6695	-31.5499	-31.4308	-31.3121	-31.1938	-31.076	-30.9586	-30.8417	-30.7252	-30.6092	-30.4937	-30.3785	-30.2639	-30.1496	-30.0359	-29.9225	-29.8097	-29.6972	-29.5853	-29.4737	-29.3627	-29.252	-29.1418	-29.0321	-28.9228	-28.814	-28.7056	-28.5977	-28.4902	-28.3831	-28.2765	-28.1704	-28.0647	-27.9594
ENSG00000137675	-21.6168	-21.3796	-21.1434	-20.9082	-20.6739	-20.4407	-20.2084	-19.9771	-19.7468	-19.5175	-19.2891	-19.0617	-18.8353	-18.6099	-18.3855	-18.162	-17.9395	-17.718	-17.4975	-17.278	-17.0594	-16.8418	-16.6252	-16.4096	-16.195	-15.9813	-15.7686	-15.5569	-15.3462	-15.1364	-14.9277	-14.7199	-14.5131	-14.3073	-14.1024	-13.8986	-13.6957	-13.4938	-13.2929	-13.0929	-12.894	-12.696	-12.499	-12.303	-12.1079	-11.9139	-11.7208	-11.5287	-11.3375
ENSG00000141503	-1296.76	-1291.03	-1285.32	-1279.61	-1273.93	-1268.25	-1262.59	-1256.94	-1251.3	-1245.68	-1240.07	-1234.47	-1228.88	-1223.31	-1217.75	-1212.21	-1206.67	-1201.15	-1195.65	-1190.15	-1184.67	-1179.2	-1173.75	-1168.31	-1162.88	-1157.46	-1152.06	-1146.67	-1141.29	-1135.93	-1130.58	-1125.24	-1119.92	-1114.6	-1109.31	-1104.02	-1098.75	-1093.49	-1088.24	-1083.01	-1077.78	-1072.58	-1067.38	-1062.2	-1057.03	-1051.87	-1046.73	-1041.6	-1036.48
ENSG00000046651	-28.6156	-28.4867	-28.3581	-28.23	-28.1023	-27.975	-27.8482	-27.7217	-27.5957	-27.4701	-27.345	-27.2202	-27.0959	-26.972	-26.8485	-26.7254	-26.6028	-26.4806	-26.3588	-26.2374	-26.1164	-25.9959	-25.8758	-25.7561	-25.6369	-25.518	-25.3996	-25.2816	-25.1641	-25.0469	-24.9302	-24.8139	-24.6979	-24.5825	-24.4674	-24.3528	-24.2386	-24.1248	-24.0114	-23.8985	-23.786	-23.6739	-23.5623	-23.451	-23.3402	-23.2298	-23.1198	-23.0102	-22.9011
ENSG00000138764	-246.768	-245.436	-244.108	-242.783	-241.461	-240.143	-238.829	-237.518	-236.211	-234.908	-233.608	-232.311	-231.019	-229.729	-228.444	-227.162	-225.883	-224.608	-223.336	-222.069	-220.804	-219.544	-218.286	-217.033	-215.783	-214.536	-213.293	-212.054	-210.818	-209.586	-208.357	-207.132	-205.911	-204.693	-203.479	-202.268	-201.06	-199.857	-198.657	-197.46	-196.267	-195.078	-193.892	-192.71	-191.531	-190.356	-189.184	-188.016	-186.852
ENSG00000165943	-36.5098	-36.2359	-35.9629	-35.6907	-35.4195	-35.1492	-34.8797	-34.6112	-34.3436	-34.0769	-33.8111	-33.5461	-33.2821	-33.019	-32.7568	-32.4955	-32.2351	-31.9756	-31.717	-31.4593	-31.2025	-30.9466	-30.6917	-30.4376	-30.1844	-29.9321	-29.6807	-29.4303	-29.1807	-28.932	-28.6842	-28.4374	-28.1914	-27.9464	-27.7022	-27.4589	-27.2166	-26.9751	-26.7346	-26.4949	-26.2562	-26.0184	-25.7814	-25.5454	-25.3103	-25.076	-24.8427	-24.6103	-24.3787
ENSG00000197153	-34.6273	-34.3737	-34.121	-33.8691	-33.618	-33.3678	-33.1183	-32.8697	-32.6219	-32.3749	-32.1288	-31.8834	-31.6389	-31.3952	-31.1523	-30.9103	-30.6691	-30.4287	-30.1891	-29.9503	-29.7124	-29.4752	-29.2389	-29.0035	-28.7688	-28.535	-28.302	-28.0698	-27.8384	-27.6078	-27.3781	-27.1492	-26.9211	-26.6939	-26.4674	-26.2418	-26.017	-25.793	-25.5699	-25.3475	-25.126	-24.9053	-24.6855	-24.4664	-24.2482	-24.0308	-23.8142	-23.5984	-23.3835
ENSG00000110328	-833.393	-829.13	-824.877	-820.635	-816.405	-812.185	-807.976	-803.778	-799.591	-795.415	-791.25	-787.096	-782.953	-778.82	-774.699	-770.589	-766.489	-762.401	-758.323	-754.257	-750.201	-746.156	-742.122	-738.099	-734.087	-730.086	-726.096	-722.117	-718.149	-714.192	-710.245	-706.31	-702.385	-698.472	-694.569	-690.678	-686.797	-682.927	-679.068	-675.22	-671.383	-667.557	-663.742	-659.938	-656.145	-652.363	-648.591	-644.831	-641.081
ENSG00000253368	-38.2455	-37.9609	-37.6773	-37.3945	-37.1128	-36.832	-36.5521	-36.2732	-35.9952	-35.7181	-35.4421	-35.1669	-34.8927	-34.6195	-34.3472	-34.0759	-33.8055	-33.536	-33.2675	-32.9999	-32.7333	-32.4677	-32.2029	-31.9392	-31.6764	-31.4145	-31.1536	-30.8936	-30.6345	-30.3764	-30.1193	-29.8631	-29.6079	-29.3536	-29.1002	-28.8478	-28.5964	-28.3459	-28.0963	-27.8477	-27.6	-27.3533	-27.1075	-26.8627	-26.6188	-26.3759	-26.1339	-25.8928	-25.6528
ENSG00000099957	-28.3608	-28.0946	-27.8294	-27.5652	-27.302	-27.0399	-26.7788	-26.5187	-26.2596	-26.0015	-25.7445	-25.4885	-25.2335	-24.9795	-24.7266	-24.4747	-24.2238	-23.9739	-23.725	-23.4772	-23.2304	-22.9846	-22.7398	-22.496	-22.2533	-22.0116	-21.7709	-21.5312	-21.2926	-21.055	-20.8184	-20.5828	-20.3482	-20.1147	-19.8822	-19.6507	-19.4202	-19.1907	-18.9623	-18.7349	-18.5085	-18.2831	-18.0588	-17.8354	-17.6131	-17.3918	-17.1716	-16.9523	-16.7341
ENSG00000143420	-84.4587	-84.0024	-83.5473	-83.0934	-82.6406	-82.1891	-81.7387	-81.2895	-80.8415	-80.3947	-79.949	-79.5046	-79.0613	-78.6192	-78.1783	-77.7386	-77.3	-76.8627	-76.4265	-75.9915	-75.5577	-75.1251	-74.6936	-74.2634	-73.8343	-73.4064	-72.9797	-72.5542	-72.1298	-71.7067	-71.2847	-70.8639	-70.4443	-70.0259	-69.6086	-69.1925	-68.7777	-68.364	-67.9515	-67.5401	-67.13	-66.721	-66.3132	-65.9066	-65.5012	-65.097	-64.6939	-64.2921	-63.8914
ENSG00000049541	-122.187	-121.48	-120.775	-120.072	-119.371	-118.672	-117.975	-117.28	-116.587	-115.896	-115.206	-114.519	-113.834	-113.15	-112.469	-111.79	-111.112	-110.437	-109.763	-109.092	-108.422	-107.755	-107.089	-106.426	-105.764	-105.104	-104.447	-103.791	-103.137	-102.485	-101.835	-101.188	-100.542	-99.8978	-99.2558	-98.6159	-97.9779	-97.3418	-96.7077	-96.0756	-95.4455	-94.8174	-94.1912	-93.567	-92.9447	-92.3244	-91.7061	-91.0898	-90.4754
ENSG00000124831	-34.3658	-34.1383	-33.9115	-33.6855	-33.4602	-33.2356	-33.0117	-32.7886	-32.5662	-32.3446	-32.1237	-31.9035	-31.684	-31.4652	-31.2472	-31.03	-30.8134	-30.5976	-30.3825	-30.1681	-29.9545	-29.7416	-29.5294	-29.3179	-29.1072	-28.8972	-28.688	-28.4794	-28.2716	-28.0646	-27.8582	-27.6526	-27.4477	-27.2436	-27.0401	-26.8374	-26.6355	-26.4342	-26.2337	-26.0339	-25.8349	-25.6365	-25.4389	-25.2421	-25.0459	-24.8505	-24.6558	-24.4619	-24.2686
ENSG00000070388	-11.7508	-11.5838	-11.4175	-11.2519	-11.0871	-10.9229	-10.7596	-10.5969	-10.435	-10.2738	-10.1133	-9.95358	-9.79458	-9.63631	-9.47877	-9.32196	-9.16588	-9.01053	-8.85592	-8.70203	-8.54888	-8.39645	-8.24476	-8.0938	-7.94357	-7.79407	-7.6453	-7.49726	-7.34996	-7.20338	-7.05754	-6.91242	-6.76804	-6.62439	-6.48147	-6.33928	-6.19782	-6.05709	-5.9171	-5.77783	-5.6393	-5.50149	-5.36442	-5.22808	-5.09246	-4.95758	-4.82343	-4.69002	-4.55733
ENSG00000144026	-30.5766	-30.2957	-30.016	-29.7373	-29.4597	-29.1831	-28.9077	-28.6332	-28.3599	-28.0876	-27.8163	-27.5461	-27.277	-27.009	-26.742	-26.4761	-26.2112	-25.9474	-25.6847	-25.423	-25.1624	-24.9029	-24.6444	-24.387	-24.1306	-23.8753	-23.6211	-23.3679	-23.1158	-22.8648	-22.6148	-22.3659	-22.1181	-21.8713	-21.6256	-21.3809	-21.1373	-20.8948	-20.6533	-20.4129	-20.1736	-19.9353	-19.6981	-19.4619	-19.2268	-18.9928	-18.7598	-18.5279	-18.2971
ENSG00000167578	-95.5556	-95.0309	-94.5077	-93.9859	-93.4656	-92.9468	-92.4294	-91.9135	-91.399	-90.8859	-90.3743	-89.8642	-89.3555	-88.8482	-88.3424	-87.8381	-87.3352	-86.8338	-86.3338	-85.8352	-85.3381	-84.8425	-84.3483	-83.8556	-83.3643	-82.8745	-82.3861	-81.8991	-81.4137	-80.9296	-80.447	-79.9659	-79.4862	-79.008	-78.5312	-78.0559	-77.582	-77.1096	-76.6386	-76.1691	-75.701	-75.2344	-74.7692	-74.3055	-73.8432	-73.3824	-72.923	-72.4651	-72.0086
ENSG00000067445	-70.4387	-70.0609	-69.6841	-69.3083	-68.9334	-68.5595	-68.1866	-67.8146	-67.4436	-67.0736	-66.7045	-66.3364	-65.9693	-65.6031	-65.2379	-64.8737	-64.5104	-64.1481	-63.7868	-63.4264	-63.067	-62.7086	-62.3511	-61.9946	-61.6391	-61.2846	-60.931	-60.5783	-60.2267	-59.876	-59.5262	-59.1775	-58.8297	-58.4828	-58.137	-57.7921	-57.4481	-57.1052	-56.7632	-56.4221	-56.0821	-55.743	-55.4048	-55.0677	-54.7315	-54.3962	-54.062	-53.7287	-53.3963
ENSG00000183631	-8.88347	-8.78676	-8.69039	-8.59436	-8.49868	-8.40333	-8.30832	-8.21364	-8.11931	-8.02532	-7.93167	-7.83836	-7.74538	-7.65275	-7.56045	-7.4685	-7.37688	-7.28561	-7.19467	-7.10407	-7.01381	-6.92389	-6.83432	-6.74508	-6.65618	-6.56761	-6.47939	-6.39151	-6.30397	-6.21677	-6.1299	-6.04338	-5.95719	-5.87135	-5.78584	-5.70067	-5.61584	-5.53136	-5.44721	-5.3634	-5.27993	-5.1968	-5.11401	-5.03156	-4.94945	-4.86767	-4.78624	-4.70515	-4.62439
ENSG00000255359	-7.92318	-7.81063	-7.69853	-7.58688	-7.47569	-7.36495	-7.25467	-7.14484	-7.03547	-6.92655	-6.81808	-6.71007	-6.60251	-6.49541	-6.38876	-6.28257	-6.17683	-6.07154	-5.96671	-5.86233	-5.75841	-5.65494	-5.55192	-5.44936	-5.34725	-5.2456	-5.1444	-5.04366	-4.94337	-4.84353	-4.74415	-4.64522	-4.54675	-4.44873	-4.35117	-4.25406	-4.1574	-4.0612	-3.96545	-3.87016	-3.77532	-3.68093	-3.587	-3.49353	-3.4005	-3.30793	-3.21582	-3.12416	-3.03295
ENSG00000181029	-140.071	-139.332	-138.594	-137.859	-137.125	-136.393	-135.663	-134.935	-134.209	-133.485	-132.762	-132.042	-131.324	-130.607	-129.893	-129.18	-128.469	-127.761	-127.054	-126.349	-125.646	-124.945	-124.246	-123.549	-122.853	-122.16	-121.469	-120.779	-120.091	-119.406	-118.722	-118.04	-117.36	-116.682	-116.006	-115.332	-114.66	-113.99	-113.321	-112.655	-111.991	-111.328	-110.667	-110.009	-109.352	-108.697	-108.044	-107.393	-106.744
ENSG00000137876	-54.2271	-53.9148	-53.6034	-53.2929	-52.9833	-52.6747	-52.367	-52.0602	-51.7543	-51.4493	-51.1453	-50.8422	-50.54	-50.2387	-49.9383	-49.6389	-49.3404	-49.0428	-48.7461	-48.4503	-48.1555	-47.8616	-47.5686	-47.2765	-46.9853	-46.6951	-46.4058	-46.1174	-45.8299	-45.5434	-45.2577	-44.973	-44.6892	-44.4063	-44.1244	-43.8433	-43.5632	-43.284	-43.0057	-42.7284	-42.4519	-42.1764	-41.9018	-41.6282	-41.3554	-41.0836	-40.8126	-40.5426	-40.2736
ENSG00000142949	-487.487	-485.307	-483.132	-480.963	-478.798	-476.639	-474.485	-472.337	-470.193	-468.055	-465.922	-463.794	-461.672	-459.555	-457.442	-455.336	-453.234	-451.137	-449.046	-446.96	-444.88	-442.804	-440.734	-438.669	-436.609	-434.554	-432.505	-430.46	-428.421	-426.388	-424.359	-422.336	-420.318	-418.305	-416.297	-414.295	-412.298	-410.306	-408.319	-406.337	-404.361	-402.39	-400.424	-398.463	-396.508	-394.558	-392.613	-390.673	-388.738
ENSG00000129219	-38.1159	-37.7612	-37.4079	-37.0561	-36.7056	-36.3565	-36.0088	-35.6626	-35.3177	-34.9743	-34.6322	-34.2916	-33.9524	-33.6145	-33.2781	-32.9431	-32.6095	-32.2773	-31.9465	-31.6171	-31.2891	-30.9625	-30.6373	-30.3135	-29.9912	-29.6702	-29.3506	-29.0325	-28.7157	-28.4004	-28.0864	-27.7739	-27.4628	-27.153	-26.8447	-26.5378	-26.2323	-25.9281	-25.6254	-25.3241	-25.0242	-24.7257	-24.4287	-24.133	-23.8387	-23.5458	-23.2543	-22.9643	-22.6756
ENSG00000038002	-26.1783	-25.9272	-25.677	-25.4279	-25.1797	-24.9325	-24.6862	-24.441	-24.1967	-23.9534	-23.7111	-23.4697	-23.2293	-22.9899	-22.7515	-22.514	-22.2775	-22.042	-21.8075	-21.5739	-21.3413	-21.1097	-20.8791	-20.6494	-20.4207	-20.193	-19.9662	-19.7405	-19.5157	-19.2918	-19.069	-18.8471	-18.6262	-18.4063	-18.1874	-17.9694	-17.7524	-17.5364	-17.3213	-17.1072	-16.8941	-16.682	-16.4708	-16.2607	-16.0515	-15.8432	-15.636	-15.4297	-15.2244
ENSG00000148297	-63.3386	-62.9241	-62.5109	-62.099	-61.6884	-61.279	-60.8709	-60.4641	-60.0585	-59.6543	-59.2513	-58.8495	-58.4491	-58.0499	-57.652	-57.2553	-56.86	-56.4659	-56.073	-55.6815	-55.2912	-54.9022	-54.5145	-54.128	-53.7428	-53.3589	-52.9763	-52.5949	-52.2148	-51.836	-51.4584	-51.0822	-50.7072	-50.3334	-49.961	-49.5898	-49.2199	-48.8512	-48.4838	-48.1177	-47.7529	-47.3894	-47.0271	-46.6661	-46.3063	-45.9479	-45.5907	-45.2348	-44.8801
ENSG00000143842	-201.68	-200.751	-199.825	-198.9	-197.978	-197.058	-196.141	-195.225	-194.312	-193.401	-192.493	-191.586	-190.682	-189.78	-188.881	-187.983	-187.088	-186.195	-185.305	-184.416	-183.53	-182.646	-181.765	-180.885	-180.008	-179.133	-178.261	-177.39	-176.522	-175.656	-174.793	-173.931	-173.072	-172.215	-171.361	-170.508	-169.658	-168.81	-167.965	-167.121	-166.28	-165.441	-164.605	-163.77	-162.938	-162.108	-161.281	-160.455	-159.632
ENSG00000072422	-1131.92	-1126.26	-1120.62	-1115	-1109.39	-1103.79	-1098.21	-1092.64	-1087.09	-1081.55	-1076.02	-1070.51	-1065.01	-1059.53	-1054.06	-1048.61	-1043.17	-1037.74	-1032.33	-1026.93	-1021.55	-1016.18	-1010.82	-1005.48	-1000.15	-994.842	-989.544	-984.259	-978.989	-973.734	-968.492	-963.265	-958.052	-952.853	-947.668	-942.497	-937.341	-932.199	-927.071	-921.957	-916.858	-911.772	-906.701	-901.644	-896.601	-891.573	-886.558	-881.558	-876.572
ENSG00000123143	-348.94	-347.221	-345.507	-343.798	-342.092	-340.391	-338.694	-337.002	-335.314	-333.63	-331.951	-330.275	-328.604	-326.938	-325.276	-323.618	-321.964	-320.315	-318.67	-317.029	-315.393	-313.761	-312.133	-310.509	-308.89	-307.275	-305.665	-304.059	-302.457	-300.859	-299.266	-297.677	-296.092	-294.512	-292.936	-291.364	-289.797	-288.234	-286.675	-285.121	-283.571	-282.025	-280.483	-278.946	-277.413	-275.884	-274.36	-272.84	-271.325
ENSG00000116005	-46.8157	-46.4346	-46.0549	-45.6765	-45.2996	-44.924	-44.5497	-44.1768	-43.8053	-43.4352	-43.0664	-42.699	-42.333	-41.9683	-41.605	-41.2431	-40.8825	-40.5233	-40.1654	-39.809	-39.4538	-39.1001	-38.7477	-38.3967	-38.0471	-37.6988	-37.3519	-37.0064	-36.6622	-36.3194	-35.9779	-35.6379	-35.2992	-34.9618	-34.6258	-34.2912	-33.958	-33.6261	-33.2956	-32.9664	-32.6387	-32.3123	-31.9872	-31.6635	-31.3412	-31.0203	-30.7007	-30.3825	-30.0656
ENSG00000132768	-42.3695	-42.033	-41.6976	-41.3635	-41.0306	-40.6988	-40.3683	-40.0389	-39.7107	-39.3838	-39.058	-38.7334	-38.41	-38.0878	-37.7668	-37.447	-37.1283	-36.8109	-36.4947	-36.1796	-35.8658	-35.5531	-35.2416	-34.9314	-34.6223	-34.3144	-34.0077	-33.7022	-33.3979	-33.0948	-32.7928	-32.4921	-32.1926	-31.8942	-31.5971	-31.3011	-31.0063	-30.7127	-30.4204	-30.1292	-29.8392	-29.5504	-29.2628	-28.9763	-28.6911	-28.4071	-28.1242	-27.8426	-27.5621
ENSG00000196772	-17.8512	-17.6541	-17.4577	-17.2622	-17.0674	-16.8735	-16.6803	-16.488	-16.2964	-16.1057	-15.9157	-15.7265	-15.5382	-15.3506	-15.1638	-14.9778	-14.7926	-14.6082	-14.4246	-14.2418	-14.0598	-13.8786	-13.6982	-13.5186	-13.3398	-13.1618	-12.9845	-12.8081	-12.6325	-12.4576	-12.2836	-12.1103	-11.9379	-11.7662	-11.5954	-11.4253	-11.2561	-11.0876	-10.9199	-10.7531	-10.587	-10.4217	-10.2572	-10.0935	-9.93063	-9.76853	-9.60723	-9.44673	-9.28702
ENSG00000198870	-11.7335	-11.5645	-11.3963	-11.2289	-11.0622	-10.8962	-10.731	-10.5666	-10.4029	-10.2399	-10.0777	-9.91621	-9.75548	-9.5955	-9.43626	-9.27778	-9.12003	-8.96304	-8.80678	-8.65128	-8.49652	-8.34251	-8.18924	-8.03672	-7.88495	-7.73392	-7.58364	-7.4341	-7.28531	-7.13727	-6.98997	-6.84342	-6.69761	-6.55255	-6.40824	-6.26467	-6.12185	-5.97977	-5.83844	-5.69786	-5.55802	-5.41893	-5.28058	-5.14299	-5.00613	-4.87003	-4.73466	-4.60005	-4.46618
ENSG00000197705	-256.459	-255.217	-253.979	-252.743	-251.51	-250.28	-249.054	-247.83	-246.61	-245.393	-244.178	-242.967	-241.759	-240.554	-239.352	-238.153	-236.958	-235.765	-234.576	-233.389	-232.206	-231.025	-229.848	-228.674	-227.503	-226.335	-225.17	-224.008	-222.85	-221.694	-220.542	-219.392	-218.246	-217.103	-215.962	-214.825	-213.691	-212.56	-211.433	-210.308	-209.186	-208.068	-206.952	-205.84	-204.73	-203.624	-202.521	-201.421	-200.324
ENSG00000175764	-203.864	-202.718	-201.576	-200.437	-199.3	-198.167	-197.038	-195.911	-194.787	-193.667	-192.55	-191.436	-190.325	-189.217	-188.113	-187.011	-185.913	-184.818	-183.726	-182.637	-181.552	-180.469	-179.39	-178.314	-177.241	-176.171	-175.104	-174.041	-172.981	-171.923	-170.869	-169.819	-168.771	-167.726	-166.685	-165.647	-164.612	-163.58	-162.551	-161.525	-160.503	-159.484	-158.468	-157.455	-156.445	-155.438	-154.435	-153.434	-152.437
ENSG00000104941	-23.5322	-23.2928	-23.0543	-22.8167	-22.5801	-22.3445	-22.1098	-21.876	-21.6433	-21.4114	-21.1805	-20.9506	-20.7216	-20.4936	-20.2665	-20.0404	-19.8152	-19.591	-19.3678	-19.1455	-18.9241	-18.7037	-18.4842	-18.2657	-18.0482	-17.8316	-17.616	-17.4013	-17.1875	-16.9747	-16.7629	-16.552	-16.3421	-16.1331	-15.9251	-15.718	-15.5119	-15.3068	-15.1025	-14.8993	-14.697	-14.4956	-14.2952	-14.0958	-13.8973	-13.6997	-13.5031	-13.3075	-13.1128
ENSG00000197723	-9.70726	-9.57095	-9.43521	-9.30004	-9.16545	-9.03143	-8.89799	-8.76512	-8.63283	-8.5011	-8.36996	-8.23938	-8.10938	-7.97996	-7.85111	-7.72283	-7.59512	-7.46799	-7.34144	-7.21546	-7.09005	-6.96521	-6.84095	-6.71727	-6.59415	-6.47162	-6.34965	-6.22826	-6.10745	-5.9872	-5.86753	-5.74844	-5.62992	-5.51197	-5.3946	-5.2778	-5.16158	-5.04593	-4.93085	-4.81635	-4.70242	-4.58906	-4.47628	-4.36407	-4.25244	-4.14138	-4.0309	-3.92099	-3.81165
ENSG00000169057	-8.38713	-8.32077	-8.25468	-8.18888	-8.12334	-8.05809	-7.99311	-7.9284	-7.86397	-7.79982	-7.73594	-7.67234	-7.60901	-7.54596	-7.48318	-7.42068	-7.35845	-7.2965	-7.23482	-7.17342	-7.1123	-7.05146	-6.99089	-6.93059	-6.87057	-6.81083	-6.75136	-6.69217	-6.63325	-6.57461	-6.51624	-6.45814	-6.40032	-6.34277	-6.2855	-6.2285	-6.17178	-6.11535	-6.05919	-6.0033	-5.94769	-5.89236	-5.83729	-5.7825	-5.72799	-5.67375	-5.61979	-5.5661	-5.51268
ENSG00000180440	-205.232	-204.107	-202.984	-201.865	-200.748	-199.635	-198.524	-197.417	-196.313	-195.212	-194.113	-193.018	-191.926	-190.837	-189.751	-188.668	-187.588	-186.511	-185.438	-184.367	-183.299	-182.235	-181.173	-180.114	-179.059	-178.006	-176.957	-175.91	-174.867	-173.827	-172.79	-171.755	-170.724	-169.696	-168.671	-167.649	-166.63	-165.614	-164.601	-163.591	-162.585	-161.581	-160.58	-159.583	-158.588	-157.596	-156.608	-155.622	-154.64
ENSG00000185262	-82.9597	-82.5426	-82.1265	-81.7115	-81.2975	-80.8846	-80.4727	-80.0619	-79.6521	-79.2434	-78.8357	-78.4291	-78.0235	-77.6189	-77.2154	-76.813	-76.4116	-76.0112	-75.6119	-75.2136	-74.8164	-74.4202	-74.0251	-73.631	-73.238	-72.846	-72.455	-72.0651	-71.6763	-71.2885	-70.9017	-70.516	-70.1313	-69.7477	-69.3651	-68.9836	-68.6031	-68.2236	-67.8452	-67.4679	-67.0916	-66.7163	-66.3421	-65.9689	-65.5968	-65.2257	-64.8557	-64.4867	-64.1188
ENSG00000167996	-27.5884	-27.4085	-27.2291	-27.0503	-26.872	-26.6943	-26.5171	-26.3404	-26.1643	-25.9888	-25.8138	-25.6393	-25.4654	-25.292	-25.1191	-24.9468	-24.7751	-24.6039	-24.4332	-24.2631	-24.0935	-23.9245	-23.756	-23.588	-23.4206	-23.2537	-23.0874	-22.9216	-22.7564	-22.5917	-22.4275	-22.2639	-22.1009	-21.9383	-21.7764	-21.6149	-21.454	-21.2937	-21.1339	-20.9746	-20.8159	-20.6577	-20.5001	-20.343	-20.1864	-20.0304	-19.875	-19.72	-19.5657
ENSG00000186281	-10.9669	-10.8049	-10.6437	-10.4832	-10.3234	-10.1644	-10.006	-9.84839	-9.69149	-9.5353	-9.37984	-9.2251	-9.07108	-8.91778	-8.76519	-8.61333	-8.4622	-8.31178	-8.16208	-8.0131	-7.86484	-7.71731	-7.57049	-7.42439	-7.27902	-7.13437	-6.99043	-6.84722	-6.70473	-6.56295	-6.4219	-6.28157	-6.14196	-6.00307	-5.8649	-5.72745	-5.59072	-5.45471	-5.31943	-5.18486	-5.05101	-4.91789	-4.78548	-4.6538	-4.52283	-4.39259	-4.26306	-4.13426	-4.00618
ENSG00000149970	-200.98	-200.192	-199.406	-198.622	-197.839	-197.058	-196.279	-195.502	-194.727	-193.954	-193.182	-192.412	-191.644	-190.878	-190.113	-189.35	-188.59	-187.83	-187.073	-186.318	-185.564	-184.812	-184.062	-183.314	-182.567	-181.823	-181.08	-180.339	-179.6	-178.862	-178.126	-177.393	-176.66	-175.93	-175.202	-174.475	-173.75	-173.027	-172.306	-171.587	-170.869	-170.153	-169.439	-168.727	-168.016	-167.308	-166.601	-165.896	-165.193
ENSG00000136840	-57.7517	-57.3461	-56.9418	-56.5389	-56.1372	-55.7368	-55.3377	-54.9399	-54.5435	-54.1483	-53.7544	-53.3619	-52.9706	-52.5807	-52.192	-51.8047	-51.4186	-51.0339	-50.6505	-50.2683	-49.8875	-49.508	-49.1298	-48.7529	-48.3772	-48.0029	-47.6299	-47.2582	-46.8878	-46.5187	-46.1509	-45.7845	-45.4193	-45.0554	-44.6928	-44.3315	-43.9716	-43.6129	-43.2555	-42.8995	-42.5447	-42.1913	-41.8391	-41.4883	-41.1387	-40.7905	-40.4435	-40.0979	-39.7536
ENSG00000236981	-19.1627	-18.9697	-18.7774	-18.5859	-18.3952	-18.2051	-18.0158	-17.8273	-17.6395	-17.4524	-17.266	-17.0804	-16.8956	-16.7115	-16.5281	-16.3455	-16.1636	-15.9824	-15.802	-15.6223	-15.4434	-15.2652	-15.0877	-14.911	-14.735	-14.5598	-14.3853	-14.2115	-14.0385	-13.8662	-13.6947	-13.5239	-13.3538	-13.1845	-13.0159	-12.8481	-12.681	-12.5146	-12.349	-12.1841	-12.02	-11.8566	-11.6939	-11.532	-11.3708	-11.2103	-11.0506	-10.8917	-10.7334
ENSG00000100380	-134.047	-133.441	-132.836	-132.232	-131.631	-131.03	-130.431	-129.834	-129.238	-128.644	-128.051	-127.46	-126.87	-126.282	-125.695	-125.11	-124.526	-123.944	-123.363	-122.784	-122.206	-121.63	-121.056	-120.482	-119.911	-119.341	-118.772	-118.205	-117.639	-117.075	-116.513	-115.951	-115.392	-114.834	-114.277	-113.722	-113.169	-112.617	-112.066	-111.517	-110.97	-110.424	-109.879	-109.336	-108.795	-108.255	-107.716	-107.179	-106.644
ENSG00000114650	-378.035	-376.208	-374.386	-372.567	-370.754	-368.944	-367.139	-365.339	-363.543	-361.752	-359.965	-358.183	-356.405	-354.631	-352.862	-351.098	-349.338	-347.582	-345.831	-344.084	-342.342	-340.605	-338.871	-337.143	-335.418	-333.699	-331.983	-330.273	-328.566	-326.864	-325.167	-323.474	-321.786	-320.102	-318.422	-316.747	-315.077	-313.411	-311.749	-310.092	-308.44	-306.791	-305.148	-303.509	-301.874	-300.244	-298.618	-296.997	-295.38
ENSG00000105643	-25.4326	-25.1811	-24.9306	-24.6811	-24.4325	-24.185	-23.9384	-23.6928	-23.4483	-23.2047	-22.9621	-22.7205	-22.4799	-22.2403	-22.0017	-21.764	-21.5274	-21.2918	-21.0571	-20.8235	-20.5908	-20.3591	-20.1284	-19.8988	-19.6701	-19.4424	-19.2157	-18.9899	-18.7652	-18.5415	-18.3188	-18.097	-17.8763	-17.6565	-17.4377	-17.22	-17.0032	-16.7874	-16.5726	-16.3588	-16.146	-15.9341	-15.7233	-15.5135	-15.3046	-15.0968	-14.8899	-14.684	-14.4792
ENSG00000129534	-36.1038	-35.8158	-35.5289	-35.2429	-34.9579	-34.674	-34.3911	-34.1092	-33.8283	-33.5484	-33.2695	-32.9916	-32.7147	-32.4389	-32.164	-31.8902	-31.6174	-31.3456	-31.0748	-30.805	-30.5362	-30.2684	-30.0016	-29.7359	-29.4712	-29.2074	-28.9447	-28.683	-28.4223	-28.1626	-27.9039	-27.6462	-27.3896	-27.1339	-26.8793	-26.6256	-26.373	-26.1214	-25.8708	-25.6212	-25.3726	-25.125	-24.8785	-24.6329	-24.3884	-24.1449	-23.9023	-23.6608	-23.4203
ENSG00000215277	-6.54774	-6.44972	-6.35208	-6.25484	-6.15798	-6.06152	-5.96544	-5.86975	-5.77445	-5.67954	-5.58502	-5.49088	-5.39714	-5.30378	-5.21082	-5.11824	-5.02605	-4.93425	-4.84284	-4.75182	-4.66119	-4.57094	-4.48109	-4.39162	-4.30254	-4.21385	-4.12555	-4.03764	-3.95012	-3.86299	-3.77624	-3.68989	-3.60392	-3.51834	-3.43315	-3.34835	-3.26394	-3.17992	-3.09628	-3.01304	-2.93018	-2.84771	-2.76563	-2.68394	-2.60264	-2.52173	-2.4412	-2.36107	-2.28132
ENSG00000150938	-496.075	-493.781	-491.493	-489.21	-486.933	-484.662	-482.396	-480.135	-477.88	-475.631	-473.387	-471.148	-468.916	-466.688	-464.466	-462.25	-460.039	-457.834	-455.634	-453.44	-451.251	-449.068	-446.891	-444.719	-442.552	-440.391	-438.235	-436.085	-433.941	-431.802	-429.669	-427.541	-425.418	-423.301	-421.19	-419.084	-416.984	-414.889	-412.8	-410.716	-408.638	-406.565	-404.498	-402.437	-400.381	-398.33	-396.285	-394.245	-392.211
ENSG00000134873	-51.0214	-50.6608	-50.3014	-49.9431	-49.5861	-49.2302	-48.8755	-48.522	-48.1697	-47.8186	-47.4686	-47.1199	-46.7723	-46.4259	-46.0807	-45.7367	-45.3939	-45.0522	-44.7118	-44.3725	-44.0344	-43.6975	-43.3618	-43.0273	-42.694	-42.3618	-42.0309	-41.7011	-41.3725	-41.0451	-40.7189	-40.3938	-40.07	-39.7473	-39.4259	-39.1056	-38.7865	-38.4686	-38.1518	-37.8363	-37.5219	-37.2088	-36.8968	-36.586	-36.2764	-35.968	-35.6607	-35.3547	-35.0498
ENSG00000115758	-123.775	-123.143	-122.514	-121.886	-121.259	-120.634	-120.011	-119.39	-118.77	-118.152	-117.535	-116.92	-116.306	-115.695	-115.084	-114.476	-113.869	-113.264	-112.66	-112.058	-111.457	-110.859	-110.262	-109.666	-109.072	-108.48	-107.889	-107.3	-106.713	-106.127	-105.543	-104.96	-104.379	-103.8	-103.222	-102.646	-102.072	-101.499	-100.928	-100.358	-99.7906	-99.2243	-98.6597	-98.0966	-97.5353	-96.9755	-96.4173	-95.8608	-95.3059
ENSG00000145879	-18.686	-18.4742	-18.2632	-18.0531	-17.8439	-17.6356	-17.4281	-17.2215	-17.0158	-16.811	-16.607	-16.404	-16.2018	-16.0004	-15.8	-15.6004	-15.4017	-15.2039	-15.007	-14.8109	-14.6157	-14.4214	-14.2279	-14.0354	-13.8437	-13.6529	-13.463	-13.2739	-13.0857	-12.8984	-12.712	-12.5264	-12.3418	-12.158	-11.975	-11.793	-11.6118	-11.4315	-11.2521	-11.0736	-10.8959	-10.7191	-10.5432	-10.3682	-10.194	-10.0208	-9.84836	-9.67683	-9.50618
ENSG00000171956	-168.334	-167.525	-166.719	-165.915	-165.113	-164.312	-163.514	-162.717	-161.923	-161.131	-160.34	-159.552	-158.765	-157.98	-157.198	-156.417	-155.638	-154.862	-154.087	-153.314	-152.543	-151.775	-151.008	-150.243	-149.48	-148.719	-147.96	-147.203	-146.448	-145.695	-144.944	-144.194	-143.447	-142.702	-141.959	-141.218	-140.478	-139.741	-139.006	-138.272	-137.541	-136.811	-136.084	-135.358	-134.635	-133.913	-133.193	-132.476	-131.76
ENSG00000111328	-61.794	-61.4662	-61.1393	-60.8132	-60.488	-60.1637	-59.8402	-59.5176	-59.1959	-58.875	-58.5549	-58.2357	-57.9174	-57.6	-57.2834	-56.9676	-56.6528	-56.3388	-56.0256	-55.7133	-55.4019	-55.0913	-54.7816	-54.4728	-54.1648	-53.8577	-53.5514	-53.246	-52.9414	-52.6377	-52.3349	-52.033	-51.7319	-51.4316	-51.1322	-50.8337	-50.536	-50.2392	-49.9433	-49.6482	-49.354	-49.0606	-48.7681	-48.4765	-48.1857	-47.8958	-47.6067	-47.3186	-47.0312
ENSG00000119640	-77.5752	-77.0067	-76.4402	-75.8756	-75.313	-74.7523	-74.1936	-73.6368	-73.0819	-72.529	-71.9781	-71.429	-70.882	-70.3368	-69.7936	-69.2524	-68.7131	-68.1758	-67.6403	-67.1069	-66.5754	-66.0458	-65.5181	-64.9925	-64.4687	-63.9469	-63.4271	-62.9091	-62.3932	-61.8791	-61.3671	-60.8569	-60.3487	-59.8425	-59.3382	-58.8358	-58.3354	-57.8369	-57.3404	-56.8458	-56.3532	-55.8625	-55.3738	-54.8869	-54.4021	-53.9192	-53.4382	-52.9592	-52.4821
ENSG00000186847	-120.988	-120.339	-119.693	-119.048	-118.404	-117.763	-117.123	-116.484	-115.848	-115.213	-114.58	-113.948	-113.319	-112.691	-112.064	-111.44	-110.817	-110.195	-109.576	-108.958	-108.342	-107.727	-107.115	-106.504	-105.894	-105.287	-104.681	-104.076	-103.474	-102.873	-102.274	-101.677	-101.081	-100.487	-99.8945	-99.3039	-98.715	-98.1278	-97.5422	-96.9584	-96.3763	-95.7959	-95.2172	-94.6402	-94.0649	-93.4913	-92.9194	-92.3492	-91.7807
ENSG00000179750	-15.1493	-14.9781	-14.8076	-14.6378	-14.4687	-14.3003	-14.1325	-13.9655	-13.7991	-13.6334	-13.4684	-13.304	-13.1404	-12.9774	-12.8152	-12.6536	-12.4926	-12.3324	-12.1729	-12.014	-11.8558	-11.6983	-11.5415	-11.3854	-11.23	-11.0752	-10.9211	-10.7677	-10.615	-10.463	-10.3117	-10.161	-10.011	-9.86175	-9.71315	-9.56523	-9.41799	-9.27144	-9.12557	-8.98038	-8.83588	-8.69206	-8.54893	-8.40647	-8.26471	-8.12362	-7.98322	-7.84351	-7.70448
ENSG00000188888	-30.1607	-29.9216	-29.6834	-29.4459	-29.2093	-28.9735	-28.7386	-28.5044	-28.2711	-28.0386	-27.8069	-27.5761	-27.346	-27.1168	-26.8884	-26.6608	-26.434	-26.2081	-25.983	-25.7587	-25.5352	-25.3125	-25.0907	-24.8697	-24.6495	-24.4301	-24.2116	-23.9938	-23.7769	-23.5608	-23.3455	-23.1311	-22.9174	-22.7046	-22.4926	-22.2814	-22.0711	-21.8615	-21.6528	-21.4449	-21.2378	-21.0316	-20.8261	-20.6215	-20.4177	-20.2147	-20.0125	-19.8112	-19.6107
ENSG00000144320	-113.679	-113.04	-112.402	-111.765	-111.131	-110.498	-109.867	-109.238	-108.611	-107.986	-107.362	-106.741	-106.121	-105.502	-104.886	-104.271	-103.659	-103.048	-102.439	-101.831	-101.226	-100.622	-100.02	-99.4197	-98.8214	-98.2248	-97.6301	-97.0371	-96.446	-95.8566	-95.2691	-94.6834	-94.0995	-93.5173	-92.937	-92.3585	-91.7818	-91.2069	-90.6337	-90.0624	-89.4929	-88.9252	-88.3593	-87.7952	-87.2329	-86.6724	-86.1137	-85.5568	-85.0018
ENSG00000124635	-3.94227	-3.84773	-3.75362	-3.65994	-3.56668	-3.47385	-3.38145	-3.28947	-3.19793	-3.1068	-3.01611	-2.92584	-2.836	-2.74659	-2.65761	-2.56905	-2.48092	-2.39322	-2.30594	-2.21909	-2.13267	-2.04668	-1.96111	-1.87597	-1.79126	-1.70698	-1.62312	-1.53969	-1.45669	-1.37411	-1.29196	-1.21024	-1.12895	-1.04808	-0.967639	-0.887627	-0.808042	-0.728884	-0.650153	-0.57185	-0.493974	-0.416525	-0.339503	-0.262908	-0.186741	-0.111001	-0.0356884	0.0391972	0.113656
ENSG00000137343	-229.824	-228.639	-227.457	-226.279	-225.103	-223.93	-222.761	-221.595	-220.431	-219.271	-218.114	-216.96	-215.809	-214.661	-213.516	-212.374	-211.235	-210.1	-208.967	-207.838	-206.711	-205.588	-204.467	-203.35	-202.236	-201.125	-200.017	-198.912	-197.81	-196.711	-195.615	-194.523	-193.433	-192.347	-191.263	-190.183	-189.105	-188.031	-186.96	-185.892	-184.827	-183.765	-182.706	-181.65	-180.597	-179.548	-178.501	-177.457	-176.417
ENSG00000144724	-206.422	-205.395	-204.371	-203.35	-202.331	-201.315	-200.302	-199.292	-198.284	-197.279	-196.277	-195.278	-194.281	-193.287	-192.296	-191.308	-190.322	-189.339	-188.359	-187.382	-186.407	-185.435	-184.466	-183.499	-182.536	-181.575	-180.617	-179.661	-178.709	-177.759	-176.811	-175.867	-174.925	-173.986	-173.05	-172.117	-171.186	-170.258	-169.333	-168.41	-167.49	-166.573	-165.659	-164.748	-163.839	-162.933	-162.03	-161.129	-160.231
ENSG00000172803	-30.1612	-29.8669	-29.5738	-29.2819	-28.9911	-28.7015	-28.4131	-28.1258	-27.8397	-27.5548	-27.271	-26.9885	-26.707	-26.4268	-26.1477	-25.8698	-25.5931	-25.3175	-25.0431	-24.7699	-24.4978	-24.2269	-23.9572	-23.6886	-23.4213	-23.155	-22.89	-22.6261	-22.3634	-22.1019	-21.8415	-21.5823	-21.3243	-21.0674	-20.8117	-20.5572	-20.3038	-20.0516	-19.8006	-19.5508	-19.3021	-19.0546	-18.8083	-18.5631	-18.3191	-18.0763	-17.8346	-17.5941	-17.3548
ENSG00000198018	-24.3046	-24.0864	-23.869	-23.6525	-23.4367	-23.2218	-23.0076	-22.7943	-22.5818	-22.3701	-22.1592	-21.9491	-21.7398	-21.5314	-21.3237	-21.1169	-20.9109	-20.7056	-20.5012	-20.2976	-20.0949	-19.8929	-19.6917	-19.4914	-19.2918	-19.0931	-18.8952	-18.6981	-18.5018	-18.3063	-18.1116	-17.9177	-17.7247	-17.5324	-17.341	-17.1504	-16.9606	-16.7716	-16.5834	-16.396	-16.2094	-16.0237	-15.8387	-15.6546	-15.4712	-15.2887	-15.107	-14.9261	-14.746
ENSG00000221926	-21.1424	-20.9185	-20.6954	-20.4732	-20.252	-20.0316	-19.8121	-19.5936	-19.3759	-19.1591	-18.9432	-18.7283	-18.5142	-18.301	-18.0887	-17.8774	-17.6669	-17.4573	-17.2486	-17.0408	-16.8339	-16.6279	-16.4229	-16.2187	-16.0154	-15.813	-15.6115	-15.4109	-15.2112	-15.0124	-14.8145	-14.6175	-14.4214	-14.2262	-14.0319	-13.8385	-13.646	-13.4544	-13.2637	-13.0739	-12.8849	-12.6969	-12.5098	-12.3236	-12.1383	-11.9539	-11.7704	-11.5877	-11.406
ENSG00000062650	-279.263	-278.165	-277.071	-275.978	-274.888	-273.801	-272.716	-271.633	-270.553	-269.476	-268.401	-267.328	-266.257	-265.19	-264.124	-263.061	-262.001	-260.943	-259.887	-258.834	-257.783	-256.735	-255.689	-254.646	-253.605	-252.566	-251.53	-250.497	-249.466	-248.437	-247.411	-246.387	-245.366	-244.347	-243.33	-242.316	-241.305	-240.296	-239.289	-238.285	-237.283	-236.284	-235.287	-234.293	-233.301	-232.311	-231.324	-230.339	-229.357
ENSG00000077157	-43.3765	-43.0919	-42.8081	-42.5253	-42.2433	-41.9623	-41.6821	-41.4028	-41.1244	-40.847	-40.5704	-40.2947	-40.0198	-39.7459	-39.4729	-39.2008	-38.9295	-38.6592	-38.3897	-38.1212	-37.8535	-37.5867	-37.3209	-37.0559	-36.7918	-36.5286	-36.2663	-36.0049	-35.7443	-35.4847	-35.226	-34.9681	-34.7112	-34.4551	-34.2	-33.9457	-33.6923	-33.4398	-33.1882	-32.9375	-32.6877	-32.4388	-32.1908	-31.9436	-31.6974	-31.4521	-31.2076	-30.9641	-30.7214
ENSG00000182504	-66.9857	-66.5462	-66.1081	-65.6714	-65.236	-64.8021	-64.3695	-63.9382	-63.5084	-63.0799	-62.6528	-62.2271	-61.8028	-61.3799	-60.9583	-60.5381	-60.1193	-59.7019	-59.2858	-58.8711	-58.4578	-58.0459	-57.6354	-57.2262	-56.8184	-56.412	-56.007	-55.6033	-55.2011	-54.8002	-54.4006	-54.0025	-53.6057	-53.2104	-52.8164	-52.4237	-52.0325	-51.6426	-51.2541	-50.867	-50.4813	-50.0969	-49.7139	-49.3323	-48.9521	-48.5733	-48.1958	-47.8197	-47.445
ENSG00000100439	-167.482	-166.499	-165.518	-164.541	-163.566	-162.594	-161.625	-160.658	-159.695	-158.734	-157.776	-156.821	-155.869	-154.919	-153.973	-153.029	-152.088	-151.15	-150.214	-149.282	-148.352	-147.425	-146.501	-145.58	-144.661	-143.746	-142.833	-141.923	-141.015	-140.111	-139.21	-138.311	-137.415	-136.522	-135.631	-134.744	-133.859	-132.977	-132.098	-131.222	-130.349	-129.478	-128.61	-127.746	-126.883	-126.024	-125.168	-124.314	-123.463
ENSG00000135211	-50.7725	-50.4512	-50.1309	-49.8116	-49.4932	-49.1758	-48.8594	-48.5439	-48.2294	-47.9159	-47.6034	-47.2918	-46.9813	-46.6716	-46.363	-46.0553	-45.7486	-45.4429	-45.1381	-44.8344	-44.5315	-44.2297	-43.9288	-43.629	-43.33	-43.0321	-42.7351	-42.4391	-42.1441	-41.85	-41.5569	-41.2648	-40.9737	-40.6835	-40.3943	-40.1061	-39.8188	-39.5325	-39.2472	-38.9629	-38.6795	-38.3971	-38.1157	-37.8353	-37.5558	-37.2773	-36.9998	-36.7232	-36.4476
ENSG00000133063	-16.0416	-15.8543	-15.6678	-15.4821	-15.2971	-15.1129	-14.9295	-14.7469	-14.565	-14.3839	-14.2035	-14.0239	-13.8451	-13.6671	-13.4898	-13.3133	-13.1376	-12.9626	-12.7884	-12.615	-12.4424	-12.2705	-12.0994	-11.929	-11.7594	-11.5906	-11.4226	-11.2553	-11.0888	-10.9231	-10.7581	-10.5939	-10.4305	-10.2678	-10.106	-9.94484	-9.78449	-9.62491	-9.4661	-9.30806	-9.15079	-8.99429	-8.83856	-8.68359	-8.5294	-8.37597	-8.22331	-8.07143	-7.92031
ENSG00000165309	-28.0828	-27.8206	-27.5594	-27.2993	-27.0401	-26.782	-26.5248	-26.2687	-26.0136	-25.7595	-25.5063	-25.2542	-25.0031	-24.753	-24.504	-24.2559	-24.0088	-23.7627	-23.5177	-23.2736	-23.0306	-22.7885	-22.5475	-22.3075	-22.0684	-21.8304	-21.5934	-21.3574	-21.1224	-20.8884	-20.6554	-20.4235	-20.1925	-19.9625	-19.7336	-19.5056	-19.2786	-19.0527	-18.8278	-18.6038	-18.3809	-18.159	-17.9381	-17.7182	-17.4993	-17.2814	-17.0645	-16.8486	-16.6337
ENSG00000105792	-31.1071	-30.8365	-30.5669	-30.2983	-30.0308	-29.7642	-29.4986	-29.2341	-28.9706	-28.708	-28.4465	-28.186	-27.9265	-27.668	-27.4105	-27.154	-26.8985	-26.644	-26.3906	-26.1381	-25.8867	-25.6362	-25.3868	-25.1383	-24.8909	-24.6445	-24.3991	-24.1547	-23.9113	-23.6689	-23.4275	-23.1871	-22.9477	-22.7094	-22.472	-22.2357	-22.0003	-21.766	-21.5326	-21.3003	-21.069	-20.8387	-20.6094	-20.3811	-20.1538	-19.9275	-19.7022	-19.4779	-19.2546
ENSG00000124074	-21.3951	-21.1832	-20.9721	-20.7618	-20.5522	-20.3435	-20.1356	-19.9285	-19.7223	-19.5168	-19.3121	-19.1082	-18.9051	-18.7028	-18.5014	-18.3007	-18.1008	-17.9018	-17.7035	-17.506	-17.3094	-17.1135	-16.9185	-16.7242	-16.5308	-16.3381	-16.1463	-15.9553	-15.765	-15.5756	-15.387	-15.1992	-15.0122	-14.8259	-14.6405	-14.4559	-14.2721	-14.0891	-13.9069	-13.7255	-13.5449	-13.3651	-13.1861	-13.008	-12.8306	-12.654	-12.4782	-12.3033	-12.1291
ENSG00000188833	-17.9972	-17.7771	-17.5579	-17.3397	-17.1225	-16.9062	-16.6909	-16.4765	-16.2631	-16.0507	-15.8392	-15.6286	-15.4191	-15.2105	-15.0028	-14.7961	-14.5903	-14.3856	-14.1817	-13.9788	-13.7769	-13.576	-13.376	-13.1769	-12.9788	-12.7817	-12.5855	-12.3903	-12.1961	-12.0028	-11.8104	-11.619	-11.4286	-11.2391	-11.0506	-10.863	-10.6764	-10.4908	-10.3061	-10.1224	-9.93961	-9.7578	-9.57694	-9.39704	-9.2181	-9.04011	-8.86308	-8.68701	-8.5119
ENSG00000160131	-36.4822	-36.2717	-36.0618	-35.8524	-35.6436	-35.4354	-35.2278	-35.0208	-34.8144	-34.6086	-34.4034	-34.1987	-33.9947	-33.7912	-33.5883	-33.386	-33.1843	-32.9832	-32.7827	-32.5828	-32.3834	-32.1847	-31.9865	-31.7889	-31.592	-31.3956	-31.1998	-31.0045	-30.8099	-30.6159	-30.4224	-30.2296	-30.0373	-29.8456	-29.6545	-29.464	-29.2741	-29.0848	-28.896	-28.7079	-28.5203	-28.3334	-28.147	-27.9612	-27.776	-27.5914	-27.4074	-27.2239	-27.0411
ENSG00000146352	-922.43	-917.992	-913.565	-909.149	-904.743	-900.348	-895.964	-891.59	-887.227	-882.875	-878.534	-874.203	-869.883	-865.574	-861.275	-856.987	-852.71	-848.444	-844.188	-839.943	-835.708	-831.485	-827.272	-823.069	-818.878	-814.697	-810.527	-806.367	-802.218	-798.08	-793.953	-789.836	-785.73	-781.635	-777.55	-773.476	-769.413	-765.361	-761.319	-757.288	-753.267	-749.258	-745.259	-741.27	-737.293	-733.326	-729.37	-725.424	-721.489
ENSG00000174130	-60.4604	-60.0165	-59.574	-59.133	-58.6936	-58.2556	-57.8191	-57.3842	-56.9507	-56.5187	-56.0883	-55.6593	-55.2318	-54.8059	-54.3814	-53.9585	-53.537	-53.1171	-52.6986	-52.2817	-51.8662	-51.4523	-51.0398	-50.6289	-50.2194	-49.8115	-49.4051	-49.0001	-48.5967	-48.1947	-47.7943	-47.3954	-46.9979	-46.602	-46.2076	-45.8147	-45.4232	-45.0333	-44.6449	-44.258	-43.8725	-43.4886	-43.1062	-42.7253	-42.3459	-41.9679	-41.5915	-41.2166	-40.8432
ENSG00000116745	-11.1943	-11.0467	-10.8998	-10.7535	-10.6078	-10.4627	-10.3182	-10.1743	-10.031	-9.88839	-9.74636	-9.60493	-9.46412	-9.32392	-9.18433	-9.04536	-8.90699	-8.76924	-8.63211	-8.49558	-8.35967	-8.22437	-8.08968	-7.9556	-7.82214	-7.68929	-7.55705	-7.42543	-7.29441	-7.16401	-7.03422	-6.90505	-6.77648	-6.64853	-6.52119	-6.39446	-6.26835	-6.14284	-6.01795	-5.89367	-5.77001	-5.64695	-5.52451	-5.40268	-5.28147	-5.16086	-5.04087	-4.92149	-4.80272
ENSG00000221978	-287.068	-285.667	-284.269	-282.875	-281.485	-280.098	-278.714	-277.334	-275.958	-274.584	-273.215	-271.849	-270.486	-269.127	-267.772	-266.419	-265.071	-263.726	-262.384	-261.046	-259.712	-258.38	-257.053	-255.729	-254.408	-253.091	-251.777	-250.467	-249.161	-247.858	-246.558	-245.262	-243.969	-242.68	-241.394	-240.112	-238.834	-237.559	-236.287	-235.019	-233.754	-232.493	-231.235	-229.981	-228.73	-227.483	-226.24	-225	-223.763
ENSG00000068137	-29.0681	-28.8396	-28.612	-28.3852	-28.1592	-27.934	-27.7097	-27.4862	-27.2635	-27.0416	-26.8205	-26.6003	-26.3808	-26.1622	-25.9444	-25.7275	-25.5113	-25.296	-25.0815	-24.8678	-24.655	-24.4429	-24.2317	-24.0213	-23.8117	-23.603	-23.395	-23.1879	-22.9816	-22.7761	-22.5715	-22.3676	-22.1646	-21.9624	-21.761	-21.5605	-21.3607	-21.1618	-20.9637	-20.7664	-20.57	-20.3743	-20.1795	-19.9855	-19.7924	-19.6	-19.4085	-19.2177	-19.0278
ENSG00000240871	-17.953	-17.7651	-17.578	-17.3916	-17.2059	-17.0209	-16.8367	-16.6532	-16.4705	-16.2885	-16.1072	-15.9266	-15.7468	-15.5677	-15.3894	-15.2117	-15.0348	-14.8587	-14.6832	-14.5085	-14.3346	-14.1614	-13.9889	-13.8171	-13.6461	-13.4757	-13.3062	-13.1373	-12.9692	-12.8019	-12.6352	-12.4693	-12.3041	-12.1397	-11.976	-11.813	-11.6508	-11.4892	-11.3285	-11.1684	-11.0091	-10.8505	-10.6927	-10.5355	-10.3791	-10.2235	-10.0686	-9.91438	-9.76092
ENSG00000165733	-141.54	-140.766	-139.994	-139.224	-138.456	-137.69	-136.926	-136.165	-135.405	-134.648	-133.892	-133.139	-132.388	-131.64	-130.893	-130.148	-129.406	-128.665	-127.927	-127.191	-126.457	-125.725	-124.996	-124.268	-123.543	-122.819	-122.098	-121.379	-120.662	-119.947	-119.235	-118.524	-117.816	-117.109	-116.405	-115.703	-115.003	-114.305	-113.61	-112.916	-112.225	-111.536	-110.848	-110.163	-109.48	-108.8	-108.121	-107.444	-106.77
ENSG00000152475	-16.0202	-15.8312	-15.6429	-15.4554	-15.2688	-15.0829	-14.8978	-14.7134	-14.5299	-14.3472	-14.1652	-13.984	-13.8036	-13.624	-13.4452	-13.2671	-13.0899	-12.9134	-12.7377	-12.5628	-12.3887	-12.2154	-12.0428	-11.8711	-11.7001	-11.5299	-11.3605	-11.1919	-11.024	-10.857	-10.6907	-10.5252	-10.3605	-10.1966	-10.0335	-9.87115	-9.70959	-9.54882	-9.38883	-9.22963	-9.07121	-8.91358	-8.75673	-8.60067	-8.44539	-8.2909	-8.13719	-7.98427	-7.83213
ENSG00000121570	-78.5038	-78.0232	-77.5439	-77.0661	-76.5897	-76.1147	-75.6412	-75.169	-74.6983	-74.2289	-73.761	-73.2945	-72.8295	-72.3658	-71.9035	-71.4427	-70.9833	-70.5253	-70.0687	-69.6135	-69.1597	-68.7074	-68.2565	-67.8069	-67.3588	-66.9122	-66.4669	-66.023	-65.5806	-65.1395	-64.6999	-64.2617	-63.8249	-63.3896	-62.9556	-62.5231	-62.0919	-61.6622	-61.2339	-60.8071	-60.3816	-59.9575	-59.5349	-59.1137	-58.6939	-58.2755	-57.8585	-57.4429	-57.0288
ENSG00000183479	-5.11437	-5.02204	-4.93009	-4.83852	-4.74733	-4.65652	-4.56609	-4.47604	-4.38637	-4.29708	-4.20817	-4.11964	-4.03149	-3.94372	-3.85633	-3.76932	-3.6827	-3.59645	-3.51058	-3.42509	-3.33998	-3.25525	-3.17091	-3.08694	-3.00335	-2.92014	-2.83732	-2.75487	-2.6728	-2.59111	-2.50981	-2.42888	-2.34833	-2.26816	-2.18838	-2.10897	-2.02994	-1.9513	-1.87303	-1.79515	-1.71764	-1.64052	-1.56377	-1.4874	-1.41141	-1.3358	-1.26058	-1.18573	-1.11127
ENSG00000102683	-49.6872	-49.2863	-48.8869	-48.4889	-48.0924	-47.6973	-47.3037	-46.9115	-46.5207	-46.1314	-45.7436	-45.3572	-44.9722	-44.5887	-44.2066	-43.826	-43.4468	-43.0691	-42.6928	-42.318	-41.9446	-41.5726	-41.2021	-40.8331	-40.4655	-40.0993	-39.7346	-39.3714	-39.0095	-38.6492	-38.2902	-37.9328	-37.5767	-37.2221	-36.869	-36.5173	-36.167	-35.8182	-35.4709	-35.125	-34.7805	-34.4375	-34.0959	-33.7558	-33.4171	-33.0799	-32.7441	-32.4098	-32.0769
ENSG00000181626	-2.92647	-2.85427	-2.78241	-2.7109	-2.63972	-2.56888	-2.49838	-2.42822	-2.3584	-2.28892	-2.21978	-2.15097	-2.08251	-2.01438	-1.9466	-1.87915	-1.81205	-1.74528	-1.67885	-1.61276	-1.54701	-1.4816	-1.41653	-1.3518	-1.2874	-1.22335	-1.15964	-1.09626	-1.03322	-0.970528	-0.90817	-0.846151	-0.784471	-0.723131	-0.662129	-0.601467	-0.541144	-0.48116	-0.421515	-0.362209	-0.303242	-0.244614	-0.186326	-0.128376	-0.0707653	-0.0134936	0.043439	0.100033	0.156287
ENSG00000156256	-71.1251	-70.6838	-70.2437	-69.805	-69.3675	-68.9313	-68.4964	-68.0629	-67.6306	-67.1996	-66.7699	-66.3415	-65.9143	-65.4885	-65.064	-64.6408	-64.2188	-63.7982	-63.3788	-62.9608	-62.544	-62.1285	-61.7144	-61.3015	-60.8899	-60.4796	-60.0706	-59.6629	-59.2565	-58.8514	-58.4475	-58.045	-57.6438	-57.2438	-56.8452	-56.4478	-56.0518	-55.657	-55.2635	-54.8713	-54.4804	-54.0908	-53.7025	-53.3155	-52.9298	-52.5454	-52.1623	-51.7804	-51.3999
ENSG00000169248	-15.6288	-15.458	-15.2879	-15.1184	-14.9496	-14.7815	-14.6141	-14.4474	-14.2813	-14.1159	-13.9511	-13.7871	-13.6237	-13.461	-13.299	-13.1376	-12.9769	-12.8169	-12.6576	-12.4989	-12.3409	-12.1836	-12.027	-11.871	-11.7157	-11.5611	-11.4071	-11.2539	-11.1013	-10.9494	-10.7981	-10.6475	-10.4976	-10.3484	-10.1999	-10.052	-9.9048	-9.75827	-9.61242	-9.46724	-9.32273	-9.1789	-9.03574	-8.89326	-8.75145	-8.61032	-8.46986	-8.33007	-8.19096
ENSG00000178795	-17.5626	-17.3587	-17.1556	-16.9533	-16.7519	-16.5514	-16.3517	-16.1528	-15.9548	-15.7576	-15.5612	-15.3658	-15.1711	-14.9773	-14.7844	-14.5923	-14.401	-14.2106	-14.021	-13.8323	-13.6444	-13.4574	-13.2712	-13.0859	-12.9014	-12.7177	-12.5349	-12.3529	-12.1718	-11.9916	-11.8121	-11.6336	-11.4558	-11.2789	-11.1029	-10.9277	-10.7534	-10.5799	-10.4072	-10.2354	-10.0644	-9.89431	-9.72503	-9.5566	-9.38902	-9.22228	-9.05638	-8.89134	-8.72713
ENSG00000105854	-106.824	-106.118	-105.414	-104.713	-104.013	-103.316	-102.621	-101.928	-101.238	-100.549	-99.8635	-99.1797	-98.4981	-97.8188	-97.1417	-96.4669	-95.7943	-95.1239	-94.4557	-93.7898	-93.1262	-92.4647	-91.8055	-91.1486	-90.4938	-89.8414	-89.1911	-88.5431	-87.8973	-87.2537	-86.6124	-85.9734	-85.3365	-84.7019	-84.0695	-83.4394	-82.8115	-82.1858	-81.5624	-80.9412	-80.3222	-79.7055	-79.091	-78.4788	-77.8688	-77.261	-76.6554	-76.0521	-75.451
ENSG00000183196	-11.4658	-11.315	-11.1649	-11.0154	-10.8665	-10.7183	-10.5707	-10.4237	-10.2773	-10.1315	-9.98641	-9.84192	-9.69805	-9.5548	-9.41218	-9.27019	-9.12882	-8.98807	-8.84795	-8.70846	-8.56959	-8.43135	-8.29373	-8.15674	-8.02038	-7.88463	-7.74952	-7.61503	-7.48116	-7.34792	-7.21531	-7.08332	-6.95195	-6.82122	-6.6911	-6.56161	-6.43275	-6.30451	-6.1769	-6.04991	-5.92355	-5.79782	-5.6727	-5.54822	-5.42436	-5.30112	-5.17851	-5.05653	-4.93517
ENSG00000105619	-27.4783	-27.2612	-27.0448	-26.8292	-26.6143	-26.4001	-26.1867	-25.9739	-25.762	-25.5507	-25.3402	-25.1304	-24.9213	-24.713	-24.5053	-24.2985	-24.0923	-23.8869	-23.6822	-23.4782	-23.275	-23.0725	-22.8707	-22.6697	-22.4694	-22.2698	-22.0709	-21.8728	-21.6754	-21.4788	-21.2828	-21.0876	-20.8931	-20.6994	-20.5064	-20.3141	-20.1225	-19.9317	-19.7416	-19.5522	-19.3636	-19.1757	-18.9885	-18.8021	-18.6163	-18.4313	-18.2471	-18.0635	-17.8807
ENSG00000141255	-18.1488	-17.9564	-17.7649	-17.5741	-17.3841	-17.1948	-17.0063	-16.8185	-16.6315	-16.4453	-16.2598	-16.0751	-15.8912	-15.708	-15.5256	-15.3439	-15.1631	-14.9829	-14.8036	-14.6249	-14.4471	-14.27	-14.0937	-13.9181	-13.7433	-13.5693	-13.396	-13.2235	-13.0517	-12.8807	-12.7105	-12.541	-12.3723	-12.2044	-12.0372	-11.8708	-11.7051	-11.5402	-11.3761	-11.2127	-11.0501	-10.8882	-10.7271	-10.5668	-10.4072	-10.2484	-10.0904	-9.9331	-9.77657
ENSG00000008952	-173.164	-172.36	-171.558	-170.758	-169.96	-169.164	-168.37	-167.578	-166.788	-166	-165.214	-164.43	-163.648	-162.868	-162.09	-161.313	-160.539	-159.767	-158.997	-158.228	-157.462	-156.698	-155.935	-155.175	-154.416	-153.66	-152.905	-152.153	-151.402	-150.654	-149.907	-149.162	-148.42	-147.679	-146.94	-146.203	-145.469	-144.736	-144.005	-143.276	-142.549	-141.824	-141.101	-140.38	-139.661	-138.944	-138.229	-137.516	-136.805
ENSG00000177830	-215.574	-214.293	-213.016	-211.743	-210.474	-209.208	-207.947	-206.688	-205.434	-204.183	-202.937	-201.693	-200.454	-199.218	-197.987	-196.758	-195.534	-194.313	-193.097	-191.883	-190.674	-189.468	-188.267	-187.068	-185.874	-184.683	-183.497	-182.313	-181.134	-179.958	-178.786	-177.618	-176.454	-175.293	-174.136	-172.983	-171.834	-170.688	-169.546	-168.408	-167.274	-166.143	-165.016	-163.893	-162.773	-161.658	-160.546	-159.437	-158.333
ENSG00000188735	-272.698	-271.204	-269.714	-268.228	-266.746	-265.269	-263.795	-262.325	-260.86	-259.398	-257.941	-256.487	-255.038	-253.593	-252.152	-250.715	-249.281	-247.852	-246.428	-245.007	-243.59	-242.177	-240.768	-239.364	-237.963	-236.567	-235.174	-233.786	-232.402	-231.022	-229.645	-228.273	-226.905	-225.541	-224.181	-222.826	-221.474	-220.126	-218.782	-217.443	-216.107	-214.776	-213.448	-212.125	-210.806	-209.491	-208.18	-206.872	-205.569
ENSG00000137710	-278.021	-276.723	-275.429	-274.137	-272.849	-271.564	-270.282	-269.004	-267.728	-266.456	-265.187	-263.921	-262.658	-261.399	-260.142	-258.889	-257.639	-256.392	-255.148	-253.907	-252.67	-251.435	-250.204	-248.976	-247.752	-246.53	-245.311	-244.096	-242.884	-241.675	-240.469	-239.266	-238.067	-236.871	-235.678	-234.488	-233.301	-232.117	-230.937	-229.759	-228.585	-227.414	-226.246	-225.082	-223.92	-222.762	-221.607	-220.455	-219.306
ENSG00000204577	-37.3572	-37.0687	-36.7813	-36.4948	-36.2093	-35.9248	-35.6413	-35.3587	-35.0771	-34.7965	-34.5169	-34.2383	-33.9606	-33.6839	-33.4082	-33.1335	-32.8597	-32.5869	-32.3152	-32.0443	-31.7745	-31.5056	-31.2378	-30.9709	-30.7049	-30.44	-30.176	-29.913	-29.651	-29.39	-29.13	-28.8709	-28.6128	-28.3557	-28.0995	-27.8444	-27.5902	-27.337	-27.0848	-26.8335	-26.5833	-26.334	-26.0857	-25.8383	-25.592	-25.3466	-25.1022	-24.8588	-24.6164
ENSG00000128563	-27.4301	-27.1993	-26.9694	-26.7403	-26.512	-26.2845	-26.0578	-25.832	-25.6069	-25.3826	-25.1592	-24.9366	-24.7147	-24.4937	-24.2735	-24.0541	-23.8356	-23.6178	-23.4008	-23.1847	-22.9693	-22.7548	-22.541	-22.3281	-22.116	-21.9047	-21.6942	-21.4845	-21.2757	-21.0676	-20.8604	-20.6539	-20.4483	-20.2435	-20.0394	-19.8362	-19.6338	-19.4323	-19.2315	-19.0315	-18.8324	-18.634	-18.4365	-18.2397	-18.0438	-17.8487	-17.6544	-17.4609	-17.2682
ENSG00000104499	-12.6534	-12.4857	-12.3187	-12.1524	-11.9869	-11.822	-11.6579	-11.4945	-11.3318	-11.1698	-11.0085	-10.8479	-10.6881	-10.529	-10.3706	-10.2129	-10.0559	-9.8996	-9.74405	-9.58921	-9.43509	-9.28168	-9.12898	-8.97701	-8.82574	-8.67519	-8.52536	-8.37624	-8.22783	-8.08014	-7.93317	-7.78691	-7.64136	-7.49653	-7.35242	-7.20902	-7.06633	-6.92436	-6.7831	-6.64256	-6.50274	-6.36362	-6.22523	-6.08755	-5.95058	-5.81433	-5.67879	-5.54397	-5.40986
ENSG00000112941	-255.35	-254.247	-253.147	-252.05	-250.955	-249.862	-248.772	-247.684	-246.599	-245.517	-244.437	-243.359	-242.284	-241.212	-240.142	-239.075	-238.01	-236.947	-235.887	-234.83	-233.775	-232.723	-231.673	-230.626	-229.581	-228.538	-227.499	-226.461	-225.427	-224.394	-223.364	-222.337	-221.313	-220.29	-219.271	-218.253	-217.239	-216.227	-215.217	-214.21	-213.205	-212.203	-211.203	-210.206	-209.212	-208.22	-207.23	-206.243	-205.259
ENSG00000179058	-12.1078	-11.9543	-11.8015	-11.6492	-11.4976	-11.3466	-11.1962	-11.0465	-10.8974	-10.749	-10.6011	-10.4539	-10.3073	-10.1614	-10.0161	-9.87141	-9.72736	-9.58394	-9.44115	-9.29899	-9.15746	-9.01657	-8.8763	-8.73667	-8.59766	-8.45929	-8.32154	-8.18443	-8.04795	-7.9121	-7.77687	-7.64228	-7.50832	-7.37499	-7.2423	-7.11023	-6.97879	-6.84798	-6.71781	-6.58826	-6.45935	-6.33106	-6.20341	-6.07639	-5.94999	-5.82423	-5.6991	-5.5746	-5.45073
ENSG00000214711	-26.834	-26.589	-26.345	-26.1018	-25.8596	-25.6183	-25.3779	-25.1384	-24.8998	-24.6622	-24.4254	-24.1896	-23.9546	-23.7206	-23.4875	-23.2553	-23.024	-22.7936	-22.5641	-22.3356	-22.1079	-21.8812	-21.6554	-21.4305	-21.2065	-20.9834	-20.7612	-20.5399	-20.3196	-20.1001	-19.8816	-19.6639	-19.4472	-19.2314	-19.0165	-18.8026	-18.5895	-18.3773	-18.1661	-17.9557	-17.7463	-17.5378	-17.3302	-17.1235	-16.9177	-16.7128	-16.5089	-16.3058	-16.1037
ENSG00000215474	0.13847	0.173187	0.207719	0.242066	0.276228	0.310204	0.343995	0.377601	0.411022	0.444257	0.477307	0.510172	0.542852	0.575347	0.607656	0.639781	0.67172	0.703474	0.735043	0.766427	0.797625	0.828639	0.859467	0.89011	0.920568	0.950841	0.980929	1.01083	1.04055	1.07008	1.09943	1.12859	1.15757	1.18636	1.21497	1.24339	1.27163	1.29969	1.32755	1.35524	1.38273	1.41005	1.43718	1.46412	1.49088	1.51745	1.54384	1.57005	1.59607
ENSG00000153214	-102.033	-101.302	-100.572	-99.8456	-99.1213	-98.3995	-97.6802	-96.9633	-96.249	-95.5371	-94.8277	-94.1208	-93.4164	-92.7144	-92.0149	-91.318	-90.6235	-89.9314	-89.2419	-88.5549	-87.8703	-87.1882	-86.5086	-85.8315	-85.1568	-84.4847	-83.815	-83.1478	-82.4831	-81.8209	-81.1612	-80.5039	-79.8491	-79.1968	-78.547	-77.8997	-77.2548	-76.6125	-75.9726	-75.3352	-74.7003	-74.0679	-73.4379	-72.8104	-72.1855	-71.563	-70.9429	-70.3254	-69.7103
ENSG00000138606	-69.7466	-69.3407	-68.9359	-68.5323	-68.1298	-67.7284	-67.3282	-66.929	-66.531	-66.1342	-65.7384	-65.3438	-64.9503	-64.5579	-64.1667	-63.7766	-63.3876	-62.9998	-62.613	-62.2274	-61.8429	-61.4596	-61.0774	-60.6963	-60.3163	-59.9374	-59.5597	-59.1831	-58.8076	-58.4333	-58.0601	-57.688	-57.317	-56.9472	-56.5785	-56.2109	-55.8445	-55.4791	-55.1149	-54.7518	-54.3899	-54.0291	-53.6694	-53.3108	-52.9533	-52.597	-52.2418	-51.8878	-51.5348
ENSG00000101367	-216.269	-215.298	-214.329	-213.362	-212.397	-211.434	-210.474	-209.516	-208.561	-207.607	-206.656	-205.707	-204.761	-203.817	-202.875	-201.935	-200.997	-200.062	-199.129	-198.199	-197.27	-196.344	-195.42	-194.499	-193.579	-192.662	-191.748	-190.835	-189.925	-189.017	-188.111	-187.208	-186.307	-185.408	-184.511	-183.617	-182.725	-181.835	-180.948	-180.062	-179.179	-178.299	-177.42	-176.544	-175.67	-174.799	-173.929	-173.062	-172.197
ENSG00000163702	-66.4627	-65.9976	-65.5341	-65.072	-64.6114	-64.1523	-63.6948	-63.2387	-62.7841	-62.331	-61.8794	-61.4293	-60.9807	-60.5336	-60.088	-59.6439	-59.2013	-58.7602	-58.3206	-57.8825	-57.4459	-57.0108	-56.5772	-56.145	-55.7144	-55.2853	-54.8577	-54.4315	-54.0069	-53.5838	-53.1622	-52.742	-52.3234	-51.9062	-51.4906	-51.0764	-50.6638	-50.2526	-49.843	-49.4348	-49.0282	-48.623	-48.2194	-47.8172	-47.4165	-47.0173	-46.6197	-46.2235	-45.8288
ENSG00000203784	-11.3769	-11.2357	-11.0949	-10.9548	-10.8152	-10.6762	-10.5378	-10.3999	-10.2627	-10.126	-9.98981	-9.85425	-9.71925	-9.58483	-9.45098	-9.3177	-9.185	-9.05286	-8.9213	-8.79031	-8.65989	-8.53005	-8.40077	-8.27207	-8.14394	-8.01638	-7.8894	-7.76298	-7.63714	-7.51187	-7.38717	-7.26304	-7.13949	-7.01651	-6.8941	-6.77226	-6.65099	-6.5303	-6.41018	-6.29063	-6.17165	-6.05324	-5.93541	-5.81815	-5.70146	-5.58534	-5.46979	-5.35482	-5.24042
ENSG00000250317	-109.946	-109.279	-108.613	-107.949	-107.287	-106.627	-105.969	-105.313	-104.659	-104.007	-103.357	-102.709	-102.062	-101.418	-100.776	-100.136	-99.4973	-98.861	-98.2266	-97.5941	-96.9637	-96.3351	-95.7086	-95.084	-94.4614	-93.8408	-93.2221	-92.6054	-91.9906	-91.3778	-90.767	-90.1581	-89.5512	-88.9463	-88.3433	-87.7423	-87.1433	-86.5462	-85.9511	-85.3579	-84.7667	-84.1775	-83.5903	-83.005	-82.4217	-81.8403	-81.2609	-80.6835	-80.108
ENSG00000072062	-278.6	-277.329	-276.061	-274.796	-273.533	-272.274	-271.018	-269.764	-268.514	-267.267	-266.022	-264.781	-263.542	-262.307	-261.074	-259.845	-258.618	-257.395	-256.174	-254.957	-253.742	-252.53	-251.322	-250.116	-248.913	-247.714	-246.517	-245.323	-244.133	-242.945	-241.76	-240.578	-239.399	-238.224	-237.051	-235.881	-234.714	-233.55	-232.389	-231.231	-230.076	-228.924	-227.775	-226.629	-225.486	-224.346	-223.209	-222.075	-220.944
ENSG00000161509	-114.434	-113.772	-113.112	-112.453	-111.797	-111.142	-110.489	-109.838	-109.189	-108.542	-107.897	-107.254	-106.612	-105.973	-105.335	-104.699	-104.066	-103.434	-102.803	-102.175	-101.549	-100.924	-100.302	-99.6812	-99.0624	-98.4455	-97.8305	-97.2173	-96.6061	-95.9968	-95.3893	-94.7837	-94.18	-93.5782	-92.9783	-92.3803	-91.7842	-91.1899	-90.5976	-90.0071	-89.4185	-88.8318	-88.247	-87.6641	-87.083	-86.5039	-85.9266	-85.3512	-84.7777
ENSG00000132600	-173.167	-172.098	-171.033	-169.971	-168.913	-167.857	-166.805	-165.756	-164.71	-163.668	-162.628	-161.592	-160.559	-159.529	-158.503	-157.48	-156.459	-155.443	-154.429	-153.418	-152.411	-151.407	-150.406	-149.408	-148.414	-147.423	-146.435	-145.45	-144.468	-143.49	-142.515	-141.543	-140.574	-139.609	-138.646	-137.687	-136.731	-135.778	-134.829	-133.883	-132.94	-132	-131.063	-130.13	-129.199	-128.272	-127.349	-126.428	-125.511
ENSG00000186513	-14.1114	-13.9528	-13.7948	-13.6375	-13.4808	-13.3247	-13.1692	-13.0143	-12.8601	-12.7065	-12.5535	-12.4012	-12.2495	-12.0984	-11.9479	-11.798	-11.6488	-11.5002	-11.3522	-11.2048	-11.0581	-10.912	-10.7665	-10.6216	-10.4774	-10.3338	-10.1908	-10.0484	-9.90669	-9.76557	-9.62508	-9.48521	-9.34597	-9.20735	-9.06936	-8.93199	-8.79524	-8.65912	-8.52362	-8.38875	-8.2545	-8.12087	-7.98787	-7.8555	-7.72374	-7.59262	-7.46211	-7.33223	-7.20298
ENSG00000064309	-136.801	-136.034	-135.269	-134.507	-133.746	-132.988	-132.232	-131.478	-130.726	-129.977	-129.229	-128.484	-127.741	-127	-126.261	-125.524	-124.789	-124.057	-123.326	-122.598	-121.872	-121.148	-120.426	-119.707	-118.989	-118.274	-117.56	-116.849	-116.14	-115.433	-114.729	-114.026	-113.326	-112.627	-111.931	-111.237	-110.545	-109.856	-109.168	-108.483	-107.799	-107.118	-106.439	-105.762	-105.088	-104.415	-103.745	-103.076	-102.41
ENSG00000105135	-86.6057	-86.0474	-85.4908	-84.9359	-84.3827	-83.8312	-83.2815	-82.7334	-82.187	-81.6423	-81.0993	-80.558	-80.0184	-79.4805	-78.9443	-78.4099	-77.8771	-77.346	-76.8166	-76.2889	-75.7629	-75.2387	-74.7161	-74.1952	-73.676	-73.1586	-72.6428	-72.1287	-71.6163	-71.1057	-70.5967	-70.0894	-69.5838	-69.08	-68.5778	-68.0773	-67.5786	-67.0815	-66.5861	-66.0925	-65.6005	-65.1102	-64.6217	-64.1348	-63.6496	-63.1662	-62.6844	-62.2044	-61.726
ENSG00000160654	-44.1805	-43.8552	-43.531	-43.2078	-42.8858	-42.5648	-42.2448	-41.926	-41.6082	-41.2915	-40.9758	-40.6612	-40.3477	-40.0353	-39.7239	-39.4136	-39.1044	-38.7962	-38.4891	-38.1831	-37.8781	-37.5743	-37.2715	-36.9697	-36.669	-36.3694	-36.0709	-35.7734	-35.477	-35.1817	-34.8875	-34.5943	-34.3022	-34.0111	-33.7211	-33.4322	-33.1444	-32.8576	-32.5719	-32.2873	-32.0037	-31.7213	-31.4398	-31.1595	-30.8802	-30.602	-30.3249	-30.0488	-29.7738
ENSG00000079263	-38.0051	-37.6882	-37.3725	-37.0579	-36.7444	-36.4321	-36.1209	-35.8109	-35.5021	-35.1943	-34.8878	-34.5824	-34.2781	-33.975	-33.673	-33.3722	-33.0726	-32.774	-32.4767	-32.1805	-31.8854	-31.5915	-31.2987	-31.0071	-30.7166	-30.4273	-30.1391	-29.8521	-29.5662	-29.2815	-28.9979	-28.7155	-28.4342	-28.1541	-27.8751	-27.5973	-27.3206	-27.0451	-26.7707	-26.4975	-26.2254	-25.9545	-25.6847	-25.416	-25.1485	-24.8822	-24.617	-24.353	-24.0901
ENSG00000082996	-259.198	-257.764	-256.334	-254.908	-253.486	-252.068	-250.654	-249.244	-247.838	-246.436	-245.037	-243.643	-242.252	-240.866	-239.483	-238.104	-236.73	-235.359	-233.992	-232.629	-231.27	-229.915	-228.564	-227.217	-225.873	-224.534	-223.198	-221.867	-220.539	-219.216	-217.896	-216.58	-215.268	-213.961	-212.657	-211.357	-210.06	-208.768	-207.48	-206.196	-204.915	-203.639	-202.366	-201.098	-199.833	-198.572	-197.316	-196.063	-194.814
ENSG00000104881	-26.9979	-26.7992	-26.6012	-26.4039	-26.2073	-26.0114	-25.8163	-25.6218	-25.428	-25.2349	-25.0425	-24.8508	-24.6599	-24.4696	-24.28	-24.0911	-23.903	-23.7155	-23.5287	-23.3426	-23.1573	-22.9726	-22.7886	-22.6054	-22.4228	-22.2409	-22.0598	-21.8793	-21.6996	-21.5205	-21.3421	-21.1645	-20.9875	-20.8113	-20.6357	-20.4608	-20.2867	-20.1132	-19.9405	-19.7684	-19.5971	-19.4264	-19.2565	-19.0872	-18.9187	-18.7508	-18.5837	-18.4172	-18.2515
ENSG00000090924	-102.256	-101.657	-101.059	-100.463	-99.8691	-99.2766	-98.6858	-98.0968	-97.5095	-96.924	-96.3402	-95.7581	-95.1778	-94.5992	-94.0224	-93.4473	-92.8739	-92.3022	-91.7323	-91.1642	-90.5977	-90.0331	-89.4701	-88.9089	-88.3494	-87.7917	-87.2356	-86.6814	-86.1288	-85.578	-85.029	-84.4817	-83.9361	-83.3922	-82.8501	-82.3097	-81.7711	-81.2342	-80.699	-80.1656	-79.6339	-79.104	-78.5757	-78.0492	-77.5245	-77.0015	-76.4802	-75.9607	-75.4429
ENSG00000162398	-9.0914	-8.94827	-8.80577	-8.66389	-8.52264	-8.38201	-8.24202	-8.10264	-7.9639	-7.82578	-7.68829	-7.55143	-7.4152	-7.27959	-7.1446	-7.01025	-6.87652	-6.74342	-6.61094	-6.47909	-6.34787	-6.21728	-6.08731	-5.95797	-5.82925	-5.70116	-5.5737	-5.44687	-5.32066	-5.19508	-5.07013	-4.9458	-4.8221	-4.69902	-4.57658	-4.45476	-4.33356	-4.21299	-4.09305	-3.97374	-3.85505	-3.73699	-3.61956	-3.50275	-3.38657	-3.27101	-3.15608	-3.04178	-2.92811
ENSG00000078725	-361.395	-359.735	-358.079	-356.427	-354.779	-353.134	-351.494	-349.858	-348.226	-346.597	-344.973	-343.352	-341.736	-340.123	-338.515	-336.91	-335.309	-333.713	-332.12	-330.531	-328.946	-327.365	-325.788	-324.215	-322.646	-321.081	-319.52	-317.963	-316.409	-314.86	-313.315	-311.773	-310.236	-308.702	-307.173	-305.647	-304.125	-302.608	-301.094	-299.584	-298.078	-296.576	-295.078	-293.585	-292.094	-290.608	-289.126	-287.648	-286.174
ENSG00000188312	-33.8044	-33.5086	-33.2139	-32.9202	-32.6277	-32.3363	-32.046	-31.7567	-31.4686	-31.1816	-30.8957	-30.6109	-30.3272	-30.0445	-29.763	-29.4826	-29.2033	-28.9251	-28.648	-28.372	-28.0971	-27.8234	-27.5507	-27.2791	-27.0086	-26.7392	-26.4709	-26.2037	-25.9377	-25.6727	-25.4088	-25.146	-24.8844	-24.6238	-24.3643	-24.106	-23.8487	-23.5926	-23.3375	-23.0835	-22.8307	-22.5789	-22.3283	-22.0787	-21.8303	-21.5829	-21.3367	-21.0916	-20.8475
ENSG00000196267	-37.1553	-36.8528	-36.5513	-36.2508	-35.9515	-35.6532	-35.3559	-35.0597	-34.7646	-34.4705	-34.1776	-33.8856	-33.5947	-33.3049	-33.0162	-32.7285	-32.4419	-32.1563	-31.8718	-31.5884	-31.3061	-31.0247	-30.7445	-30.4653	-30.1872	-29.9102	-29.6342	-29.3592	-29.0854	-28.8126	-28.5408	-28.2702	-28.0005	-27.732	-27.4645	-27.1981	-26.9327	-26.6684	-26.4052	-26.143	-25.8819	-25.6218	-25.3628	-25.1049	-24.8481	-24.5923	-24.3375	-24.0839	-23.8312
ENSG00000046889	-174.552	-173.618	-172.687	-171.758	-170.832	-169.908	-168.987	-168.068	-167.152	-166.238	-165.327	-164.418	-163.512	-162.608	-161.707	-160.809	-159.912	-159.019	-158.128	-157.239	-156.353	-155.47	-154.589	-153.71	-152.834	-151.961	-151.09	-150.221	-149.355	-148.492	-147.631	-146.772	-145.916	-145.063	-144.212	-143.364	-142.518	-141.674	-140.833	-139.995	-139.159	-138.326	-137.495	-136.667	-135.841	-135.018	-134.197	-133.379	-132.563
ENSG00000136490	-95.2002	-94.6304	-94.0623	-93.4958	-92.931	-92.3679	-91.8064	-91.2465	-90.6883	-90.1318	-89.5769	-89.0236	-88.472	-87.9221	-87.3738	-86.8272	-86.2822	-85.7389	-85.1972	-84.6571	-84.1188	-83.582	-83.047	-82.5136	-81.9818	-81.4517	-80.9232	-80.3964	-79.8712	-79.3477	-78.8259	-78.3057	-77.7871	-77.2702	-76.755	-76.2414	-75.7294	-75.2191	-74.7105	-74.2035	-73.6982	-73.1945	-72.6925	-72.1921	-71.6934	-71.1963	-70.7009	-70.2071	-69.715
ENSG00000166171	-50.2959	-49.9348	-49.5748	-49.2161	-48.8585	-48.502	-48.1468	-47.7927	-47.4398	-47.0881	-46.7376	-46.3882	-46.04	-45.693	-45.3471	-45.0025	-44.659	-44.3167	-43.9756	-43.6356	-43.2968	-42.9592	-42.6228	-42.2876	-41.9535	-41.6206	-41.2889	-40.9583	-40.629	-40.3008	-39.9738	-39.6479	-39.3233	-38.9998	-38.6775	-38.3564	-38.0364	-37.7176	-37.4	-37.0836	-36.7684	-36.4543	-36.1414	-35.8297	-35.5191	-35.2098	-34.9016	-34.5946	-34.2887
ENSG00000107625	-338.203	-336.569	-334.939	-333.313	-331.691	-330.073	-328.459	-326.85	-325.244	-323.642	-322.044	-320.45	-318.86	-317.274	-315.692	-314.114	-312.54	-310.97	-309.404	-307.842	-306.284	-304.73	-303.18	-301.634	-300.092	-298.554	-297.02	-295.49	-293.964	-292.442	-290.924	-289.41	-287.9	-286.394	-284.892	-283.394	-281.9	-280.41	-278.924	-277.442	-275.964	-274.49	-273.02	-271.554	-270.092	-268.634	-267.18	-265.73	-264.284
ENSG00000078140	-40.1286	-39.9512	-39.7743	-39.5979	-39.4219	-39.2464	-39.0714	-38.8968	-38.7227	-38.5491	-38.3759	-38.2033	-38.031	-37.8593	-37.688	-37.5171	-37.3468	-37.1769	-37.0074	-36.8385	-36.67	-36.5019	-36.3344	-36.1673	-36.0006	-35.8345	-35.6688	-35.5035	-35.3388	-35.1745	-35.0106	-34.8473	-34.6844	-34.5219	-34.36	-34.1985	-34.0374	-33.8769	-33.7167	-33.5571	-33.3979	-33.2392	-33.081	-32.9232	-32.7659	-32.6091	-32.4527	-32.2968	-32.1414
ENSG00000174473	-1022.87	-1017.76	-1012.65	-1007.56	-1002.49	-997.42	-992.368	-987.328	-982.302	-977.288	-972.286	-967.298	-962.322	-957.359	-952.409	-947.472	-942.547	-937.635	-932.736	-927.85	-922.976	-918.115	-913.267	-908.432	-903.609	-898.799	-894.002	-889.218	-884.447	-879.688	-874.942	-870.209	-865.488	-860.781	-856.086	-851.404	-846.734	-842.078	-837.434	-832.803	-828.184	-823.579	-818.986	-814.406	-809.839	-805.284	-800.742	-796.213	-791.697
ENSG00000240505	-2.37078	-2.27871	-2.18707	-2.09586	-2.00509	-1.91475	-1.82484	-1.73537	-1.64633	-1.55773	-1.46956	-1.38183	-1.29452	-1.20766	-1.12122	-1.03523	-0.94966	-0.86453	-0.779833	-0.69557	-0.611741	-0.528347	-0.445386	-0.362859	-0.280767	-0.199108	-0.117883	-0.0370927	0.0432639	0.123186	0.202675	0.28173	0.36035	0.438537	0.516289	0.593608	0.670492	0.746943	0.822959	0.898542	0.973691	1.04841	1.12269	1.19653	1.26995	1.34292	1.41547	1.48758	1.55926
ENSG00000155980	-1010.93	-1006.45	-1001.98	-997.514	-993.062	-988.62	-984.189	-979.768	-975.357	-970.956	-966.566	-962.186	-957.816	-953.457	-949.108	-944.769	-940.44	-936.122	-931.814	-927.516	-923.229	-918.952	-914.685	-910.429	-906.182	-901.946	-897.721	-893.505	-889.3	-885.105	-880.921	-876.746	-872.582	-868.429	-864.285	-860.152	-856.029	-851.917	-847.814	-843.723	-839.641	-835.569	-831.508	-827.457	-823.417	-819.387	-815.367	-811.357	-807.357
ENSG00000178217	-41.3986	-41.0531	-40.7088	-40.3658	-40.0241	-39.6836	-39.3444	-39.0065	-38.6698	-38.3344	-38.0002	-37.6674	-37.3357	-37.0054	-36.6763	-36.3485	-36.0219	-35.6966	-35.3726	-35.0498	-34.7283	-34.4081	-34.0891	-33.7714	-33.455	-33.1398	-32.8259	-32.5133	-32.2019	-31.8918	-31.5829	-31.2753	-30.969	-30.6639	-30.3601	-30.0576	-29.7564	-29.4564	-29.1576	-28.8602	-28.564	-28.269	-27.9753	-27.6829	-27.3918	-27.1019	-26.8133	-26.5259	-26.2398
ENSG00000181007	-345.111	-343.236	-341.366	-339.5	-337.64	-335.785	-333.935	-332.09	-330.251	-328.416	-326.586	-324.762	-322.943	-321.128	-319.319	-317.515	-315.716	-313.923	-312.134	-310.35	-308.572	-306.799	-305.03	-303.267	-301.509	-299.756	-298.008	-296.266	-294.528	-292.795	-291.068	-289.346	-287.629	-285.916	-284.209	-282.508	-280.811	-279.119	-277.433	-275.751	-274.075	-272.404	-270.737	-269.076	-267.42	-265.77	-264.124	-262.483	-260.848
ENSG00000121753	-434.788	-432.937	-431.09	-429.247	-427.409	-425.574	-423.744	-421.918	-420.097	-418.279	-416.466	-414.657	-412.852	-411.052	-409.255	-407.463	-405.675	-403.892	-402.112	-400.337	-398.566	-396.799	-395.037	-393.279	-391.524	-389.775	-388.029	-386.287	-384.55	-382.817	-381.089	-379.364	-377.644	-375.928	-374.216	-372.508	-370.805	-369.105	-367.41	-365.72	-364.033	-362.351	-360.673	-358.999	-357.329	-355.664	-354.003	-352.346	-350.693
ENSG00000163463	-51.9133	-51.5597	-51.2072	-50.8558	-50.5055	-50.1564	-49.8083	-49.4613	-49.1154	-48.7706	-48.4269	-48.0843	-47.7428	-47.4024	-47.0631	-46.7249	-46.3878	-46.0518	-45.7168	-45.383	-45.0503	-44.7187	-44.3882	-44.0588	-43.7304	-43.4032	-43.0771	-42.7521	-42.4281	-42.1053	-41.7836	-41.4629	-41.1434	-40.8249	-40.5076	-40.1914	-39.8762	-39.5622	-39.2492	-38.9374	-38.6266	-38.317	-38.0084	-37.7009	-37.3946	-37.0893	-36.7851	-36.4821	-36.1801
ENSG00000164161	-204.548	-203.455	-202.366	-201.279	-200.196	-199.115	-198.037	-196.963	-195.891	-194.823	-193.757	-192.695	-191.635	-190.578	-189.525	-188.474	-187.426	-186.382	-185.34	-184.302	-183.266	-182.233	-181.204	-180.177	-179.153	-178.133	-177.115	-176.1	-175.089	-174.08	-173.074	-172.072	-171.072	-170.075	-169.081	-168.091	-167.103	-166.118	-165.136	-164.158	-163.182	-162.209	-161.239	-160.273	-159.309	-158.348	-157.39	-156.436	-155.484
ENSG00000101040	-190.108	-189.384	-188.662	-187.941	-187.221	-186.504	-185.788	-185.074	-184.361	-183.65	-182.941	-182.233	-181.527	-180.822	-180.12	-179.418	-178.719	-178.021	-177.325	-176.63	-175.937	-175.246	-174.556	-173.868	-173.182	-172.497	-171.814	-171.133	-170.453	-169.775	-169.098	-168.423	-167.75	-167.079	-166.409	-165.74	-165.074	-164.409	-163.745	-163.084	-162.424	-161.765	-161.108	-160.453	-159.8	-159.148	-158.498	-157.849	-157.202
ENSG00000124102	-24.602	-24.3879	-24.1745	-23.9619	-23.7501	-23.539	-23.3287	-23.1192	-22.9104	-22.7024	-22.4952	-22.2887	-22.083	-21.878	-21.6739	-21.4704	-21.2678	-21.0659	-20.8648	-20.6644	-20.4648	-20.266	-20.0679	-19.8706	-19.6741	-19.4783	-19.2833	-19.0891	-18.8956	-18.7029	-18.5109	-18.3198	-18.1293	-17.9397	-17.7508	-17.5627	-17.3753	-17.1887	-17.0029	-16.8178	-16.6335	-16.45	-16.2672	-16.0852	-15.904	-15.7235	-15.5438	-15.3648	-15.1866
ENSG00000172154	-20.8198	-20.6148	-20.4105	-20.2071	-20.0045	-19.8026	-19.6015	-19.4012	-19.2017	-19.003	-18.805	-18.6078	-18.4114	-18.2158	-18.021	-17.827	-17.6337	-17.4412	-17.2495	-17.0586	-16.8685	-16.6791	-16.4905	-16.3028	-16.1158	-15.9295	-15.7441	-15.5594	-15.3756	-15.1925	-15.0102	-14.8286	-14.6479	-14.4679	-14.2888	-14.1104	-13.9327	-13.7559	-13.5799	-13.4046	-13.2301	-13.0564	-12.8835	-12.7114	-12.54	-12.3694	-12.1996	-12.0306	-11.8624
ENSG00000171936	-22.5177	-22.2985	-22.0802	-21.8627	-21.6461	-21.4303	-21.2153	-21.0012	-20.7879	-20.5755	-20.3639	-20.1531	-19.9432	-19.7341	-19.5258	-19.3184	-19.1118	-18.9061	-18.7012	-18.4971	-18.2939	-18.0915	-17.8899	-17.6892	-17.4893	-17.2903	-17.0921	-16.8947	-16.6982	-16.5025	-16.3077	-16.1137	-15.9205	-15.7282	-15.5367	-15.346	-15.1562	-14.9672	-14.7791	-14.5918	-14.4053	-14.2197	-14.0349	-13.851	-13.6678	-13.4856	-13.3041	-13.1235	-12.9438
ENSG00000196335	-103.721	-103.117	-102.514	-101.913	-101.314	-100.716	-100.121	-99.5268	-98.9346	-98.3443	-97.7557	-97.1688	-96.5838	-96.0005	-95.4189	-94.8392	-94.2612	-93.6849	-93.1105	-92.5378	-91.9669	-91.3977	-90.8303	-90.2647	-89.7008	-89.1387	-88.5784	-88.0199	-87.4631	-86.9081	-86.3548	-85.8033	-85.2536	-84.7057	-84.1595	-83.6151	-83.0724	-82.5316	-81.9924	-81.4551	-80.9195	-80.3857	-79.8537	-79.3234	-78.7949	-78.2681	-77.7432	-77.22	-76.6985
ENSG00000189433	-36.6719	-36.3554	-36.0399	-35.7257	-35.4125	-35.1006	-34.7898	-34.4802	-34.1717	-33.8644	-33.5582	-33.2532	-32.9494	-32.6467	-32.3452	-32.0448	-31.7456	-31.4476	-31.1507	-30.855	-30.5604	-30.267	-29.9748	-29.6837	-29.3937	-29.105	-28.8174	-28.5309	-28.2456	-27.9615	-27.6785	-27.3967	-27.1161	-26.8366	-26.5583	-26.2811	-26.0051	-25.7302	-25.4565	-25.184	-24.9126	-24.6424	-24.3733	-24.1054	-23.8387	-23.5731	-23.3087	-23.0455	-22.7834
ENSG00000128011	-327.022	-325.492	-323.966	-322.444	-320.925	-319.41	-317.899	-316.391	-314.887	-313.387	-311.89	-310.397	-308.908	-307.422	-305.94	-304.462	-302.987	-301.516	-300.049	-298.585	-297.125	-295.669	-294.216	-292.767	-291.322	-289.88	-288.442	-287.008	-285.577	-284.15	-282.727	-281.307	-279.891	-278.479	-277.07	-275.666	-274.264	-272.867	-271.473	-270.082	-268.696	-267.313	-265.934	-264.558	-263.186	-261.818	-260.453	-259.093	-257.735
ENSG00000126768	-46.8034	-46.5661	-46.3294	-46.0934	-45.858	-45.6232	-45.389	-45.1555	-44.9226	-44.6902	-44.4586	-44.2275	-43.9971	-43.7672	-43.538	-43.3094	-43.0815	-42.8541	-42.6274	-42.4013	-42.1758	-41.951	-41.7268	-41.5031	-41.2801	-41.0578	-40.836	-40.6149	-40.3944	-40.1745	-39.9552	-39.7366	-39.5185	-39.3011	-39.0843	-38.8682	-38.6526	-38.4377	-38.2234	-38.0097	-37.7967	-37.5842	-37.3724	-37.1612	-36.9506	-36.7407	-36.5313	-36.3226	-36.1145
ENSG00000102125	-10.5763	-10.4928	-10.4097	-10.3269	-10.2445	-10.1624	-10.0806	-9.99918	-9.91807	-9.83729	-9.75685	-9.67675	-9.59697	-9.51753	-9.43842	-9.35964	-9.2812	-9.20309	-9.12531	-9.04787	-8.97076	-8.89398	-8.81754	-8.74143	-8.66566	-8.59021	-8.5151	-8.44033	-8.36589	-8.29178	-8.218	-8.14455	-8.07143	-7.99864	-7.92619	-7.85407	-7.78229	-7.71085	-7.63974	-7.56896	-7.49851	-7.4284	-7.35862	-7.28917	-7.22005	-7.15126	-7.08281	-7.01469	-6.94691
ENSG00000110786	-574.28	-571.326	-568.381	-565.442	-562.512	-559.589	-556.673	-553.766	-550.865	-547.973	-545.088	-542.211	-539.341	-536.479	-533.624	-530.777	-527.938	-525.107	-522.282	-519.466	-516.657	-513.856	-511.062	-508.276	-505.498	-502.727	-499.964	-497.209	-494.461	-491.72	-488.988	-486.263	-483.545	-480.835	-478.133	-475.438	-472.751	-470.072	-467.4	-464.736	-462.079	-459.431	-456.789	-454.155	-451.529	-448.911	-446.3	-443.697	-441.101
ENSG00000197956	-74.4081	-73.9153	-73.424	-72.9342	-72.4459	-71.9592	-71.474	-70.9904	-70.5083	-70.0278	-69.5488	-69.0713	-68.5953	-68.1209	-67.6481	-67.1768	-66.707	-66.2387	-65.772	-65.3069	-64.8432	-64.3811	-63.9206	-63.4616	-63.0041	-62.5482	-62.0938	-61.6409	-61.1896	-60.7398	-60.2916	-59.8449	-59.3997	-58.9561	-58.514	-58.0734	-57.6344	-57.1969	-56.761	-56.3266	-55.8938	-55.4624	-55.0327	-54.6044	-54.1777	-53.7526	-53.3289	-52.9069	-52.4863
ENSG00000127511	-181.928	-181.204	-180.482	-179.762	-179.043	-178.326	-177.611	-176.897	-176.185	-175.475	-174.767	-174.06	-173.355	-172.651	-171.95	-171.25	-170.551	-169.855	-169.16	-168.466	-167.775	-167.085	-166.397	-165.71	-165.025	-164.342	-163.661	-162.981	-162.303	-161.627	-160.952	-160.279	-159.608	-158.938	-158.27	-157.604	-156.94	-156.277	-155.616	-154.956	-154.299	-153.643	-152.988	-152.336	-151.685	-151.035	-150.388	-149.742	-149.098
ENSG00000185002	-150.864	-150.149	-149.436	-148.725	-148.016	-147.308	-146.602	-145.898	-145.196	-144.495	-143.797	-143.1	-142.405	-141.711	-141.019	-140.33	-139.642	-138.955	-138.271	-137.588	-136.907	-136.228	-135.55	-134.875	-134.201	-133.528	-132.858	-132.189	-131.523	-130.858	-130.194	-129.533	-128.873	-128.215	-127.559	-126.905	-126.252	-125.601	-124.952	-124.305	-123.659	-123.015	-122.373	-121.733	-121.095	-120.458	-119.823	-119.19	-118.559
ENSG00000197165	-13.5532	-13.3823	-13.2121	-13.0427	-12.8739	-12.7059	-12.5386	-12.372	-12.2061	-12.041	-11.8766	-11.7129	-11.5499	-11.3876	-11.226	-11.0652	-10.9051	-10.7457	-10.587	-10.429	-10.2718	-10.1153	-9.95946	-9.80437	-9.65	-9.49635	-9.34342	-9.19121	-9.03971	-8.88894	-8.73888	-8.58955	-8.44093	-8.29303	-8.14585	-7.99939	-7.85364	-7.70862	-7.56431	-7.42072	-7.27786	-7.13571	-6.99427	-6.85356	-6.71357	-6.57429	-6.43574	-6.2979	-6.16078
ENSG00000118894	-73.0247	-72.4695	-71.9163	-71.365	-70.8156	-70.2683	-69.7228	-69.1793	-68.6378	-68.0982	-67.5606	-67.0249	-66.4911	-65.9594	-65.4295	-64.9016	-64.3757	-63.8517	-63.3297	-62.8096	-62.2915	-61.7753	-61.2611	-60.7488	-60.2384	-59.7301	-59.2236	-58.7192	-58.2166	-57.716	-57.2174	-56.7207	-56.226	-55.7332	-55.2424	-54.7535	-54.2666	-53.7816	-53.2986	-52.8175	-52.3384	-51.8613	-51.386	-50.9128	-50.4414	-49.9721	-49.5046	-49.0392	-48.5757
ENSG00000135175	-17.2391	-17.0515	-16.8646	-16.6785	-16.4932	-16.3085	-16.1247	-15.9416	-15.7592	-15.5775	-15.3967	-15.2165	-15.0371	-14.8585	-14.6806	-14.5034	-14.327	-14.1514	-13.9765	-13.8023	-13.6289	-13.4562	-13.2843	-13.1131	-12.9426	-12.773	-12.604	-12.4358	-12.2684	-12.1016	-11.9357	-11.7705	-11.606	-11.4423	-11.2793	-11.1171	-10.9556	-10.7949	-10.6349	-10.4756	-10.3171	-10.1594	-10.0024	-9.8461	-9.69059	-9.53582	-9.3818	-9.22852	-9.07599
ENSG00000239900	-268.27	-266.793	-265.319	-263.85	-262.385	-260.924	-259.467	-258.013	-256.564	-255.12	-253.679	-252.242	-250.809	-249.38	-247.956	-246.535	-245.118	-243.706	-242.297	-240.893	-239.493	-238.096	-236.704	-235.316	-233.932	-232.552	-231.176	-229.804	-228.436	-227.072	-225.712	-224.357	-223.005	-221.657	-220.314	-218.974	-217.639	-216.308	-214.98	-213.657	-212.338	-211.022	-209.711	-208.404	-207.101	-205.802	-204.507	-203.217	-201.93
ENSG00000183208	-115.777	-115.01	-114.245	-113.483	-112.723	-111.965	-111.21	-110.457	-109.707	-108.959	-108.213	-107.47	-106.73	-105.991	-105.256	-104.522	-103.791	-103.063	-102.337	-101.613	-100.892	-100.173	-99.4569	-98.743	-98.0315	-97.3224	-96.6158	-95.9116	-95.2098	-94.5105	-93.8136	-93.1191	-92.427	-91.7374	-91.0502	-90.3654	-89.683	-89.0031	-88.3256	-87.6506	-86.9779	-86.3077	-85.64	-84.9746	-84.3117	-83.6512	-82.9931	-82.3375	-81.6843
ENSG00000112159	-348.026	-346.39	-344.758	-343.13	-341.507	-339.887	-338.272	-336.661	-335.055	-333.452	-331.854	-330.26	-328.67	-327.085	-325.503	-323.926	-322.353	-320.785	-319.22	-317.66	-316.104	-314.552	-313.004	-311.461	-309.922	-308.387	-306.856	-305.329	-303.807	-302.289	-300.775	-299.265	-297.76	-296.259	-294.762	-293.269	-291.78	-290.296	-288.816	-287.34	-285.868	-284.4	-282.937	-281.478	-280.023	-278.572	-277.126	-275.683	-274.245
ENSG00000062370	-18.2849	-18.1316	-17.9789	-17.8267	-17.6751	-17.5241	-17.3737	-17.2238	-17.0745	-16.9258	-16.7777	-16.6302	-16.4832	-16.3368	-16.191	-16.0457	-15.9011	-15.757	-15.6135	-15.4705	-15.3282	-15.1864	-15.0452	-14.9046	-14.7645	-14.6251	-14.4862	-14.3479	-14.2101	-14.073	-13.9364	-13.8004	-13.6649	-13.5301	-13.3958	-13.2621	-13.129	-12.9964	-12.8644	-12.733	-12.6022	-12.472	-12.3423	-12.2132	-12.0847	-11.9568	-11.8294	-11.7026	-11.5764
ENSG00000104979	-25.0154	-24.7963	-24.578	-24.3606	-24.1439	-23.928	-23.7128	-23.4985	-23.285	-23.0722	-22.8603	-22.6491	-22.4387	-22.2291	-22.0203	-21.8123	-21.6051	-21.3987	-21.193	-20.9882	-20.7841	-20.5809	-20.3784	-20.1767	-19.9758	-19.7757	-19.5764	-19.3778	-19.1801	-18.9831	-18.787	-18.5916	-18.397	-18.2032	-18.0102	-17.818	-17.6266	-17.4359	-17.2461	-17.057	-16.8687	-16.6813	-16.4946	-16.3087	-16.1236	-15.9392	-15.7557	-15.573	-15.391
ENSG00000255221	-15.5732	-15.3936	-15.2147	-15.0366	-14.8592	-14.6825	-14.5066	-14.3313	-14.1569	-13.9831	-13.8101	-13.6378	-13.4662	-13.2954	-13.1253	-12.9559	-12.7873	-12.6194	-12.4522	-12.2857	-12.12	-11.955	-11.7908	-11.6273	-11.4645	-11.3024	-11.1411	-10.9804	-10.8206	-10.6614	-10.503	-10.3453	-10.1884	-10.0321	-9.87665	-9.72189	-9.56786	-9.41456	-9.26198	-9.11014	-8.95903	-8.80865	-8.659	-8.51008	-8.36189	-8.21443	-8.0677	-7.92171	-7.77644
ENSG00000131828	-94.6905	-94.2829	-93.8763	-93.4707	-93.0661	-92.6626	-92.26	-91.8585	-91.458	-91.0585	-90.66	-90.2625	-89.866	-89.4706	-89.0761	-88.6827	-88.2903	-87.8989	-87.5085	-87.1191	-86.7307	-86.3434	-85.957	-85.5717	-85.1874	-84.8041	-84.4218	-84.0405	-83.6602	-83.281	-82.9027	-82.5255	-82.1492	-81.774	-81.3998	-81.0266	-80.6544	-80.2833	-79.9131	-79.544	-79.1759	-78.8088	-78.4427	-78.0776	-77.7135	-77.3504	-76.9884	-76.6273	-76.2673
ENSG00000241343	-34.5985	-34.4076	-34.2172	-34.0274	-33.8381	-33.6493	-33.461	-33.2733	-33.0861	-32.8994	-32.7133	-32.5277	-32.3426	-32.158	-31.974	-31.7905	-31.6075	-31.425	-31.2431	-31.0617	-30.8808	-30.7005	-30.5207	-30.3414	-30.1627	-29.9844	-29.8067	-29.6296	-29.4529	-29.2768	-29.1012	-28.9262	-28.7516	-28.5776	-28.4041	-28.2312	-28.0588	-27.8869	-27.7155	-27.5447	-27.3744	-27.2046	-27.0353	-26.8666	-26.6984	-26.5307	-26.3636	-26.197	-26.0309
ENSG00000137252	-391.537	-389.584	-387.635	-385.691	-383.752	-381.818	-379.888	-377.964	-376.044	-374.13	-372.22	-370.315	-368.415	-366.52	-364.63	-362.745	-360.864	-358.988	-357.118	-355.252	-353.391	-351.535	-349.684	-347.837	-345.996	-344.159	-342.328	-340.501	-338.679	-336.862	-335.05	-333.243	-331.44	-329.643	-327.85	-326.062	-324.28	-322.502	-320.728	-318.96	-317.197	-315.438	-313.685	-311.936	-310.192	-308.453	-306.719	-304.99	-303.266
ENSG00000229937	-33.7364	-33.4787	-33.2217	-32.9656	-32.7104	-32.4561	-32.2026	-31.95	-31.6982	-31.4473	-31.1973	-30.9481	-30.6997	-30.4523	-30.2057	-29.9599	-29.7151	-29.471	-29.2279	-28.9856	-28.7441	-28.5036	-28.2639	-28.025	-27.787	-27.5499	-27.3136	-27.0782	-26.8436	-26.61	-26.3771	-26.1452	-25.9141	-25.6838	-25.4544	-25.2259	-24.9982	-24.7714	-24.5455	-24.3204	-24.0962	-23.8728	-23.6503	-23.4287	-23.2079	-22.988	-22.7689	-22.5508	-22.3334
ENSG00000186777	-28.8834	-28.6037	-28.3251	-28.0476	-27.7713	-27.496	-27.2218	-26.9488	-26.6768	-26.4059	-26.1362	-25.8675	-25.6	-25.3335	-25.0682	-24.8039	-24.5408	-24.2787	-24.0178	-23.7579	-23.4992	-23.2416	-22.985	-22.7296	-22.4753	-22.2221	-21.9699	-21.7189	-21.469	-21.2202	-20.9725	-20.7259	-20.4804	-20.236	-19.9927	-19.7505	-19.5094	-19.2694	-19.0305	-18.7927	-18.556	-18.3204	-18.0859	-17.8525	-17.6203	-17.3891	-17.159	-16.93	-16.7022
ENSG00000102780	-1057.51	-1052.4	-1047.3	-1042.22	-1037.14	-1032.08	-1027.04	-1022	-1016.98	-1011.97	-1006.97	-1001.98	-997.012	-992.052	-987.105	-982.17	-977.247	-972.337	-967.44	-962.555	-957.682	-952.822	-947.975	-943.14	-938.318	-933.508	-928.711	-923.926	-919.154	-914.394	-909.647	-904.912	-900.19	-895.48	-890.783	-886.098	-881.426	-876.766	-872.119	-867.485	-862.863	-858.253	-853.656	-849.072	-844.5	-839.94	-835.393	-830.859	-826.337
ENSG00000163581	-96.8801	-96.2487	-95.6192	-94.9918	-94.3662	-93.7427	-93.1212	-92.5016	-91.884	-91.2684	-90.6548	-90.0432	-89.4335	-88.8259	-88.2202	-87.6165	-87.0147	-86.415	-85.8172	-85.2214	-84.6276	-84.0358	-83.4459	-82.8581	-82.2722	-81.6883	-81.1064	-80.5264	-79.9485	-79.3725	-78.7985	-78.2265	-77.6564	-77.0884	-76.5223	-75.9582	-75.3961	-74.836	-74.2778	-73.7216	-73.1674	-72.6152	-72.065	-71.5168	-70.9705	-70.4262	-69.8839	-69.3436	-68.8052
ENSG00000169385	-37.2077	-36.9332	-36.6596	-36.387	-36.1152	-35.8443	-35.5743	-35.3052	-35.0371	-34.7698	-34.5034	-34.2379	-33.9733	-33.7096	-33.4468	-33.185	-32.924	-32.6639	-32.4047	-32.1464	-31.889	-31.6325	-31.3769	-31.1222	-30.8684	-30.6155	-30.3635	-30.1124	-29.8621	-29.6128	-29.3644	-29.1169	-28.8703	-28.6246	-28.3798	-28.1358	-27.8928	-27.6507	-27.4095	-27.1692	-26.9297	-26.6912	-26.4536	-26.2169	-25.981	-25.7461	-25.5121	-25.2789	-25.0467
ENSG00000197745	-17.4946	-17.3024	-17.111	-16.9204	-16.7305	-16.5414	-16.3531	-16.1655	-15.9787	-15.7927	-15.6075	-15.423	-15.2393	-15.0564	-14.8743	-14.6929	-14.5123	-14.3324	-14.1534	-13.9751	-13.7976	-13.6208	-13.4448	-13.2696	-13.0952	-12.9215	-12.7486	-12.5765	-12.4051	-12.2346	-12.0648	-11.8957	-11.7275	-11.56	-11.3932	-11.2273	-11.0621	-10.8977	-10.7341	-10.5712	-10.4091	-10.2478	-10.0872	-9.92745	-9.76845	-9.61021	-9.45274	-9.29605	-9.14013
ENSG00000131724	-33.5534	-33.3686	-33.1844	-33.0007	-32.8176	-32.635	-32.453	-32.2715	-32.0906	-31.9102	-31.7303	-31.5511	-31.3723	-31.1942	-31.0165	-30.8395	-30.6629	-30.487	-30.3115	-30.1367	-29.9623	-29.7886	-29.6154	-29.4427	-29.2706	-29.099	-28.928	-28.7575	-28.5876	-28.4183	-28.2495	-28.0812	-27.9135	-27.7463	-27.5797	-27.4136	-27.2481	-27.0832	-26.9188	-26.7549	-26.5916	-26.4289	-26.2667	-26.105	-25.9439	-25.7834	-25.6234	-25.4639	-25.305
ENSG00000177752	-24.1816	-23.9348	-23.689	-23.4441	-23.2003	-22.9575	-22.7156	-22.4747	-22.2348	-21.9959	-21.7579	-21.521	-21.285	-21.05	-20.816	-20.583	-20.3509	-20.1199	-19.8898	-19.6607	-19.4326	-19.2055	-18.9793	-18.7541	-18.53	-18.3068	-18.0845	-17.8633	-17.6431	-17.4238	-17.2055	-16.9882	-16.7719	-16.5566	-16.3422	-16.1288	-15.9165	-15.705	-15.4946	-15.2852	-15.0767	-14.8693	-14.6628	-14.4573	-14.2527	-14.0492	-13.8466	-13.6451	-13.4445
ENSG00000005961	-139.754	-138.937	-138.123	-137.311	-136.501	-135.694	-134.889	-134.086	-133.286	-132.488	-131.693	-130.9	-130.109	-129.321	-128.535	-127.752	-126.97	-126.192	-125.415	-124.641	-123.87	-123.1	-122.334	-121.569	-120.807	-120.047	-119.29	-118.535	-117.783	-117.032	-116.285	-115.539	-114.796	-114.056	-113.317	-112.581	-111.848	-111.117	-110.388	-109.662	-108.938	-108.216	-107.497	-106.78	-106.066	-105.354	-104.644	-103.937	-103.232
ENSG00000143994	-18.3485	-18.1338	-17.9201	-17.7073	-17.4953	-17.2843	-17.0742	-16.865	-16.6567	-16.4493	-16.2428	-16.0372	-15.8325	-15.6288	-15.4259	-15.2239	-15.0229	-14.8227	-14.6235	-14.4252	-14.2278	-14.0312	-13.8356	-13.6409	-13.4471	-13.2542	-13.0623	-12.8712	-12.681	-12.4918	-12.3034	-12.116	-11.9294	-11.7438	-11.5591	-11.3752	-11.1923	-11.0103	-10.8292	-10.649	-10.4697	-10.2914	-10.1139	-9.93732	-9.76166	-9.5869	-9.41306	-9.24012	-9.06808
ENSG00000175662	-169.059	-168.158	-167.26	-166.365	-165.472	-164.581	-163.693	-162.808	-161.924	-161.044	-160.165	-159.29	-158.416	-157.546	-156.677	-155.812	-154.948	-154.087	-153.229	-152.373	-151.519	-150.668	-149.82	-148.974	-148.13	-147.289	-146.45	-145.614	-144.78	-143.949	-143.12	-142.294	-141.47	-140.649	-139.83	-139.013	-138.199	-137.388	-136.579	-135.772	-134.968	-134.166	-133.367	-132.571	-131.776	-130.985	-130.195	-129.409	-128.624
ENSG00000240257	-15.6895	-15.5292	-15.3694	-15.2103	-15.0517	-14.8937	-14.7364	-14.5797	-14.4235	-14.268	-14.113	-13.9587	-13.805	-13.6519	-13.4994	-13.3474	-13.1961	-13.0454	-12.8953	-12.7458	-12.5969	-12.4487	-12.301	-12.1539	-12.0074	-11.8616	-11.7163	-11.5716	-11.4276	-11.2841	-11.1413	-10.999	-10.8574	-10.7163	-10.5759	-10.4361	-10.2968	-10.1582	-10.0202	-9.88278	-9.74597	-9.60976	-9.47416	-9.33916	-9.20476	-9.07097	-8.93778	-8.8052	-8.67322
ENSG00000083845	5.65498	5.63204	5.60907	5.58607	5.56305	5.54	5.51693	5.49384	5.47072	5.44757	5.4244	5.4012	5.37798	5.35474	5.33147	5.30818	5.28486	5.26151	5.23814	5.21475	5.19133	5.16789	5.14442	5.12092	5.0974	5.07386	5.05029	5.0267	5.00308	4.97944	4.95577	4.93208	4.90836	4.88462	4.86086	4.83706	4.81325	4.78941	4.76554	4.74165	4.71774	4.6938	4.66983	4.64584	4.62183	4.59779	4.57373	4.54964	4.52553
ENSG00000101210	-24.5455	-24.4444	-24.3436	-24.2432	-24.143	-24.0432	-23.9436	-23.8444	-23.7455	-23.6469	-23.5486	-23.4506	-23.353	-23.2556	-23.1586	-23.0618	-22.9654	-22.8693	-22.7735	-22.678	-22.5828	-22.4879	-22.3933	-22.299	-22.2051	-22.1114	-22.0181	-21.9251	-21.8324	-21.74	-21.6479	-21.5561	-21.4646	-21.3734	-21.2826	-21.192	-21.1018	-21.0119	-20.9222	-20.8329	-20.7439	-20.6552	-20.5669	-20.4788	-20.391	-20.3036	-20.2164	-20.1296	-20.0431
ENSG00000155761	-17.2298	-17.0476	-16.8663	-16.6857	-16.5059	-16.3268	-16.1485	-15.971	-15.7942	-15.6182	-15.443	-15.2685	-15.0948	-14.9218	-14.7496	-14.5781	-14.4075	-14.2376	-14.0684	-13.9	-13.7324	-13.5655	-13.3994	-13.2341	-13.0695	-12.9057	-12.7426	-12.5803	-12.4188	-12.258	-12.098	-11.9387	-11.7802	-11.6225	-11.4655	-11.3093	-11.1539	-10.9992	-10.8453	-10.6921	-10.5397	-10.3881	-10.2372	-10.0871	-9.93771	-9.78911	-9.64127	-9.49419	-9.34788
ENSG00000172738	-25.8697	-25.6413	-25.4137	-25.187	-24.961	-24.736	-24.5117	-24.2883	-24.0657	-23.844	-23.623	-23.4029	-23.1837	-22.9653	-22.7477	-22.5309	-22.3149	-22.0998	-21.8855	-21.6721	-21.4595	-21.2477	-21.0367	-20.8266	-20.6173	-20.4088	-20.2012	-19.9944	-19.7884	-19.5833	-19.379	-19.1755	-18.9728	-18.771	-18.57	-18.3699	-18.1705	-17.972	-17.7744	-17.5775	-17.3815	-17.1864	-16.992	-16.7985	-16.6058	-16.414	-16.2229	-16.0327	-15.8434
ENSG00000138760	-652.329	-649.041	-645.761	-642.489	-639.226	-635.971	-632.725	-629.486	-626.257	-623.035	-619.822	-616.617	-613.42	-610.232	-607.052	-603.88	-600.717	-597.561	-594.415	-591.276	-588.146	-585.024	-581.911	-578.806	-575.709	-572.62	-569.54	-566.468	-563.405	-560.349	-557.302	-554.264	-551.233	-548.211	-545.198	-542.192	-539.195	-536.206	-533.226	-530.254	-527.29	-524.335	-521.387	-518.449	-515.518	-512.596	-509.682	-506.776	-503.879
ENSG00000251247	-39.567	-39.2418	-38.9177	-38.5947	-38.273	-37.9523	-37.6328	-37.3145	-36.9974	-36.6814	-36.3665	-36.0528	-35.7403	-35.4289	-35.1187	-34.8097	-34.5018	-34.195	-33.8894	-33.585	-33.2817	-32.9796	-32.6787	-32.3789	-32.0802	-31.7827	-31.4864	-31.1912	-30.8972	-30.6044	-30.3127	-30.0221	-29.7327	-29.4445	-29.1574	-28.8715	-28.5868	-28.3032	-28.0207	-27.7394	-27.4593	-27.1803	-26.9025	-26.6259	-26.3504	-26.076	-25.8028	-25.5308	-25.2599
ENSG00000174106	-144.998	-144.359	-143.721	-143.084	-142.45	-141.816	-141.185	-140.555	-139.927	-139.3	-138.675	-138.051	-137.429	-136.809	-136.191	-135.574	-134.958	-134.344	-133.732	-133.121	-132.512	-131.905	-131.299	-130.695	-130.093	-129.492	-128.892	-128.294	-127.698	-127.104	-126.511	-125.92	-125.33	-124.742	-124.155	-123.571	-122.987	-122.406	-121.826	-121.247	-120.67	-120.095	-119.522	-118.95	-118.379	-117.81	-117.243	-116.678	-116.114
ENSG00000181666	-28.1985	-27.9359	-27.6743	-27.4137	-27.1541	-26.8955	-26.6379	-26.3813	-26.1257	-25.871	-25.6174	-25.3648	-25.1132	-24.8625	-24.6129	-24.3642	-24.1166	-23.87	-23.6243	-23.3796	-23.136	-22.8933	-22.6517	-22.411	-22.1713	-21.9327	-21.695	-21.4583	-21.2226	-20.9879	-20.7542	-20.5215	-20.2898	-20.0591	-19.8294	-19.6007	-19.373	-19.1463	-18.9206	-18.6959	-18.4721	-18.2494	-18.0277	-17.8069	-17.5872	-17.3685	-17.1507	-16.934	-16.7182
ENSG00000169045	-45.3871	-45.2333	-45.08	-44.927	-44.7745	-44.6223	-44.4706	-44.3192	-44.1683	-44.0178	-43.8677	-43.718	-43.5687	-43.4198	-43.2713	-43.1233	-42.9756	-42.8284	-42.6815	-42.5351	-42.389	-42.2434	-42.0982	-41.9534	-41.809	-41.665	-41.5214	-41.3782	-41.2355	-41.0931	-40.9512	-40.8096	-40.6685	-40.5277	-40.3874	-40.2475	-40.108	-39.9689	-39.8302	-39.6919	-39.554	-39.4166	-39.2795	-39.1429	-39.0066	-38.8708	-38.7353	-38.6003	-38.4657
ENSG00000135549	-39.6935	-39.4062	-39.1198	-38.8344	-38.5498	-38.2662	-37.9835	-37.7017	-37.4209	-37.1409	-36.8619	-36.5838	-36.3067	-36.0304	-35.7551	-35.4807	-35.2072	-34.9346	-34.663	-34.3923	-34.1225	-33.8536	-33.5856	-33.3186	-33.0525	-32.7873	-32.5231	-32.2597	-31.9973	-31.7358	-31.4752	-31.2156	-30.9568	-30.699	-30.4421	-30.1862	-29.9311	-29.677	-29.4238	-29.1715	-28.9201	-28.6697	-28.4202	-28.1716	-27.9239	-27.6772	-27.4314	-27.1864	-26.9425
ENSG00000183103	-12.1692	-12.0048	-11.8411	-11.6781	-11.5158	-11.3543	-11.1934	-11.0333	-10.8738	-10.7151	-10.5571	-10.3998	-10.2431	-10.0872	-9.93204	-9.77754	-9.62375	-9.47067	-9.3183	-9.16663	-9.01567	-8.86542	-8.71587	-8.56703	-8.4189	-8.27147	-8.12475	-7.97874	-7.83343	-7.68883	-7.54494	-7.40175	-7.25927	-7.1175	-6.97643	-6.83607	-6.69641	-6.55747	-6.41923	-6.28169	-6.14487	-6.00875	-5.87333	-5.73863	-5.60463	-5.47133	-5.33874	-5.20686	-5.07569
ENSG00000203877	-25.0476	-24.8105	-24.5744	-24.3391	-24.1047	-23.8713	-23.6387	-23.407	-23.1762	-22.9463	-22.7174	-22.4893	-22.2621	-22.0358	-21.8104	-21.5859	-21.3623	-21.1396	-20.9178	-20.6969	-20.4769	-20.2578	-20.0395	-19.8222	-19.6058	-19.3903	-19.1757	-18.9619	-18.7491	-18.5372	-18.3262	-18.116	-17.9068	-17.6984	-17.491	-17.2845	-17.0788	-16.8741	-16.6702	-16.4672	-16.2652	-16.064	-15.8638	-15.6644	-15.4659	-15.2684	-15.0717	-14.8759	-14.6811
ENSG00000136710	-26.7442	-26.4782	-26.2133	-25.9495	-25.6867	-25.4249	-25.1642	-24.9046	-24.646	-24.3885	-24.132	-23.8766	-23.6222	-23.3689	-23.1167	-22.8655	-22.6154	-22.3663	-22.1183	-21.8713	-21.6254	-21.3805	-21.1367	-20.894	-20.6523	-20.4117	-20.1721	-19.9336	-19.6961	-19.4597	-19.2244	-18.9901	-18.7568	-18.5247	-18.2935	-18.0635	-17.8344	-17.6065	-17.3796	-17.1537	-16.9289	-16.7052	-16.4825	-16.2609	-16.0403	-15.8208	-15.6024	-15.385	-15.1686
ENSG00000051825	-55.3191	-55.0078	-54.6974	-54.3879	-54.0794	-53.7718	-53.4651	-53.1593	-52.8544	-52.5505	-52.2475	-51.9454	-51.6443	-51.344	-51.0447	-50.7463	-50.4489	-50.1523	-49.8567	-49.562	-49.2683	-48.9754	-48.6835	-48.3925	-48.1024	-47.8133	-47.5251	-47.2378	-46.9514	-46.6659	-46.3814	-46.0978	-45.8151	-45.5333	-45.2525	-44.9726	-44.6936	-44.4155	-44.1384	-43.8622	-43.5869	-43.3125	-43.039	-42.7665	-42.4949	-42.2242	-41.9544	-41.6856	-41.4177
ENSG00000159792	-591.795	-588.928	-586.069	-583.217	-580.371	-577.533	-574.702	-571.877	-569.06	-566.249	-563.446	-560.649	-557.86	-555.077	-552.302	-549.533	-546.771	-544.017	-541.269	-538.528	-535.795	-533.068	-530.348	-527.635	-524.929	-522.23	-519.538	-516.853	-514.176	-511.505	-508.841	-506.183	-503.533	-500.89	-498.254	-495.625	-493.003	-490.388	-487.779	-485.178	-482.584	-479.996	-477.416	-474.843	-472.276	-469.717	-467.164	-464.619	-462.08
ENSG00000177464	-363.194	-361.347	-359.504	-357.666	-355.832	-354.003	-352.179	-350.36	-348.545	-346.735	-344.93	-343.129	-341.333	-339.542	-337.755	-335.973	-334.196	-332.423	-330.655	-328.892	-327.133	-325.379	-323.63	-321.885	-320.145	-318.41	-316.68	-314.954	-313.233	-311.516	-309.804	-308.097	-306.394	-304.697	-303.003	-301.315	-299.631	-297.952	-296.278	-294.608	-292.943	-291.282	-289.626	-287.975	-286.329	-284.687	-283.05	-281.418	-279.79
ENSG00000180509	-17.7803	-17.5883	-17.397	-17.2065	-17.0168	-16.8278	-16.6396	-16.4521	-16.2654	-16.0795	-15.8944	-15.71	-15.5263	-15.3434	-15.1613	-14.98	-14.7994	-14.6196	-14.4405	-14.2622	-14.0847	-13.9079	-13.7319	-13.5566	-13.3822	-13.2084	-13.0355	-12.8633	-12.6918	-12.5212	-12.3513	-12.1821	-12.0137	-11.8461	-11.6792	-11.5131	-11.3478	-11.1832	-11.0194	-10.8564	-10.6941	-10.5326	-10.3718	-10.2118	-10.0526	-9.89411	-9.7364	-9.57945	-9.42327
ENSG00000125285	-65.3509	-65.0048	-64.6596	-64.3153	-63.9719	-63.6294	-63.2877	-62.947	-62.6072	-62.2682	-61.9301	-61.593	-61.2567	-60.9213	-60.5868	-60.2532	-59.9205	-59.5886	-59.2577	-58.9277	-58.5985	-58.2702	-57.9429	-57.6164	-57.2908	-56.9661	-56.6423	-56.3194	-55.9974	-55.6762	-55.356	-55.0366	-54.7182	-54.4006	-54.0839	-53.7681	-53.4532	-53.1392	-52.8261	-52.5139	-52.2026	-51.8921	-51.5826	-51.2739	-50.9661	-50.6593	-50.3533	-50.0482	-49.744
ENSG00000164751	-70.1555	-69.6669	-69.1799	-68.6944	-68.2106	-67.7284	-67.2477	-66.7686	-66.2911	-65.8152	-65.3408	-64.8681	-64.3969	-63.9273	-63.4593	-62.9929	-62.5281	-62.0648	-61.6032	-61.1431	-60.6846	-60.2277	-59.7724	-59.3186	-58.8665	-58.4159	-57.9669	-57.5195	-57.0737	-56.6294	-56.1868	-55.7457	-55.3062	-54.8683	-54.432	-53.9973	-53.5641	-53.1326	-52.7026	-52.2742	-51.8474	-51.4221	-50.9985	-50.5764	-50.1559	-49.737	-49.3197	-48.904	-48.4899
ENSG00000196176	-26.9934	-26.7889	-26.5851	-26.382	-26.1795	-25.9777	-25.7765	-25.576	-25.3762	-25.1771	-24.9786	-24.7808	-24.5836	-24.3872	-24.1914	-23.9962	-23.8017	-23.6079	-23.4148	-23.2223	-23.0305	-22.8394	-22.6489	-22.4591	-22.27	-22.0815	-21.8937	-21.7066	-21.5201	-21.3343	-21.1492	-20.9647	-20.7809	-20.5978	-20.4153	-20.2335	-20.0524	-19.8719	-19.6921	-19.513	-19.3345	-19.1568	-18.9796	-18.8032	-18.6274	-18.4523	-18.2778	-18.104	-17.9309
ENSG00000169676	-50.2754	-49.9188	-49.5634	-49.2091	-48.856	-48.504	-48.1531	-47.8035	-47.4549	-47.1076	-46.7614	-46.4163	-46.0724	-45.7297	-45.3881	-45.0476	-44.7083	-44.3702	-44.0332	-43.6974	-43.3627	-43.0292	-42.6969	-42.3657	-42.0356	-41.7067	-41.379	-41.0524	-40.7269	-40.4027	-40.0795	-39.7576	-39.4367	-39.1171	-38.7986	-38.4812	-38.165	-37.85	-37.5361	-37.2233	-36.9118	-36.6013	-36.292	-35.9839	-35.677	-35.3711	-35.0665	-34.763	-34.4606
ENSG00000125691	9.71205	9.68718	9.66228	9.63737	9.61243	9.58747	9.56249	9.5375	9.51248	9.48744	9.46238	9.4373	9.41219	9.38707	9.36193	9.33676	9.31158	9.28637	9.26115	9.2359	9.21063	9.18534	9.16003	9.1347	9.10935	9.08398	9.05859	9.03318	9.00775	8.98229	8.95682	8.93132	8.90581	8.88027	8.85471	8.82914	8.80354	8.77792	8.75228	8.72662	8.70094	8.67524	8.64952	8.62377	8.59801	8.57223	8.54642	8.5206	8.49475
ENSG00000101981	-54.6972	-54.4675	-54.2385	-54.01	-53.7821	-53.5549	-53.3283	-53.1023	-52.8769	-52.6521	-52.4279	-52.2044	-51.9814	-51.7591	-51.5374	-51.3163	-51.0958	-50.8759	-50.6566	-50.438	-50.2199	-50.0025	-49.7857	-49.5695	-49.3539	-49.1389	-48.9245	-48.7108	-48.4977	-48.2851	-48.0732	-47.8619	-47.6512	-47.4411	-47.2316	-47.0228	-46.8145	-46.6069	-46.3999	-46.1935	-45.9877	-45.7825	-45.578	-45.374	-45.1707	-44.9679	-44.7658	-44.5643	-44.3634
ENSG00000215545	-19.5231	-19.3265	-19.1306	-18.9355	-18.7411	-18.5476	-18.3547	-18.1626	-17.9713	-17.7807	-17.5909	-17.4018	-17.2135	-17.026	-16.8392	-16.6532	-16.4679	-16.2833	-16.0996	-15.9166	-15.7343	-15.5528	-15.372	-15.192	-15.0128	-14.8343	-14.6566	-14.4796	-14.3034	-14.1279	-13.9532	-13.7793	-13.6061	-13.4337	-13.262	-13.091	-12.9209	-12.7515	-12.5828	-12.4149	-12.2477	-12.0813	-11.9157	-11.7508	-11.5867	-11.4233	-11.2607	-11.0988	-10.9377
ENSG00000138778	-191.958	-191.003	-190.051	-189.101	-188.154	-187.209	-186.267	-185.327	-184.39	-183.456	-182.524	-181.594	-180.668	-179.743	-178.821	-177.902	-176.985	-176.071	-175.16	-174.251	-173.344	-172.44	-171.539	-170.64	-169.743	-168.85	-167.958	-167.07	-166.183	-165.3	-164.419	-163.54	-162.664	-161.791	-160.92	-160.051	-159.186	-158.322	-157.462	-156.603	-155.748	-154.895	-154.044	-153.196	-152.35	-151.508	-150.667	-149.829	-148.994
ENSG00000134240	-115.252	-114.534	-113.819	-113.106	-112.394	-111.685	-110.978	-110.274	-109.571	-108.87	-108.172	-107.476	-106.782	-106.09	-105.4	-104.712	-104.027	-103.343	-102.662	-101.983	-101.306	-100.631	-99.958	-99.2874	-98.6189	-97.9525	-97.2883	-96.6262	-95.9662	-95.3084	-94.6527	-93.9992	-93.3478	-92.6985	-92.0514	-91.4063	-90.7635	-90.1227	-89.4841	-88.8476	-88.2133	-87.5811	-86.951	-86.3231	-85.6973	-85.0736	-84.4521	-83.8327	-83.2154
ENSG00000002587	-282.911	-281.389	-279.872	-278.359	-276.85	-275.345	-273.844	-272.347	-270.854	-269.365	-267.88	-266.4	-264.923	-263.451	-261.982	-260.518	-259.058	-257.601	-256.149	-254.701	-253.257	-251.817	-250.382	-248.95	-247.522	-246.099	-244.679	-243.264	-241.852	-240.445	-239.042	-237.642	-236.247	-234.856	-233.469	-232.086	-230.708	-229.333	-227.962	-226.596	-225.233	-223.875	-222.52	-221.17	-219.824	-218.482	-217.144	-215.81	-214.48
ENSG00000132429	-103.631	-102.987	-102.344	-101.703	-101.064	-100.427	-99.7914	-99.1581	-98.5267	-97.8973	-97.2698	-96.6442	-96.0206	-95.3989	-94.7791	-94.1612	-93.5452	-92.9312	-92.3191	-91.709	-91.1007	-90.4944	-89.89	-89.2875	-88.687	-88.0884	-87.4917	-86.8969	-86.3041	-85.7132	-85.1242	-84.5371	-83.952	-83.3688	-82.7875	-82.2081	-81.6307	-81.0552	-80.4816	-79.9099	-79.3402	-78.7724	-78.2065	-77.6425	-77.0805	-76.5204	-75.9622	-75.4059	-74.8516
ENSG00000186020	-38.829	-38.4969	-38.1659	-37.8363	-37.5078	-37.1806	-36.8546	-36.5298	-36.2063	-35.884	-35.5629	-35.2431	-34.9245	-34.6071	-34.291	-33.9761	-33.6624	-33.35	-33.0388	-32.7288	-32.4201	-32.1126	-31.8063	-31.5013	-31.1975	-30.8949	-30.5936	-30.2935	-29.9946	-29.6969	-29.4005	-29.1054	-28.8114	-28.5187	-28.2272	-27.937	-27.648	-27.3602	-27.0736	-26.7883	-26.5042	-26.2214	-25.9398	-25.6594	-25.3802	-25.1023	-24.8256	-24.5502	-24.276
ENSG00000126351	-368.344	-366.673	-365.007	-363.344	-361.685	-360.03	-358.379	-356.731	-355.087	-353.447	-351.81	-350.178	-348.549	-346.923	-345.302	-343.684	-342.07	-340.46	-338.854	-337.251	-335.652	-334.057	-332.465	-330.877	-329.293	-327.713	-326.137	-324.564	-322.995	-321.43	-319.868	-318.31	-316.756	-315.206	-313.66	-312.117	-310.578	-309.043	-307.511	-305.983	-304.459	-302.939	-301.422	-299.91	-298.401	-296.895	-295.394	-293.896	-292.402
ENSG00000136059	-23.0902	-22.84	-22.591	-22.3429	-22.0959	-21.8499	-21.605	-21.3611	-21.1182	-20.8764	-20.6355	-20.3957	-20.157	-19.9193	-19.6826	-19.4469	-19.2123	-18.9787	-18.7461	-18.5146	-18.2841	-18.0546	-17.8262	-17.5987	-17.3724	-17.147	-16.9227	-16.6994	-16.4772	-16.2559	-16.0358	-15.8166	-15.5985	-15.3814	-15.1653	-14.9503	-14.7363	-14.5233	-14.3114	-14.1005	-13.8906	-13.6817	-13.4739	-13.2671	-13.0614	-12.8567	-12.653	-12.4503	-12.2487
ENSG00000173327	-231.776	-230.67	-229.566	-228.465	-227.367	-226.272	-225.179	-224.089	-223.002	-221.918	-220.836	-219.758	-218.682	-217.608	-216.538	-215.47	-214.405	-213.343	-212.284	-211.227	-210.173	-209.122	-208.074	-207.028	-205.985	-204.945	-203.908	-202.874	-201.842	-200.813	-199.787	-198.763	-197.743	-196.725	-195.709	-194.697	-193.687	-192.681	-191.676	-190.675	-189.677	-188.681	-187.688	-186.697	-185.71	-184.725	-183.743	-182.764	-181.787
ENSG00000154723	-27.8064	-27.5783	-27.351	-27.1245	-26.8988	-26.6738	-26.4497	-26.2263	-26.0038	-25.782	-25.5611	-25.3409	-25.1215	-24.9029	-24.6851	-24.4682	-24.252	-24.0366	-23.8219	-23.6081	-23.3951	-23.1829	-22.9715	-22.7608	-22.551	-22.3419	-22.1337	-21.9262	-21.7196	-21.5137	-21.3086	-21.1044	-20.9009	-20.6982	-20.4963	-20.2952	-20.0949	-19.8954	-19.6966	-19.4987	-19.3016	-19.1053	-18.9097	-18.715	-18.521	-18.3279	-18.1355	-17.9439	-17.7532
ENSG00000159199	-59.5026	-59.1694	-58.837	-58.5055	-58.175	-57.8453	-57.5166	-57.1887	-56.8618	-56.5358	-56.2107	-55.8866	-55.5633	-55.2409	-54.9195	-54.5989	-54.2793	-53.9606	-53.6428	-53.3259	-53.0099	-52.6949	-52.3807	-52.0674	-51.7551	-51.4437	-51.1332	-50.8236	-50.5149	-50.2071	-49.9002	-49.5942	-49.2892	-48.985	-48.6818	-48.3795	-48.0781	-47.7776	-47.478	-47.1793	-46.8816	-46.5847	-46.2888	-45.9937	-45.6996	-45.4064	-45.1141	-44.8227	-44.5322
ENSG00000110245	-29.5211	-29.2601	-29.0001	-28.7411	-28.483	-28.2259	-27.9697	-27.7144	-27.4602	-27.2068	-26.9545	-26.703	-26.4526	-26.203	-25.9545	-25.7069	-25.4602	-25.2145	-24.9697	-24.7259	-24.4831	-24.2412	-24.0002	-23.7602	-23.5212	-23.2831	-23.0459	-22.8098	-22.5745	-22.3402	-22.1069	-21.8745	-21.6431	-21.4126	-21.1831	-20.9546	-20.7269	-20.5003	-20.2746	-20.0498	-19.826	-19.6031	-19.3812	-19.1603	-18.9403	-18.7213	-18.5032	-18.286	-18.0698
ENSG00000151229	-340.64	-338.934	-337.233	-335.535	-333.843	-332.154	-330.47	-328.79	-327.115	-325.444	-323.777	-322.115	-320.457	-318.803	-317.154	-315.509	-313.868	-312.232	-310.6	-308.973	-307.35	-305.731	-304.117	-302.507	-300.901	-299.3	-297.703	-296.11	-294.522	-292.938	-291.359	-289.784	-288.213	-286.647	-285.085	-283.527	-281.974	-280.425	-278.881	-277.34	-275.805	-274.273	-272.746	-271.223	-269.705	-268.191	-266.681	-265.176	-263.675
ENSG00000170075	-148.533	-147.655	-146.779	-145.905	-145.035	-144.167	-143.301	-142.438	-141.577	-140.719	-139.863	-139.01	-138.159	-137.311	-136.466	-135.623	-134.782	-133.944	-133.109	-132.276	-131.445	-130.617	-129.792	-128.969	-128.149	-127.331	-126.516	-125.703	-124.892	-124.085	-123.279	-122.477	-121.676	-120.879	-120.083	-119.291	-118.501	-117.713	-116.928	-116.145	-115.365	-114.588	-113.813	-113.04	-112.27	-111.503	-110.738	-109.975	-109.215
ENSG00000154079	-44.6543	-44.312	-43.9708	-43.6307	-43.2918	-42.9541	-42.6176	-42.2822	-41.948	-41.6149	-41.283	-40.9522	-40.6227	-40.2942	-39.967	-39.6409	-39.316	-38.9922	-38.6696	-38.3482	-38.0279	-37.7088	-37.3908	-37.074	-36.7584	-36.4439	-36.1306	-35.8185	-35.5075	-35.1977	-34.889	-34.5815	-34.2752	-33.97	-33.666	-33.3632	-33.0615	-32.761	-32.4617	-32.1635	-31.8664	-31.5706	-31.2759	-30.9823	-30.6899	-30.3987	-30.1087	-29.8198	-29.532
ENSG00000140598	-130.929	-130.137	-129.347	-128.56	-127.774	-126.992	-126.211	-125.433	-124.657	-123.884	-123.113	-122.344	-121.577	-120.813	-120.052	-119.292	-118.535	-117.781	-117.028	-116.278	-115.531	-114.785	-114.042	-113.302	-112.564	-111.828	-111.094	-110.363	-109.634	-108.907	-108.183	-107.462	-106.742	-106.025	-105.31	-104.598	-103.888	-103.18	-102.474	-101.771	-101.071	-100.372	-99.6764	-98.9827	-98.2914	-97.6024	-96.9158	-96.2315	-95.5496
ENSG00000133958	-317.684	-316.309	-314.938	-313.569	-312.204	-310.843	-309.485	-308.13	-306.778	-305.429	-304.084	-302.743	-301.404	-300.069	-298.737	-297.409	-296.083	-294.761	-293.443	-292.127	-290.815	-289.507	-288.201	-286.899	-285.6	-284.305	-283.013	-281.724	-280.438	-279.156	-277.877	-276.601	-275.329	-274.06	-272.794	-271.531	-270.272	-269.016	-267.764	-266.515	-265.269	-264.026	-262.787	-261.551	-260.318	-259.089	-257.862	-256.64	-255.42
ENSG00000043462	-335.801	-334.164	-332.531	-330.902	-329.278	-327.657	-326.04	-324.428	-322.82	-321.216	-319.615	-318.019	-316.428	-314.84	-313.256	-311.677	-310.101	-308.53	-306.962	-305.399	-303.84	-302.285	-300.734	-299.187	-297.645	-296.106	-294.572	-293.041	-291.515	-289.993	-288.475	-286.961	-285.451	-283.945	-282.443	-280.946	-279.452	-277.963	-276.477	-274.996	-273.519	-272.046	-270.577	-269.112	-267.652	-266.195	-264.743	-263.294	-261.85
ENSG00000065675	-573.939	-571.169	-568.405	-565.648	-562.898	-560.155	-557.419	-554.689	-551.966	-549.251	-546.542	-543.84	-541.144	-538.456	-535.774	-533.099	-530.431	-527.77	-525.116	-522.468	-519.827	-517.194	-514.567	-511.946	-509.333	-506.727	-504.127	-501.534	-498.948	-496.369	-493.797	-491.231	-488.672	-486.12	-483.575	-481.037	-478.506	-475.981	-473.464	-470.953	-468.449	-465.952	-463.461	-460.978	-458.501	-456.031	-453.568	-451.112	-448.662
ENSG00000198538	-72.1432	-71.6549	-71.1681	-70.6829	-70.1993	-69.7171	-69.2366	-68.7575	-68.2801	-67.8041	-67.3297	-66.8569	-66.3856	-65.9158	-65.4476	-64.9809	-64.5158	-64.0522	-63.5901	-63.1296	-62.6707	-62.2132	-61.7574	-61.303	-60.8503	-60.399	-59.9493	-59.5012	-59.0545	-58.6095	-58.166	-57.724	-57.2835	-56.8446	-56.4073	-55.9715	-55.5372	-55.1045	-54.6733	-54.2437	-53.8156	-53.3891	-52.9641	-52.5406	-52.1187	-51.6983	-51.2795	-50.8622	-50.4465
ENSG00000138639	-103.871	-103.294	-102.718	-102.144	-101.572	-101.001	-100.432	-99.8641	-99.2982	-98.7338	-98.1711	-97.61	-97.0505	-96.4925	-95.9362	-95.3816	-94.8285	-94.277	-93.7271	-93.1789	-92.6322	-92.0872	-91.5438	-91.002	-90.4617	-89.9231	-89.3862	-88.8508	-88.317	-87.7848	-87.2543	-86.7253	-86.198	-85.6723	-85.1482	-84.6257	-84.1048	-83.5855	-83.0678	-82.5517	-82.0372	-81.5244	-81.0131	-80.5035	-79.9955	-79.489	-78.9842	-78.481	-77.9794
ENSG00000124702	-164.273	-163.537	-162.803	-162.07	-161.34	-160.61	-159.883	-159.158	-158.434	-157.712	-156.992	-156.273	-155.557	-154.842	-154.129	-153.417	-152.708	-152	-151.294	-150.589	-149.887	-149.186	-148.487	-147.79	-147.095	-146.401	-145.709	-145.019	-144.331	-143.644	-142.959	-142.276	-141.595	-140.916	-140.238	-139.562	-138.888	-138.215	-137.545	-136.876	-136.209	-135.543	-134.88	-134.218	-133.558	-132.9	-132.243	-131.589	-130.936
ENSG00000145861	-59.9698	-59.5301	-59.0919	-58.6552	-58.2199	-57.7862	-57.3538	-56.923	-56.4936	-56.0658	-55.6393	-55.2144	-54.7909	-54.3689	-53.9484	-53.5293	-53.1117	-52.6956	-52.2809	-51.8677	-51.456	-51.0458	-50.637	-50.2297	-49.8239	-49.4196	-49.0167	-48.6153	-48.2153	-47.8169	-47.4199	-47.0243	-46.6303	-46.2377	-45.8466	-45.457	-45.0688	-44.6821	-44.2969	-43.9131	-43.5308	-43.15	-42.7707	-42.3928	-42.0164	-41.6415	-41.268	-40.896	-40.5255
ENSG00000165553	-45.4426	-45.0916	-44.7418	-44.3932	-44.0459	-43.6997	-43.3548	-43.011	-42.6685	-42.3272	-41.9871	-41.6482	-41.3105	-40.974	-40.6388	-40.3047	-39.9719	-39.6403	-39.3099	-38.9807	-38.6527	-38.3259	-38.0003	-37.676	-37.3529	-37.0309	-36.7102	-36.3907	-36.0724	-35.7553	-35.4395	-35.1248	-34.8114	-34.4991	-34.1881	-33.8783	-33.5697	-33.2623	-32.9561	-32.6512	-32.3474	-32.0449	-31.7436	-31.4434	-31.1445	-30.8468	-30.5504	-30.2551	-29.961
ENSG00000050426	-80.3693	-79.7899	-79.2124	-78.6368	-78.0632	-77.4916	-76.922	-76.3543	-75.7886	-75.2248	-74.6631	-74.1032	-73.5454	-72.9895	-72.4356	-71.8836	-71.3336	-70.7855	-70.2395	-69.6954	-69.1532	-68.613	-68.0748	-67.5386	-67.0043	-66.472	-65.9416	-65.4132	-64.8868	-64.3623	-63.8398	-63.3193	-62.8007	-62.2841	-61.7694	-61.2567	-60.746	-60.2373	-59.7305	-59.2256	-58.7228	-58.2219	-57.723	-57.226	-56.731	-56.2379	-55.7469	-55.2577	-54.7706
ENSG00000101464	-115.581	-114.848	-114.118	-113.39	-112.664	-111.94	-111.219	-110.5	-109.783	-109.068	-108.356	-107.646	-106.938	-106.232	-105.528	-104.827	-104.128	-103.431	-102.737	-102.045	-101.354	-100.667	-99.981	-99.2977	-98.6165	-97.9376	-97.261	-96.5865	-95.9144	-95.2444	-94.5767	-93.9112	-93.248	-92.587	-91.9282	-91.2717	-90.6173	-89.9653	-89.3155	-88.6679	-88.0225	-87.3794	-86.7385	-86.0998	-85.4634	-84.8292	-84.1973	-83.5676	-82.9401
ENSG00000213523	-26.8138	-26.563	-26.3133	-26.0644	-25.8166	-25.5697	-25.3237	-25.0787	-24.8346	-24.5915	-24.3493	-24.1081	-23.8679	-23.6285	-23.3902	-23.1528	-22.9163	-22.6808	-22.4463	-22.2127	-21.98	-21.7483	-21.5176	-21.2878	-21.0589	-20.831	-20.6041	-20.3781	-20.1531	-19.929	-19.7059	-19.4837	-19.2624	-19.0422	-18.8228	-18.6045	-18.387	-18.1706	-17.955	-17.7405	-17.5268	-17.3142	-17.1025	-16.8917	-16.6819	-16.473	-16.2651	-16.0581	-15.8521
ENSG00000139508	-0.722502	-0.642501	-0.562898	-0.483691	-0.404883	-0.326471	-0.248456	-0.170839	-0.0936195	-0.0167969	0.0596285	0.135657	0.211288	0.286521	0.361358	0.435797	0.509839	0.583484	0.656731	0.729582	0.802035	0.874091	0.94575	1.01701	1.08788	1.15834	1.22841	1.29809	1.36736	1.43624	1.50472	1.57281	1.64049	1.70778	1.77468	1.84117	1.90727	1.97297	2.03828	2.10319	2.1677	2.23181	2.29553	2.35885	2.42177	2.4843	2.54643	2.60816	2.66949
ENSG00000119547	-102.892	-102.395	-101.899	-101.404	-100.91	-100.418	-99.9265	-99.4365	-98.9478	-98.4604	-97.9742	-97.4893	-97.0056	-96.5231	-96.0419	-95.5619	-95.0832	-94.6058	-94.1296	-93.6546	-93.1809	-92.7084	-92.2372	-91.7673	-91.2985	-90.8311	-90.3649	-89.8999	-89.4362	-88.9737	-88.5125	-88.0525	-87.5938	-87.1363	-86.6801	-86.2251	-85.7714	-85.3189	-84.8676	-84.4177	-83.9689	-83.5214	-83.0752	-82.6302	-82.1864	-81.744	-81.3027	-80.8627	-80.424
ENSG00000138738	-474.612	-472.178	-469.75	-467.328	-464.912	-462.503	-460.099	-457.702	-455.311	-452.927	-450.548	-448.176	-445.81	-443.45	-441.097	-438.75	-436.408	-434.074	-431.745	-429.422	-427.106	-424.796	-422.492	-420.195	-417.904	-415.618	-413.339	-411.067	-408.8	-406.54	-404.286	-402.038	-399.797	-397.561	-395.332	-393.109	-390.892	-388.682	-386.478	-384.279	-382.088	-379.902	-377.723	-375.549	-373.382	-371.222	-369.067	-366.919	-364.777
ENSG00000141198	-72.4972	-71.9136	-71.332	-70.7527	-70.1754	-69.6004	-69.0275	-68.4567	-67.8881	-67.3217	-66.7574	-66.1953	-65.6353	-65.0775	-64.5219	-63.9684	-63.4171	-62.8679	-62.3209	-61.776	-61.2333	-60.6927	-60.1543	-59.6181	-59.084	-58.5521	-58.0223	-57.4947	-56.9692	-56.4459	-55.9248	-55.4058	-54.889	-54.3743	-53.8618	-53.3514	-52.8432	-52.3371	-51.8332	-51.3315	-50.8319	-50.3345	-49.8392	-49.3461	-48.8552	-48.3664	-47.8797	-47.3952	-46.9129
ENSG00000153774	-124.789	-124.102	-123.417	-122.734	-122.053	-121.374	-120.697	-120.021	-119.348	-118.676	-118.007	-117.339	-116.673	-116.009	-115.347	-114.686	-114.028	-113.372	-112.717	-112.064	-111.413	-110.764	-110.117	-109.472	-108.829	-108.187	-107.548	-106.91	-106.274	-105.641	-105.009	-104.378	-103.75	-103.124	-102.499	-101.877	-101.256	-100.637	-100.02	-99.4053	-98.7921	-98.1808	-97.5714	-96.9639	-96.3583	-95.7546	-95.1527	-94.5527	-93.9546
ENSG00000158258	-107.849	-107.238	-106.629	-106.021	-105.416	-104.812	-104.209	-103.609	-103.01	-102.413	-101.818	-101.224	-100.632	-100.042	-99.4541	-98.8676	-98.2828	-97.6998	-97.1185	-96.539	-95.9613	-95.3852	-94.811	-94.2385	-93.6677	-93.0987	-92.5314	-91.9659	-91.4021	-90.8401	-90.2798	-89.7213	-89.1646	-88.6095	-88.0563	-87.5048	-86.955	-86.407	-85.8607	-85.3162	-84.7735	-84.2324	-83.6932	-83.1557	-82.6199	-82.0859	-81.5536	-81.0231	-80.4944
ENSG00000158485	-29.1979	-28.9555	-28.7139	-28.4731	-28.2332	-27.9941	-27.7558	-27.5184	-27.2819	-27.0461	-26.8113	-26.5772	-26.344	-26.1117	-25.8802	-25.6495	-25.4197	-25.1907	-24.9626	-24.7353	-24.5088	-24.2832	-24.0584	-23.8345	-23.6114	-23.3891	-23.1677	-22.9472	-22.7274	-22.5086	-22.2905	-22.0733	-21.857	-21.6415	-21.4268	-21.213	-21	-20.7878	-20.5765	-20.366	-20.1564	-19.9476	-19.7397	-19.5326	-19.3263	-19.1209	-18.9164	-18.7126	-18.5097
ENSG00000142207	-120.674	-119.925	-119.179	-118.435	-117.694	-116.955	-116.218	-115.483	-114.751	-114.021	-113.293	-112.568	-111.845	-111.124	-110.406	-109.689	-108.976	-108.264	-107.555	-106.848	-106.143	-105.441	-104.741	-104.043	-103.348	-102.655	-101.964	-101.276	-100.589	-99.9056	-99.2241	-98.5448	-97.8679	-97.1933	-96.5209	-95.8509	-95.1832	-94.5178	-93.8547	-93.1939	-92.5354	-91.8792	-91.2253	-90.5737	-89.9244	-89.2774	-88.6328	-87.9904	-87.3504
ENSG00000196226	-6.91348	-6.80736	-6.70169	-6.59645	-6.49165	-6.38729	-6.28337	-6.17989	-6.07685	-5.97424	-5.87208	-5.77035	-5.66906	-5.56822	-5.46781	-5.36784	-5.26831	-5.16921	-5.07056	-4.97235	-4.87457	-4.77723	-4.68034	-4.58388	-4.48786	-4.39228	-4.29714	-4.20243	-4.10817	-4.01434	-3.92096	-3.82801	-3.7355	-3.64343	-3.5518	-3.46061	-3.36986	-3.27955	-3.18967	-3.10024	-3.01124	-2.92268	-2.83456	-2.74688	-2.65964	-2.57284	-2.48648	-2.40055	-2.31507
ENSG00000164466	-54.1658	-53.7959	-53.4273	-53.0599	-52.6936	-52.3285	-51.9646	-51.6019	-51.2403	-50.88	-50.5208	-50.1628	-49.8059	-49.4503	-49.0958	-48.7425	-48.3904	-48.0395	-47.6897	-47.3412	-46.9938	-46.6476	-46.3025	-45.9587	-45.616	-45.2745	-44.9342	-44.595	-44.2571	-43.9203	-43.5847	-43.2503	-42.9171	-42.585	-42.2541	-41.9244	-41.5959	-41.2685	-40.9424	-40.6174	-40.2936	-39.971	-39.6495	-39.3293	-39.0102	-38.6923	-38.3755	-38.06	-37.7456
ENSG00000157111	-43.3719	-43.0108	-42.6511	-42.2926	-41.9355	-41.5797	-41.2252	-40.8721	-40.5202	-40.1697	-39.8205	-39.4725	-39.126	-38.7807	-38.4367	-38.0941	-37.7527	-37.4127	-37.074	-36.7366	-36.4006	-36.0658	-35.7324	-35.4002	-35.0694	-34.7399	-34.4118	-34.0849	-33.7594	-33.4351	-33.1122	-32.7906	-32.4703	-32.1514	-31.8337	-31.5174	-31.2023	-30.8886	-30.5762	-30.2652	-29.9554	-29.6469	-29.3398	-29.034	-28.7295	-28.4263	-28.1244	-27.8239	-27.5246
ENSG00000248333	-4.59696	-4.51439	-4.43215	-4.35025	-4.2687	-4.18749	-4.10661	-4.02608	-3.94589	-3.86604	-3.78653	-3.70736	-3.62853	-3.55004	-3.4719	-3.39409	-3.31663	-3.2395	-3.16272	-3.08628	-3.01017	-2.93441	-2.85899	-2.78391	-2.70917	-2.63478	-2.56072	-2.487	-2.41363	-2.34059	-2.2679	-2.19554	-2.12353	-2.05186	-1.98053	-1.90954	-1.83889	-1.76858	-1.69861	-1.62899	-1.5597	-1.49075	-1.42215	-1.35389	-1.28596	-1.21838	-1.15114	-1.08424	-1.01768
ENSG00000175906	-339.306	-337.614	-335.927	-334.244	-332.565	-330.89	-329.22	-327.553	-325.891	-324.234	-322.58	-320.931	-319.286	-317.645	-316.008	-314.376	-312.747	-311.123	-309.504	-307.888	-306.277	-304.67	-303.067	-301.468	-299.874	-298.284	-296.698	-295.116	-293.538	-291.965	-290.396	-288.831	-287.271	-285.714	-284.162	-282.614	-281.07	-279.531	-277.996	-276.464	-274.938	-273.415	-271.897	-270.382	-268.872	-267.367	-265.865	-264.368	-262.875
ENSG00000196476	-25.6921	-25.4376	-25.1841	-24.9316	-24.68	-24.4295	-24.18	-23.9315	-23.684	-23.4374	-23.1919	-22.9474	-22.7039	-22.4613	-22.2198	-21.9793	-21.7397	-21.5012	-21.2637	-21.0271	-20.7916	-20.5571	-20.3235	-20.091	-19.8595	-19.6289	-19.3994	-19.1709	-18.9433	-18.7168	-18.4912	-18.2667	-18.0431	-17.8206	-17.599	-17.3785	-17.159	-16.9404	-16.7229	-16.5063	-16.2908	-16.0762	-15.8626	-15.6501	-15.4385	-15.228	-15.0184	-14.8099	-14.6023
ENSG00000043143	-372.427	-370.739	-369.054	-367.373	-365.697	-364.024	-362.356	-360.692	-359.031	-357.375	-355.723	-354.075	-352.431	-350.791	-349.155	-347.523	-345.895	-344.271	-342.651	-341.036	-339.424	-337.817	-336.213	-334.614	-333.019	-331.427	-329.84	-328.257	-326.678	-325.103	-323.532	-321.965	-320.402	-318.843	-317.289	-315.738	-314.191	-312.649	-311.11	-309.576	-308.046	-306.519	-304.997	-303.479	-301.965	-300.455	-298.949	-297.447	-295.949
ENSG00000123416	-4.58018	-4.52631	-4.47265	-4.41919	-4.36592	-4.31286	-4.25999	-4.20732	-4.15486	-4.10259	-4.05052	-3.99866	-3.94699	-3.89552	-3.84425	-3.79318	-3.74231	-3.69163	-3.64116	-3.59089	-3.54082	-3.49094	-3.44127	-3.3918	-3.34252	-3.29345	-3.24457	-3.19589	-3.14742	-3.09914	-3.05106	-3.00318	-2.9555	-2.90802	-2.86074	-2.81366	-2.76678	-2.7201	-2.67362	-2.62734	-2.58125	-2.53537	-2.48968	-2.4442	-2.39891	-2.35383	-2.30894	-2.26425	-2.21977
ENSG00000119121	-323.232	-321.572	-319.916	-318.265	-316.619	-314.976	-313.338	-311.705	-310.076	-308.451	-306.831	-305.216	-303.604	-301.998	-300.395	-298.797	-297.204	-295.614	-294.03	-292.449	-290.873	-289.302	-287.735	-286.172	-284.614	-283.061	-281.511	-279.966	-278.426	-276.89	-275.358	-273.831	-272.308	-270.79	-269.276	-267.767	-266.262	-264.761	-263.265	-261.773	-260.286	-258.803	-257.324	-255.85	-254.381	-252.915	-251.455	-249.998	-248.546
ENSG00000132664	-174.423	-173.479	-172.538	-171.599	-170.662	-169.729	-168.797	-167.868	-166.942	-166.018	-165.097	-164.178	-163.261	-162.347	-161.436	-160.527	-159.62	-158.716	-157.815	-156.916	-156.019	-155.125	-154.234	-153.345	-152.458	-151.574	-150.692	-149.813	-148.937	-148.063	-147.191	-146.322	-145.455	-144.591	-143.729	-142.87	-142.013	-141.159	-140.308	-139.458	-138.612	-137.767	-136.926	-136.086	-135.25	-134.415	-133.583	-132.754	-131.927
ENSG00000155897	-391.492	-389.538	-387.589	-385.644	-383.705	-381.771	-379.841	-377.917	-375.997	-374.082	-372.172	-370.268	-368.368	-366.472	-364.582	-362.697	-360.817	-358.941	-357.071	-355.205	-353.344	-351.488	-349.638	-347.792	-345.951	-344.114	-342.283	-340.457	-338.635	-336.819	-335.007	-333.2	-331.399	-329.602	-327.81	-326.023	-324.241	-322.463	-320.691	-318.924	-317.161	-315.403	-313.651	-311.903	-310.16	-308.422	-306.689	-304.961	-303.238
ENSG00000175294	-21.4902	-21.2805	-21.0716	-20.8635	-20.6562	-20.4497	-20.244	-20.0391	-19.835	-19.6317	-19.4291	-19.2274	-19.0265	-18.8264	-18.627	-18.4285	-18.2308	-18.0338	-17.8377	-17.6424	-17.4478	-17.2541	-17.0611	-16.869	-16.6776	-16.4871	-16.2973	-16.1084	-15.9202	-15.7328	-15.5463	-15.3605	-15.1755	-14.9914	-14.808	-14.6254	-14.4436	-14.2627	-14.0825	-13.9031	-13.7245	-13.5467	-13.3697	-13.1935	-13.0181	-12.8435	-12.6697	-12.4967	-12.3245
ENSG00000181218	-55.7098	-55.3229	-54.9373	-54.5529	-54.1697	-53.7878	-53.407	-53.0276	-52.6494	-52.2724	-51.8966	-51.5221	-51.1488	-50.7768	-50.406	-50.0364	-49.6681	-49.301	-48.9352	-48.5706	-48.2072	-47.8451	-47.4842	-47.1245	-46.7661	-46.4089	-46.053	-45.6983	-45.3448	-44.9926	-44.6416	-44.2918	-43.9433	-43.596	-43.25	-42.9052	-42.5616	-42.2193	-41.8782	-41.5384	-41.1998	-40.8624	-40.5263	-40.1914	-39.8577	-39.5253	-39.1941	-38.8642	-38.5355
ENSG00000205238	-10.8367	-10.6965	-10.5569	-10.4178	-10.2793	-10.1413	-10.004	-9.86722	-9.73102	-9.5954	-9.46034	-9.32587	-9.19197	-9.05864	-8.92589	-8.79371	-8.66211	-8.53108	-8.40063	-8.27076	-8.14145	-8.01273	-7.88457	-7.757	-7.62999	-7.50357	-7.37771	-7.25244	-7.12773	-7.00361	-6.88005	-6.75707	-6.63467	-6.51284	-6.39159	-6.27091	-6.15081	-6.03128	-5.91233	-5.79395	-5.67614	-5.55892	-5.44226	-5.32618	-5.21068	-5.09575	-4.98139	-4.86762	-4.75441
ENSG00000232434	-35.23	-34.9916	-34.7539	-34.5169	-34.2807	-34.0452	-33.8104	-33.5763	-33.343	-33.1104	-32.8785	-32.6474	-32.417	-32.1873	-31.9584	-31.7301	-31.5026	-31.2759	-31.0499	-30.8246	-30.6	-30.3761	-30.153	-29.9306	-29.709	-29.4881	-29.2679	-29.0484	-28.8296	-28.6116	-28.3944	-28.1778	-27.962	-27.7469	-27.5325	-27.3189	-27.106	-26.8938	-26.6824	-26.4716	-26.2617	-26.0524	-25.8439	-25.6361	-25.429	-25.2227	-25.017	-24.8122	-24.608
ENSG00000257446	-35.6808	-35.3877	-35.0957	-34.8047	-34.5148	-34.2259	-33.9381	-33.6513	-33.3655	-33.0808	-32.7971	-32.5145	-32.2329	-31.9523	-31.6728	-31.3943	-31.1169	-30.8405	-30.5651	-30.2908	-30.0175	-29.7453	-29.4741	-29.2039	-28.9348	-28.6668	-28.3997	-28.1337	-27.8688	-27.6049	-27.342	-27.0802	-26.8194	-26.5597	-26.3009	-26.0433	-25.7867	-25.5311	-25.2765	-25.023	-24.7706	-24.5191	-24.2688	-24.0194	-23.7711	-23.5239	-23.2777	-23.0325	-22.7883
ENSG00000092010	-133.598	-132.875	-132.153	-131.434	-130.716	-130	-129.287	-128.575	-127.865	-127.157	-126.451	-125.747	-125.045	-124.345	-123.647	-122.95	-122.256	-121.564	-120.873	-120.185	-119.498	-118.813	-118.131	-117.45	-116.771	-116.094	-115.419	-114.746	-114.075	-113.406	-112.739	-112.074	-111.41	-110.749	-110.09	-109.432	-108.776	-108.123	-107.471	-106.821	-106.174	-105.528	-104.884	-104.242	-103.602	-102.964	-102.328	-101.693	-101.061
ENSG00000100583	-11.5574	-11.4081	-11.2594	-11.1113	-10.9638	-10.8169	-10.6707	-10.5251	-10.3801	-10.2357	-10.092	-9.94886	-9.80636	-9.66449	-9.52323	-9.38261	-9.2426	-9.10322	-8.96446	-8.82632	-8.68881	-8.55192	-8.41565	-8.28	-8.14498	-8.01058	-7.8768	-7.74365	-7.61112	-7.47921	-7.34793	-7.21726	-7.08722	-6.95781	-6.82901	-6.70084	-6.5733	-6.44637	-6.32007	-6.19439	-6.06933	-5.9449	-5.82109	-5.6979	-5.57534	-5.45339	-5.33207	-5.21138	-5.0913
ENSG00000136156	-326.088	-324.413	-322.742	-321.076	-319.414	-317.756	-316.103	-314.454	-312.809	-311.169	-309.533	-307.901	-306.273	-304.65	-303.031	-301.417	-299.806	-298.2	-296.599	-295.001	-293.408	-291.82	-290.235	-288.655	-287.079	-285.508	-283.94	-282.378	-280.819	-279.265	-277.715	-276.169	-274.628	-273.091	-271.558	-270.029	-268.505	-266.985	-265.47	-263.959	-262.452	-260.949	-259.451	-257.957	-256.467	-254.982	-253.5	-252.024	-250.551
ENSG00000043093	-187.32	-186.452	-185.587	-184.723	-183.862	-183.003	-182.146	-181.291	-180.438	-179.588	-178.739	-177.893	-177.048	-176.206	-175.366	-174.528	-173.692	-172.858	-172.026	-171.197	-170.369	-169.544	-168.721	-167.9	-167.08	-166.263	-165.449	-164.636	-163.825	-163.017	-162.21	-161.406	-160.604	-159.804	-159.006	-158.21	-157.416	-156.624	-155.835	-155.047	-154.262	-153.478	-152.697	-151.918	-151.141	-150.366	-149.594	-148.823	-148.055
ENSG00000145506	-56.9839	-56.5545	-56.1265	-55.7	-55.275	-54.8514	-54.4293	-54.0087	-53.5895	-53.1718	-52.7556	-52.3408	-51.9275	-51.5157	-51.1053	-50.6964	-50.2889	-49.883	-49.4784	-49.0754	-48.6738	-48.2737	-47.8751	-47.4779	-47.0822	-46.6879	-46.2952	-45.9039	-45.514	-45.1256	-44.7387	-44.3533	-43.9693	-43.5868	-43.2057	-42.8261	-42.448	-42.0714	-41.6962	-41.3225	-40.9502	-40.5794	-40.2101	-39.8423	-39.4759	-39.111	-38.7475	-38.3855	-38.025
ENSG00000169857	-16.6885	-16.5183	-16.3486	-16.1797	-16.0113	-15.8435	-15.6764	-15.5099	-15.3441	-15.1788	-15.0142	-14.8503	-14.6869	-14.5242	-14.3621	-14.2006	-14.0398	-13.8796	-13.72	-13.561	-13.4027	-13.245	-13.0879	-12.9314	-12.7756	-12.6204	-12.4658	-12.3119	-12.1586	-12.0059	-11.8538	-11.7024	-11.5516	-11.4014	-11.2518	-11.1029	-10.9546	-10.8069	-10.6599	-10.5134	-10.3676	-10.2225	-10.0779	-9.93401	-9.79073	-9.64807	-9.50603	-9.36463	-9.22385
ENSG00000198842	-4.45287	-4.36765	-4.28278	-4.19825	-4.11406	-4.0302	-3.94669	-3.86352	-3.78069	-3.6982	-3.61605	-3.53424	-3.45277	-3.37164	-3.29085	-3.2104	-3.13029	-3.05053	-2.9711	-2.89201	-2.81326	-2.73486	-2.65679	-2.57906	-2.50168	-2.42463	-2.34793	-2.27156	-2.19554	-2.11985	-2.04451	-1.9695	-1.89484	-1.82051	-1.74653	-1.67288	-1.59958	-1.52661	-1.45399	-1.3817	-1.30976	-1.23816	-1.16689	-1.09597	-1.02538	-0.955138	-0.885233	-0.815668	-0.746443
ENSG00000072274	-143.425	-142.649	-141.874	-141.103	-140.333	-139.565	-138.799	-138.036	-137.275	-136.516	-135.759	-135.004	-134.251	-133.5	-132.752	-132.006	-131.262	-130.52	-129.78	-129.042	-128.306	-127.573	-126.842	-126.112	-125.385	-124.661	-123.938	-123.217	-122.499	-121.782	-121.068	-120.356	-119.646	-118.938	-118.233	-117.529	-116.828	-116.129	-115.432	-114.737	-114.044	-113.353	-112.665	-111.979	-111.294	-110.612	-109.932	-109.254	-108.579
ENSG00000188396	-17.4714	-17.269	-17.0675	-16.8668	-16.6669	-16.4679	-16.2697	-16.0724	-15.8759	-15.6803	-15.4855	-15.2915	-15.0984	-14.9062	-14.7148	-14.5242	-14.3345	-14.1456	-13.9576	-13.7704	-13.584	-13.3985	-13.2139	-13.0301	-12.8471	-12.665	-12.4837	-12.3033	-12.1237	-11.945	-11.7671	-11.5901	-11.4139	-11.2385	-11.064	-10.8903	-10.7175	-10.5456	-10.3744	-10.2041	-10.0347	-9.86611	-9.69837	-9.53146	-9.36541	-9.20019	-9.03583	-8.8723	-8.70963
ENSG00000081181	-81.8495	-81.2606	-80.6737	-80.0888	-79.5059	-78.925	-78.3461	-77.7692	-77.1943	-76.6213	-76.0504	-75.4815	-74.9145	-74.3495	-73.7866	-73.2256	-72.6666	-72.1096	-71.5546	-71.0016	-70.4506	-69.9016	-69.3546	-68.8095	-68.2665	-67.7255	-67.1864	-66.6493	-66.1143	-65.5812	-65.0501	-64.521	-63.9939	-63.4688	-62.9457	-62.4246	-61.9054	-61.3883	-60.8732	-60.36	-59.8489	-59.3397	-58.8325	-58.3273	-57.8242	-57.323	-56.8238	-56.3265	-55.8313
ENSG00000005189	-4.07584	-3.99522	-3.91492	-3.83497	-3.75535	-3.67606	-3.59711	-3.51849	-3.44021	-3.36226	-3.28465	-3.20737	-3.13043	-3.05382	-2.97755	-2.90161	-2.826	-2.75074	-2.6758	-2.6012	-2.52694	-2.45301	-2.37942	-2.30616	-2.23323	-2.16064	-2.08838	-2.01646	-1.94488	-1.87363	-1.80271	-1.73213	-1.66188	-1.59197	-1.52239	-1.45315	-1.38424	-1.31566	-1.24743	-1.17952	-1.11195	-1.04471	-0.977813	-0.911247	-0.845015	-0.779117	-0.713554	-0.648325	-0.583431
ENSG00000013725	-118.361	-117.652	-116.944	-116.239	-115.537	-114.836	-114.137	-113.44	-112.745	-112.053	-111.362	-110.674	-109.987	-109.303	-108.621	-107.94	-107.262	-106.586	-105.912	-105.24	-104.57	-103.902	-103.237	-102.573	-101.911	-101.252	-100.594	-99.9387	-99.2853	-98.634	-97.9848	-97.3376	-96.6924	-96.0493	-95.4083	-94.7694	-94.1325	-93.4977	-92.865	-92.2343	-91.6057	-90.9791	-90.3546	-89.7322	-89.1118	-88.4935	-87.8773	-87.2631	-86.651
ENSG00000064195	-213.63	-212.553	-211.479	-210.408	-209.339	-208.273	-207.209	-206.149	-205.09	-204.035	-202.982	-201.932	-200.884	-199.839	-198.797	-197.757	-196.72	-195.686	-194.654	-193.625	-192.599	-191.575	-190.554	-189.535	-188.52	-187.506	-186.496	-185.488	-184.483	-183.48	-182.48	-181.483	-180.488	-179.496	-178.507	-177.52	-176.536	-175.555	-174.576	-173.6	-172.626	-171.655	-170.687	-169.722	-168.759	-167.798	-166.841	-165.886	-164.933
ENSG00000136944	-315.425	-313.972	-312.522	-311.075	-309.632	-308.192	-306.756	-305.323	-303.894	-302.468	-301.046	-299.627	-298.212	-296.8	-295.392	-293.987	-292.586	-291.188	-289.793	-288.402	-287.015	-285.631	-284.251	-282.873	-281.5	-280.13	-278.763	-277.4	-276.04	-274.684	-273.332	-271.982	-270.637	-269.294	-267.956	-266.62	-265.289	-263.96	-262.635	-261.314	-259.996	-258.682	-257.371	-256.063	-254.759	-253.459	-252.162	-250.868	-249.578
ENSG00000105428	-20.5541	-20.3532	-20.153	-19.9536	-19.7549	-19.557	-19.3599	-19.1635	-18.9679	-18.7731	-18.579	-18.3856	-18.1931	-18.0013	-17.8102	-17.62	-17.4305	-17.2417	-17.0537	-16.8665	-16.68	-16.4943	-16.3094	-16.1252	-15.9418	-15.7591	-15.5772	-15.3961	-15.2157	-15.0361	-14.8572	-14.6791	-14.5018	-14.3253	-14.1494	-13.9744	-13.8001	-13.6266	-13.4539	-13.2819	-13.1106	-12.9402	-12.7704	-12.6015	-12.4333	-12.2659	-12.0992	-11.9333	-11.7682
ENSG00000130150	-53.3622	-53.1237	-52.8858	-52.6485	-52.4118	-52.1758	-51.9404	-51.7056	-51.4714	-51.2379	-51.005	-50.7727	-50.541	-50.31	-50.0796	-49.8498	-49.6207	-49.3921	-49.1642	-48.937	-48.7103	-48.4843	-48.2589	-48.0341	-47.81	-47.5865	-47.3636	-47.1413	-46.9197	-46.6986	-46.4782	-46.2585	-46.0393	-45.8208	-45.6029	-45.3856	-45.169	-44.953	-44.7376	-44.5228	-44.3087	-44.0952	-43.8823	-43.6701	-43.4584	-43.2474	-43.037	-42.8273	-42.6181
ENSG00000161647	-247.946	-246.643	-245.343	-244.047	-242.755	-241.466	-240.18	-238.898	-237.619	-236.344	-235.072	-233.804	-232.539	-231.278	-230.02	-228.766	-227.515	-226.268	-225.024	-223.784	-222.547	-221.313	-220.084	-218.857	-217.634	-216.415	-215.199	-213.986	-212.777	-211.572	-210.37	-209.172	-207.976	-206.785	-205.597	-204.412	-203.231	-202.054	-200.88	-199.709	-198.542	-197.378	-196.218	-195.061	-193.908	-192.758	-191.612	-190.469	-189.33
ENSG00000204616	-19.5447	-19.3345	-19.1252	-18.9167	-18.709	-18.5022	-18.2962	-18.0911	-17.8869	-17.6835	-17.4809	-17.2792	-17.0784	-16.8784	-16.6792	-16.4809	-16.2834	-16.0868	-15.8911	-15.6962	-15.5021	-15.3089	-15.1165	-14.925	-14.7344	-14.5446	-14.3556	-14.1675	-13.9802	-13.7938	-13.6083	-13.4235	-13.2397	-13.0567	-12.8745	-12.6932	-12.5127	-12.3331	-12.1543	-11.9764	-11.7994	-11.6231	-11.4478	-11.2733	-11.0996	-10.9268	-10.7548	-10.5837	-10.4134
ENSG00000125450	-89.9686	-89.5905	-89.2134	-88.8374	-88.4623	-88.0884	-87.7154	-87.3435	-86.9726	-86.6028	-86.234	-85.8662	-85.4995	-85.1338	-84.7691	-84.4055	-84.0429	-83.6813	-83.3208	-82.9613	-82.6028	-82.2454	-81.889	-81.5336	-81.1793	-80.826	-80.4738	-80.1226	-79.7724	-79.4232	-79.0751	-78.728	-78.382	-78.037	-77.693	-77.3501	-77.0082	-76.6673	-76.3275	-75.9887	-75.6509	-75.3142	-74.9784	-74.6438	-74.3102	-73.9776	-73.646	-73.3155	-72.986
ENSG00000187857	-27.4608	-27.2263	-26.9927	-26.7599	-26.5279	-26.2968	-26.0665	-25.837	-25.6084	-25.3806	-25.1537	-24.9276	-24.7023	-24.4778	-24.2542	-24.0314	-23.8095	-23.5884	-23.3681	-23.1487	-22.93	-22.7123	-22.4953	-22.2792	-22.064	-21.8495	-21.6359	-21.4232	-21.2112	-21.0002	-20.7899	-20.5805	-20.3719	-20.1641	-19.9572	-19.7511	-19.5459	-19.3415	-19.1379	-18.9351	-18.7332	-18.5321	-18.3319	-18.1325	-17.9339	-17.7362	-17.5393	-17.3432	-17.148
ENSG00000198830	0.804173	0.844401	0.884411	0.924204	0.963779	1.00314	1.04228	1.0812	1.11991	1.1584	1.19667	1.23473	1.27256	1.31018	1.34759	1.38477	1.42174	1.45849	1.49503	1.53134	1.56744	1.60333	1.63899	1.67444	1.70967	1.74468	1.77948	1.81406	1.84842	1.88257	1.91649	1.95021	1.9837	2.01697	2.05003	2.08287	2.1155	2.14791	2.1801	2.21207	2.24382	2.27536	2.30668	2.33779	2.36868	2.39934	2.4298	2.46003	2.49005
ENSG00000206579	-879.295	-875.069	-870.854	-866.65	-862.456	-858.272	-854.098	-849.935	-845.782	-841.639	-837.506	-833.384	-829.273	-825.171	-821.08	-816.999	-812.929	-808.869	-804.819	-800.779	-796.75	-792.731	-788.722	-784.724	-780.736	-776.758	-772.791	-768.834	-764.887	-760.951	-757.025	-753.109	-749.204	-745.309	-741.424	-737.549	-733.685	-729.831	-725.988	-722.155	-718.332	-714.519	-710.717	-706.925	-703.143	-699.372	-695.611	-691.86	-688.12
ENSG00000171505	-18.5147	-18.3124	-18.111	-17.9105	-17.7107	-17.5117	-17.3136	-17.1163	-16.9198	-16.7241	-16.5292	-16.3351	-16.1419	-15.9495	-15.7578	-15.567	-15.3771	-15.1879	-14.9995	-14.812	-14.6253	-14.4394	-14.2543	-14.07	-13.8865	-13.7039	-13.522	-13.341	-13.1608	-12.9814	-12.8029	-12.6251	-12.4482	-12.272	-12.0967	-11.9222	-11.7486	-11.5757	-11.4037	-11.2324	-11.062	-10.8924	-10.7236	-10.5557	-10.3885	-10.2222	-10.0566	-9.89192	-9.72803
ENSG00000172789	-53.502	-53.1161	-52.7315	-52.3482	-51.9661	-51.5852	-51.2056	-50.8273	-50.4502	-50.0744	-49.6999	-49.3266	-48.9546	-48.5838	-48.2143	-47.846	-47.479	-47.1133	-46.7488	-46.3856	-46.0236	-45.6629	-45.3034	-44.9452	-44.5883	-44.2326	-43.8782	-43.5251	-43.1732	-42.8225	-42.4731	-42.125	-41.7782	-41.4326	-41.0882	-40.7451	-40.4033	-40.0627	-39.7234	-39.3853	-39.0485	-38.713	-38.3787	-38.0457	-37.7139	-37.3834	-37.0542	-36.7262	-36.3995
ENSG00000150672	-401.573	-399.771	-397.974	-396.181	-394.392	-392.608	-390.828	-389.052	-387.281	-385.513	-383.751	-381.992	-380.238	-378.488	-376.743	-375.001	-373.264	-371.532	-369.804	-368.08	-366.36	-364.645	-362.934	-361.227	-359.525	-357.827	-356.133	-354.444	-352.758	-351.078	-349.401	-347.729	-346.061	-344.398	-342.739	-341.084	-339.433	-337.787	-336.145	-334.508	-332.874	-331.245	-329.621	-328	-326.384	-324.773	-323.165	-321.562	-319.964
ENSG00000141401	-73.2742	-72.7948	-72.3169	-71.8405	-71.3656	-70.8922	-70.4203	-69.9499	-69.4809	-69.0135	-68.5476	-68.0832	-67.6202	-67.1588	-66.6988	-66.2404	-65.7835	-65.328	-64.8741	-64.4216	-63.9706	-63.5212	-63.0732	-62.6268	-62.1818	-61.7383	-61.2963	-60.8559	-60.4169	-59.9794	-59.5434	-59.1089	-58.6759	-58.2444	-57.8144	-57.3859	-56.9589	-56.5334	-56.1094	-55.6869	-55.2659	-54.8464	-54.4283	-54.0118	-53.5968	-53.1832	-52.7712	-52.3607	-51.9516
ENSG00000155096	-241.534	-240.416	-239.3	-238.187	-237.076	-235.968	-234.863	-233.761	-232.661	-231.564	-230.469	-229.377	-228.288	-227.202	-226.118	-225.037	-223.959	-222.883	-221.81	-220.739	-219.671	-218.606	-217.544	-216.484	-215.427	-214.373	-213.321	-212.272	-211.226	-210.182	-209.141	-208.103	-207.067	-206.034	-205.004	-203.976	-202.951	-201.929	-200.909	-199.892	-198.878	-197.866	-196.857	-195.851	-194.847	-193.846	-192.848	-191.852	-190.859
ENSG00000185222	-12.3805	-12.2645	-12.1489	-12.0337	-11.9189	-11.8045	-11.6905	-11.5769	-11.4637	-11.351	-11.2386	-11.1266	-11.015	-10.9039	-10.7931	-10.6827	-10.5728	-10.4632	-10.3541	-10.2453	-10.137	-10.029	-9.9215	-9.81437	-9.70764	-9.60132	-9.4954	-9.38988	-9.28477	-9.18006	-9.07575	-8.97185	-8.86835	-8.76525	-8.66256	-8.56027	-8.45839	-8.3569	-8.25583	-8.15515	-8.05489	-7.95502	-7.85556	-7.7565	-7.65784	-7.55959	-7.46174	-7.3643	-7.26726
ENSG00000112033	-384.999	-383.243	-381.491	-379.743	-377.999	-376.26	-374.524	-372.793	-371.065	-369.342	-367.623	-365.908	-364.197	-362.49	-360.787	-359.088	-357.394	-355.703	-354.017	-352.334	-350.656	-348.982	-347.312	-345.646	-343.984	-342.326	-340.672	-339.023	-337.377	-335.736	-334.098	-332.465	-330.836	-329.211	-327.59	-325.973	-324.36	-322.752	-321.147	-319.546	-317.95	-316.358	-314.769	-313.185	-311.605	-310.029	-308.457	-306.89	-305.326
ENSG00000149573	-36.0152	-35.6881	-35.3622	-35.0376	-34.7142	-34.3921	-34.0712	-33.7515	-33.4331	-33.116	-32.8001	-32.4855	-32.1721	-31.8599	-31.549	-31.2393	-30.9309	-30.6238	-30.3179	-30.0132	-29.7098	-29.4076	-29.1067	-28.807	-28.5086	-28.2114	-27.9155	-27.6208	-27.3274	-27.0352	-26.7443	-26.4546	-26.1662	-25.879	-25.593	-25.3083	-25.0249	-24.7427	-24.4618	-24.1821	-23.9036	-23.6264	-23.3504	-23.0757	-22.8023	-22.5301	-22.2591	-21.9894	-21.7209
ENSG00000160877	-85.1959	-84.8542	-84.5134	-84.1733	-83.8341	-83.4956	-83.158	-82.8212	-82.4852	-82.15	-81.8156	-81.4821	-81.1493	-80.8174	-80.4863	-80.1559	-79.8264	-79.4977	-79.1699	-78.8428	-78.5165	-78.1911	-77.8665	-77.5426	-77.2196	-76.8974	-76.5761	-76.2555	-75.9357	-75.6168	-75.2986	-74.9813	-74.6648	-74.3491	-74.0342	-73.7201	-73.4069	-73.0944	-72.7828	-72.4719	-72.1619	-71.8527	-71.5443	-71.2367	-70.93	-70.624	-70.3189	-70.0145	-69.711
ENSG00000203711	-10.9831	-10.8435	-10.7044	-10.5658	-10.4279	-10.2905	-10.1537	-10.0174	-9.88171	-9.74659	-9.61203	-9.47804	-9.34462	-9.21176	-9.07948	-8.94776	-8.8166	-8.68602	-8.556	-8.42655	-8.29766	-8.16934	-8.04159	-7.91441	-7.7878	-7.66175	-7.53627	-7.41135	-7.28701	-7.16323	-7.04001	-6.91737	-6.79529	-6.67378	-6.55284	-6.43246	-6.31265	-6.19341	-6.07473	-5.95663	-5.83909	-5.72211	-5.60571	-5.48987	-5.3746	-5.25989	-5.14576	-5.03219	-4.91918
ENSG00000204928	-11.1757	-11.0335	-10.892	-10.751	-10.6106	-10.4707	-10.3315	-10.1928	-10.0547	-9.9172	-9.78026	-9.64391	-9.50812	-9.37292	-9.2383	-9.10425	-8.97078	-8.83789	-8.70558	-8.57385	-8.4427	-8.31212	-8.18212	-8.0527	-7.92386	-7.79559	-7.66791	-7.5408	-7.41427	-7.28832	-7.16295	-7.03815	-6.91394	-6.7903	-6.66724	-6.54475	-6.42285	-6.30152	-6.18078	-6.06061	-5.94102	-5.822	-5.70357	-5.58571	-5.46843	-5.35173	-5.2356	-5.12006	-5.00509
ENSG00000170949	-489.767	-487.1	-484.441	-481.788	-479.143	-476.504	-473.873	-471.25	-468.633	-466.024	-463.422	-460.827	-458.239	-455.659	-453.086	-450.52	-447.961	-445.409	-442.865	-440.328	-437.798	-435.275	-432.76	-430.251	-427.75	-425.256	-422.77	-420.29	-417.818	-415.353	-412.896	-410.445	-408.002	-405.566	-403.137	-400.715	-398.301	-395.893	-393.493	-391.101	-388.715	-386.337	-383.965	-381.602	-379.245	-376.895	-374.553	-372.218	-369.89
ENSG00000184809	-6.11115	-6.02085	-5.93091	-5.84132	-5.7521	-5.66323	-5.57472	-5.48657	-5.39877	-5.31133	-5.22425	-5.13753	-5.05116	-4.96515	-4.8795	-4.79421	-4.70927	-4.62469	-4.54047	-4.45661	-4.3731	-4.28995	-4.20716	-4.12473	-4.04265	-3.96093	-3.87957	-3.79857	-3.71792	-3.63763	-3.5577	-3.47813	-3.39891	-3.32005	-3.24155	-3.16341	-3.08562	-3.00819	-2.93112	-2.8544	-2.77805	-2.70205	-2.62641	-2.55112	-2.47619	-2.40163	-2.32741	-2.25356	-2.18006
ENSG00000123901	-62.1591	-61.7088	-61.2601	-60.8129	-60.3672	-59.9229	-59.4802	-59.039	-58.5993	-58.1611	-57.7244	-57.2892	-56.8555	-56.4233	-55.9926	-55.5634	-55.1357	-54.7095	-54.2848	-53.8616	-53.4399	-53.0197	-52.6011	-52.1839	-51.7682	-51.354	-50.9413	-50.5302	-50.1205	-49.7123	-49.3057	-48.9005	-48.4968	-48.0947	-47.694	-47.2949	-46.8972	-46.5011	-46.1064	-45.7133	-45.3216	-44.9315	-44.5428	-44.1557	-43.7701	-43.3859	-43.0033	-42.6222	-42.2425
ENSG00000157358	-14.6882	-14.5262	-14.3648	-14.2041	-14.044	-13.8846	-13.7258	-13.5676	-13.4101	-13.2532	-13.0969	-12.9412	-12.7862	-12.6319	-12.4781	-12.325	-12.1725	-12.0207	-11.8695	-11.7189	-11.569	-11.4197	-11.271	-11.123	-10.9756	-10.8288	-10.6827	-10.5372	-10.3923	-10.2481	-10.1045	-9.96154	-9.81922	-9.67752	-9.53646	-9.39604	-9.25625	-9.11709	-8.97857	-8.84068	-8.70342	-8.5668	-8.43081	-8.29546	-8.16074	-8.02665	-7.8932	-7.76039	-7.6282
ENSG00000140400	-64.7554	-64.273	-63.7922	-63.3131	-62.8357	-62.3599	-61.8857	-61.4132	-60.9423	-60.4731	-60.0056	-59.5397	-59.0754	-58.6128	-58.1518	-57.6925	-57.2348	-56.7788	-56.3245	-55.8718	-55.4207	-54.9713	-54.5235	-54.0774	-53.6329	-53.1901	-52.7489	-52.3094	-51.8716	-51.4353	-51.0008	-50.5678	-50.1366	-49.707	-49.279	-48.8527	-48.428	-48.005	-47.5836	-47.1639	-46.7458	-46.3294	-45.9146	-45.5015	-45.09	-44.6801	-44.272	-43.8654	-43.4605
ENSG00000172115	-62.9987	-62.6431	-62.2885	-61.9349	-61.5822	-61.2305	-60.8797	-60.53	-60.1811	-59.8333	-59.4864	-59.1405	-58.7955	-58.4515	-58.1085	-57.7664	-57.4253	-57.0851	-56.7459	-56.4077	-56.0705	-55.7342	-55.3989	-55.0645	-54.7311	-54.3987	-54.0672	-53.7367	-53.4071	-53.0785	-52.7509	-52.4243	-52.0986	-51.7738	-51.4501	-51.1273	-50.8054	-50.4846	-50.1647	-49.8457	-49.5277	-49.2107	-48.8947	-48.5796	-48.2654	-47.9523	-47.6401	-47.3288	-47.0186
ENSG00000178828	-20.9905	-20.7792	-20.5687	-20.3591	-20.1502	-19.9422	-19.735	-19.5286	-19.323	-19.1182	-18.9143	-18.7112	-18.5089	-18.3074	-18.1068	-17.9069	-17.7079	-17.5097	-17.3124	-17.1158	-16.9201	-16.7252	-16.5311	-16.3378	-16.1453	-15.9537	-15.7629	-15.5729	-15.3837	-15.1954	-15.0078	-14.8211	-14.6352	-14.4502	-14.2659	-14.0825	-13.8999	-13.7181	-13.5371	-13.3569	-13.1776	-12.9991	-12.8214	-12.6445	-12.4685	-12.2932	-12.1188	-11.9452	-11.7725
ENSG00000147144	-17.0441	-16.9283	-16.8128	-16.6978	-16.5832	-16.469	-16.3552	-16.2418	-16.1289	-16.0163	-15.9042	-15.7925	-15.6812	-15.5703	-15.4598	-15.3498	-15.2401	-15.1309	-15.0221	-14.9137	-14.8057	-14.6981	-14.591	-14.4842	-14.3779	-14.272	-14.1665	-14.0614	-13.9567	-13.8525	-13.7486	-13.6452	-13.5421	-13.4395	-13.3373	-13.2356	-13.1342	-13.0333	-12.9327	-12.8326	-12.7329	-12.6336	-12.5347	-12.4363	-12.3382	-12.2406	-12.1434	-12.0466	-11.9502
ENSG00000054392	-64.1718	-63.6445	-63.1192	-62.5959	-62.0745	-61.5551	-61.0377	-60.5222	-60.0088	-59.4973	-58.9878	-58.4802	-57.9747	-57.4711	-56.9695	-56.4698	-55.9721	-55.4765	-54.9827	-54.491	-54.0012	-53.5134	-53.0276	-52.5438	-52.0619	-51.582	-51.1041	-50.6281	-50.1542	-49.6822	-49.2121	-48.7441	-48.278	-47.8139	-47.3518	-46.8917	-46.4335	-45.9773	-45.5231	-45.0708	-44.6205	-44.1722	-43.7259	-43.2816	-42.8392	-42.3988	-41.9603	-41.5239	-41.0894
ENSG00000065135	-370.64	-368.809	-366.983	-365.162	-363.345	-361.532	-359.724	-357.921	-356.122	-354.327	-352.538	-350.752	-348.971	-347.195	-345.423	-343.656	-341.893	-340.135	-338.382	-336.632	-334.888	-333.148	-331.412	-329.681	-327.955	-326.233	-324.515	-322.803	-321.094	-319.39	-317.691	-315.996	-314.306	-312.62	-310.939	-309.263	-307.59	-305.923	-304.26	-302.601	-300.947	-299.298	-297.653	-296.012	-294.377	-292.745	-291.118	-289.496	-287.878
ENSG00000197102	-902.829	-898.97	-895.119	-891.278	-887.445	-883.62	-879.804	-875.997	-872.198	-868.407	-864.626	-860.852	-857.088	-853.332	-849.584	-845.846	-842.115	-838.394	-834.68	-830.976	-827.28	-823.592	-819.913	-816.243	-812.581	-808.928	-805.284	-801.648	-798.02	-794.401	-790.791	-787.189	-783.596	-780.012	-776.435	-772.868	-769.309	-765.759	-762.217	-758.684	-755.159	-751.643	-748.136	-744.637	-741.147	-737.665	-734.192	-730.727	-727.271
ENSG00000169855	-160.067	-159.304	-158.542	-157.782	-157.024	-156.268	-155.514	-154.762	-154.012	-153.264	-152.518	-151.774	-151.032	-150.292	-149.554	-148.818	-148.084	-147.352	-146.621	-145.893	-145.167	-144.443	-143.721	-143.001	-142.282	-141.566	-140.852	-140.14	-139.429	-138.721	-138.015	-137.311	-136.608	-135.908	-135.21	-134.513	-133.819	-133.127	-132.436	-131.748	-131.061	-130.377	-129.694	-129.014	-128.335	-127.659	-126.984	-126.312	-125.641
ENSG00000070190	-280.88	-279.409	-277.942	-276.479	-275.02	-273.565	-272.113	-270.666	-269.222	-267.782	-266.346	-264.914	-263.485	-262.061	-260.64	-259.223	-257.81	-256.401	-254.996	-253.594	-252.197	-250.803	-249.413	-248.027	-246.645	-245.267	-243.892	-242.522	-241.155	-239.792	-238.433	-237.078	-235.726	-234.379	-233.035	-231.695	-230.36	-229.027	-227.699	-226.375	-225.054	-223.738	-222.425	-221.116	-219.811	-218.509	-217.212	-215.918	-214.629
ENSG00000139618	-5.31923	-5.23784	-5.15679	-5.07608	-4.99572	-4.9157	-4.83602	-4.75669	-4.6777	-4.59905	-4.52074	-4.44278	-4.36516	-4.28789	-4.21095	-4.13436	-4.05811	-3.98221	-3.90665	-3.83143	-3.75655	-3.68202	-3.60782	-3.53398	-3.46047	-3.38731	-3.31449	-3.24201	-3.16988	-3.09808	-3.02663	-2.95553	-2.88476	-2.81434	-2.74426	-2.67453	-2.60513	-2.53608	-2.46737	-2.399	-2.33098	-2.2633	-2.19596	-2.12896	-2.0623	-1.99599	-1.93002	-1.86439	-1.79911
ENSG00000176769	-27.3824	-27.1722	-26.9626	-26.7538	-26.5456	-26.3381	-26.1313	-25.9252	-25.7198	-25.5151	-25.311	-25.1077	-24.905	-24.7031	-24.5018	-24.3012	-24.1013	-23.902	-23.7035	-23.5057	-23.3085	-23.112	-22.9163	-22.7212	-22.5268	-22.333	-22.14	-21.9477	-21.756	-21.565	-21.3748	-21.1852	-20.9963	-20.8081	-20.6205	-20.4337	-20.2476	-20.0621	-19.8773	-19.6932	-19.5098	-19.3271	-19.1451	-18.9638	-18.7831	-18.6031	-18.4239	-18.2453	-18.0674
ENSG00000198682	-153.826	-152.887	-151.951	-151.018	-150.087	-149.159	-148.235	-147.312	-146.393	-145.477	-144.563	-143.652	-142.744	-141.838	-140.936	-140.036	-139.139	-138.245	-137.353	-136.465	-135.579	-134.696	-133.815	-132.938	-132.063	-131.191	-130.322	-129.456	-128.592	-127.731	-126.873	-126.018	-125.166	-124.316	-123.469	-122.625	-121.784	-120.945	-120.109	-119.276	-118.446	-117.619	-116.794	-115.973	-115.154	-114.337	-113.524	-112.713	-111.905
ENSG00000138942	-196.795	-195.791	-194.789	-193.789	-192.792	-191.798	-190.806	-189.817	-188.831	-187.846	-186.865	-185.886	-184.909	-183.936	-182.964	-181.995	-181.029	-180.065	-179.104	-178.146	-177.19	-176.236	-175.285	-174.337	-173.391	-172.448	-171.507	-170.569	-169.633	-168.7	-167.77	-166.842	-165.916	-164.993	-164.073	-163.155	-162.24	-161.327	-160.417	-159.51	-158.605	-157.702	-156.802	-155.905	-155.01	-154.118	-153.228	-152.341	-151.457
ENSG00000102316	-37.724	-37.5723	-37.421	-37.2702	-37.1197	-36.9697	-36.82	-36.6708	-36.522	-36.3737	-36.2257	-36.0781	-35.931	-35.7843	-35.638	-35.4921	-35.3466	-35.2016	-35.0569	-34.9127	-34.7689	-34.6255	-34.4826	-34.34	-34.1979	-34.0561	-33.9148	-33.7739	-33.6335	-33.4934	-33.3538	-33.2145	-33.0757	-32.9373	-32.7993	-32.6617	-32.5246	-32.3878	-32.2515	-32.1156	-31.9801	-31.8451	-31.7104	-31.5762	-31.4423	-31.3089	-31.1759	-31.0433	-30.9112
ENSG00000102265	-23.3446	-23.1863	-23.0284	-22.871	-22.7141	-22.5577	-22.4017	-22.2463	-22.0913	-21.9368	-21.7828	-21.6293	-21.4763	-21.3238	-21.1717	-21.0202	-20.8691	-20.7185	-20.5684	-20.4188	-20.2697	-20.121	-19.9729	-19.8252	-19.678	-19.5313	-19.3851	-19.2394	-19.0942	-18.9494	-18.8051	-18.6614	-18.5181	-18.3753	-18.2329	-18.0911	-17.9497	-17.8089	-17.6685	-17.5286	-17.3892	-17.2503	-17.1119	-16.9739	-16.8364	-16.6995	-16.563	-16.427	-16.2915
ENSG00000174963	-175.233	-174.269	-173.307	-172.348	-171.391	-170.437	-169.485	-168.536	-167.59	-166.646	-165.705	-164.766	-163.83	-162.896	-161.965	-161.037	-160.111	-159.188	-158.267	-157.349	-156.433	-155.52	-154.61	-153.702	-152.796	-151.893	-150.993	-150.096	-149.2	-148.308	-147.418	-146.531	-145.646	-144.764	-143.884	-143.007	-142.132	-141.26	-140.391	-139.524	-138.66	-137.798	-136.939	-136.082	-135.228	-134.377	-133.528	-132.681	-131.838
ENSG00000014138	-56.2556	-55.8803	-55.5063	-55.1335	-54.7619	-54.3915	-54.0224	-53.6544	-53.2877	-52.9222	-52.558	-52.1949	-51.8331	-51.4725	-51.1132	-50.755	-50.3981	-50.0424	-49.6879	-49.3346	-48.9826	-48.6318	-48.2822	-47.9338	-47.5866	-47.2407	-46.896	-46.5525	-46.2103	-45.8692	-45.5294	-45.1908	-44.8534	-44.5173	-44.1824	-43.8487	-43.5162	-43.1849	-42.8549	-42.526	-42.1984	-41.8721	-41.5469	-41.223	-40.9003	-40.5788	-40.2585	-39.9395	-39.6216
ENSG00000204979	-21.8374	-21.6083	-21.3802	-21.1529	-20.9266	-20.7013	-20.4768	-20.2532	-20.0306	-19.8089	-19.5881	-19.3683	-19.1493	-18.9313	-18.7142	-18.498	-18.2827	-18.0684	-17.8549	-17.6424	-17.4308	-17.2202	-17.0104	-16.8016	-16.5937	-16.3867	-16.1806	-15.9755	-15.7712	-15.5679	-15.3655	-15.1641	-14.9635	-14.7639	-14.5652	-14.3674	-14.1705	-13.9745	-13.7795	-13.5854	-13.3922	-13.1999	-13.0086	-12.8181	-12.6286	-12.44	-12.2524	-12.0656	-11.8798
ENSG00000017427	-278.292	-276.922	-275.555	-274.192	-272.832	-271.476	-270.123	-268.773	-267.427	-266.084	-264.744	-263.408	-262.075	-260.745	-259.419	-258.096	-256.777	-255.461	-254.148	-252.838	-251.532	-250.23	-248.93	-247.635	-246.342	-245.053	-243.767	-242.484	-241.205	-239.929	-238.657	-237.388	-236.122	-234.86	-233.601	-232.345	-231.093	-229.844	-228.599	-227.357	-226.118	-224.882	-223.65	-222.422	-221.196	-219.974	-218.756	-217.541	-216.329
ENSG00000119535	-142.606	-141.784	-140.965	-140.148	-139.333	-138.52	-137.71	-136.902	-136.097	-135.294	-134.493	-133.694	-132.898	-132.104	-131.313	-130.523	-129.737	-128.952	-128.17	-127.39	-126.612	-125.837	-125.064	-124.293	-123.525	-122.759	-121.996	-121.234	-120.475	-119.719	-118.964	-118.212	-117.463	-116.715	-115.97	-115.228	-114.487	-113.749	-113.014	-112.28	-111.549	-110.821	-110.094	-109.37	-108.648	-107.929	-107.212	-106.497	-105.785
ENSG00000220008	-42.9614	-42.6645	-42.3685	-42.0735	-41.7794	-41.4862	-41.194	-40.9027	-40.6124	-40.323	-40.0345	-39.7469	-39.4603	-39.1746	-38.8899	-38.6061	-38.3232	-38.0413	-37.7602	-37.4802	-37.201	-36.9228	-36.6456	-36.3693	-36.0939	-35.8194	-35.5459	-35.2733	-35.0016	-34.7309	-34.4611	-34.1923	-33.9244	-33.6574	-33.3914	-33.1263	-32.8621	-32.5989	-32.3366	-32.0752	-31.8148	-31.5553	-31.2967	-31.0391	-30.7824	-30.5266	-30.2718	-30.0179	-29.765
ENSG00000178741	-26.7206	-26.5131	-26.3063	-26.1001	-25.8947	-25.69	-25.486	-25.2827	-25.08	-24.8781	-24.6769	-24.4764	-24.2766	-24.0775	-23.879	-23.6813	-23.4843	-23.288	-23.0924	-22.8975	-22.7033	-22.5098	-22.317	-22.1249	-21.9335	-21.7427	-21.5527	-21.3634	-21.1748	-20.9869	-20.7997	-20.6132	-20.4274	-20.2424	-20.058	-19.8743	-19.6913	-19.509	-19.3274	-19.1465	-18.9663	-18.7868	-18.608	-18.4299	-18.2526	-18.0759	-17.8999	-17.7246	-17.55
ENSG00000186146	-12.0689	-11.9138	-11.7593	-11.6054	-11.4522	-11.2997	-11.1478	-10.9965	-10.8459	-10.6959	-10.5466	-10.3979	-10.2499	-10.1025	-9.95575	-9.80966	-9.66421	-9.5194	-9.37525	-9.23174	-9.08887	-8.94666	-8.80509	-8.66416	-8.52388	-8.38425	-8.24526	-8.10692	-7.96923	-7.83218	-7.69578	-7.56003	-7.42492	-7.29045	-7.15664	-7.02347	-6.89094	-6.75907	-6.62784	-6.49725	-6.36731	-6.23802	-6.10937	-5.98137	-5.85402	-5.72731	-5.60125	-5.47583	-5.35107
ENSG00000182220	-50.5914	-50.3476	-50.1046	-49.8621	-49.6203	-49.3792	-49.1387	-48.8989	-48.6597	-48.4212	-48.1833	-47.9461	-47.7095	-47.4736	-47.2383	-47.0037	-46.7697	-46.5363	-46.3037	-46.0716	-45.8402	-45.6095	-45.3794	-45.15	-44.9212	-44.6931	-44.4656	-44.2388	-44.0126	-43.787	-43.5621	-43.3379	-43.1143	-42.8914	-42.6691	-42.4474	-42.2264	-42.0061	-41.7864	-41.5674	-41.349	-41.1312	-40.9141	-40.6977	-40.4819	-40.2668	-40.0523	-39.8384	-39.6252
ENSG00000197183	-306.489	-305.125	-303.765	-302.408	-301.053	-299.702	-298.354	-297.01	-295.668	-294.329	-292.994	-291.662	-290.332	-289.006	-287.683	-286.364	-285.047	-283.734	-282.423	-281.116	-279.812	-278.511	-277.213	-275.918	-274.627	-273.338	-272.053	-270.77	-269.491	-268.215	-266.943	-265.673	-264.406	-263.143	-261.883	-260.625	-259.371	-258.12	-256.873	-255.628	-254.386	-253.148	-251.913	-250.681	-249.452	-248.226	-247.003	-245.783	-244.567
ENSG00000160408	-240.217	-238.919	-237.625	-236.333	-235.046	-233.761	-232.481	-231.203	-229.93	-228.66	-227.393	-226.129	-224.87	-223.613	-222.361	-221.111	-219.866	-218.623	-217.384	-216.149	-214.917	-213.689	-212.464	-211.243	-210.025	-208.81	-207.599	-206.392	-205.188	-203.988	-202.791	-201.597	-200.407	-199.221	-198.038	-196.858	-195.682	-194.51	-193.341	-192.175	-191.013	-189.855	-188.7	-187.548	-186.4	-185.256	-184.115	-182.977	-181.843
ENSG00000205358	-20.9325	-20.7232	-20.5148	-20.3071	-20.1003	-19.8943	-19.689	-19.4846	-19.281	-19.0781	-18.8761	-18.6749	-18.4745	-18.2749	-18.0761	-17.8781	-17.6809	-17.4845	-17.2889	-17.0941	-16.9001	-16.7069	-16.5146	-16.323	-16.1322	-15.9423	-15.7531	-15.5647	-15.3772	-15.1904	-15.0045	-14.8193	-14.635	-14.4515	-14.2687	-14.0868	-13.9057	-13.7254	-13.5459	-13.3671	-13.1892	-13.0121	-12.8358	-12.6603	-12.4856	-12.3117	-12.1387	-11.9664	-11.7949
ENSG00000108830	-46.919	-46.5756	-46.2333	-45.8922	-45.5522	-45.2133	-44.8756	-44.539	-44.2035	-43.8692	-43.536	-43.2039	-42.873	-42.5432	-42.2146	-41.887	-41.5607	-41.2354	-40.9113	-40.5883	-40.2665	-39.9458	-39.6262	-39.3078	-38.9905	-38.6743	-38.3593	-38.0454	-37.7326	-37.421	-37.1105	-36.8012	-36.4929	-36.1859	-35.8799	-35.5751	-35.2714	-34.9689	-34.6675	-34.3672	-34.068	-33.77	-33.4732	-33.1774	-32.8828	-32.5894	-32.297	-32.0058	-31.7158
ENSG00000170370	-121.163	-120.59	-120.019	-119.449	-118.881	-118.314	-117.749	-117.185	-116.622	-116.06	-115.501	-114.942	-114.385	-113.829	-113.275	-112.722	-112.17	-111.62	-111.071	-110.524	-109.978	-109.434	-108.89	-108.349	-107.808	-107.269	-106.732	-106.196	-105.661	-105.128	-104.596	-104.065	-103.536	-103.008	-102.482	-101.957	-101.433	-100.911	-100.39	-99.8708	-99.3528	-98.8362	-98.321	-97.8072	-97.2948	-96.7838	-96.2743	-95.7661	-95.2593
ENSG00000060138	-10.8373	-10.7316	-10.6263	-10.5214	-10.4169	-10.3127	-10.209	-10.1056	-10.0026	-9.9	-9.79776	-9.69591	-9.59444	-9.49335	-9.39265	-9.29232	-9.19238	-9.09281	-8.99363	-8.89483	-8.79642	-8.69838	-8.60072	-8.50345	-8.40656	-8.31005	-8.21392	-8.11817	-8.02281	-7.92782	-7.83322	-7.739	-7.64516	-7.5517	-7.45862	-7.36592	-7.27361	-7.18167	-7.09012	-6.99895	-6.90816	-6.81775	-6.72772	-6.63808	-6.54881	-6.45993	-6.37143	-6.28331	-6.19557
ENSG00000163558	-648.112	-645.149	-642.193	-639.245	-636.303	-633.368	-630.44	-627.518	-624.604	-621.697	-618.796	-615.902	-613.015	-610.136	-607.262	-604.396	-601.537	-598.685	-595.839	-593.001	-590.169	-587.344	-584.526	-581.715	-578.911	-576.113	-573.323	-570.54	-567.763	-564.993	-562.23	-559.474	-556.725	-553.983	-551.248	-548.519	-545.798	-543.083	-540.375	-537.674	-534.98	-532.293	-529.613	-526.94	-524.273	-521.614	-518.961	-516.315	-513.676
ENSG00000185267	-61.2294	-60.7775	-60.3271	-59.8782	-59.4308	-58.9849	-58.5406	-58.0978	-57.6565	-57.2168	-56.7786	-56.3419	-55.9067	-55.473	-55.0409	-54.6103	-54.1813	-53.7537	-53.3277	-52.9032	-52.4803	-52.0588	-51.6389	-51.2205	-50.8037	-50.3883	-49.9745	-49.5622	-49.1515	-48.7422	-48.3345	-47.9284	-47.5237	-47.1206	-46.719	-46.3189	-45.9204	-45.5233	-45.1278	-44.7339	-44.3414	-43.9505	-43.5611	-43.1732	-42.7869	-42.4021	-42.0188	-41.637	-41.2568
ENSG00000034053	-629.401	-626.496	-623.596	-620.704	-617.818	-614.939	-612.067	-609.202	-606.343	-603.491	-600.646	-597.808	-594.976	-592.151	-589.333	-586.521	-583.717	-580.919	-578.127	-575.343	-572.565	-569.794	-567.03	-564.273	-561.522	-558.778	-556.041	-553.31	-550.586	-547.869	-545.159	-542.456	-539.759	-537.069	-534.386	-531.709	-529.039	-526.376	-523.72	-521.07	-518.428	-515.791	-513.162	-510.54	-507.924	-505.315	-502.712	-500.117	-497.528
ENSG00000086065	-112.671	-112.013	-111.357	-110.703	-110.051	-109.401	-108.753	-108.106	-107.461	-106.819	-106.178	-105.539	-104.902	-104.266	-103.633	-103.001	-102.372	-101.744	-101.118	-100.494	-99.8717	-99.2514	-98.6329	-98.0163	-97.4016	-96.7888	-96.1779	-95.5688	-94.9616	-94.3562	-93.7528	-93.1512	-92.5515	-91.9536	-91.3577	-90.7636	-90.1713	-89.581	-88.9925	-88.4059	-87.8211	-87.2383	-86.6573	-86.0781	-85.5009	-84.9255	-84.352	-83.7804	-83.2106
ENSG00000148735	-16.3462	-16.1565	-15.9676	-15.7795	-15.5921	-15.4055	-15.2197	-15.0347	-14.8505	-14.667	-14.4844	-14.3025	-14.1214	-13.9411	-13.7616	-13.5828	-13.4049	-13.2277	-13.0513	-12.8757	-12.7009	-12.5269	-12.3536	-12.1811	-12.0094	-11.8385	-11.6684	-11.4991	-11.3305	-11.1627	-10.9958	-10.8296	-10.6641	-10.4995	-10.3356	-10.1726	-10.0103	-9.84878	-9.68806	-9.52812	-9.36897	-9.2106	-9.05301	-8.89621	-8.74019	-8.58495	-8.4305	-8.27683	-8.12394
ENSG00000159166	-29.7419	-29.4847	-29.2284	-28.973	-28.7185	-28.465	-28.2124	-27.9607	-27.7099	-27.4601	-27.2111	-26.9631	-26.716	-26.4699	-26.2246	-25.9803	-25.7369	-25.4944	-25.2528	-25.0122	-24.7724	-24.5336	-24.2958	-24.0588	-23.8228	-23.5876	-23.3534	-23.1202	-22.8878	-22.6564	-22.4259	-22.1963	-21.9676	-21.7398	-21.513	-21.2871	-21.0621	-20.838	-20.6149	-20.3927	-20.1713	-19.951	-19.7315	-19.5129	-19.2953	-19.0786	-18.8628	-18.648	-18.434
ENSG00000181752	-22.127	-21.9106	-21.6951	-21.4804	-21.2665	-21.0534	-20.8412	-20.6298	-20.4193	-20.2095	-20.0006	-19.7926	-19.5853	-19.3789	-19.1733	-18.9685	-18.7646	-18.5615	-18.3592	-18.1578	-17.9571	-17.7573	-17.5584	-17.3602	-17.1629	-16.9664	-16.7708	-16.576	-16.382	-16.1888	-15.9965	-15.805	-15.6143	-15.4244	-15.2354	-15.0472	-14.8598	-14.6733	-14.4876	-14.3027	-14.1186	-13.9354	-13.753	-13.5715	-13.3907	-13.2108	-13.0317	-12.8535	-12.676
ENSG00000182732	-982.668	-977.767	-972.879	-968.003	-963.139	-958.287	-953.448	-948.621	-943.806	-939.004	-934.214	-929.436	-924.671	-919.918	-915.177	-910.449	-905.733	-901.029	-896.338	-891.659	-886.992	-882.338	-877.695	-873.066	-868.448	-863.843	-859.25	-854.67	-850.101	-845.545	-841.002	-836.471	-831.952	-827.445	-822.951	-818.469	-813.999	-809.542	-805.097	-800.664	-796.244	-791.836	-787.44	-783.056	-778.685	-774.327	-769.98	-765.646	-761.324
ENSG00000141576	-213.089	-212.005	-210.924	-209.845	-208.769	-207.696	-206.626	-205.559	-204.494	-203.432	-202.373	-201.316	-200.263	-199.212	-198.164	-197.119	-196.076	-195.036	-193.999	-192.965	-191.934	-190.905	-189.879	-188.856	-187.836	-186.818	-185.803	-184.791	-183.782	-182.776	-181.772	-180.771	-179.773	-178.777	-177.785	-176.795	-175.808	-174.823	-173.842	-172.863	-171.887	-170.914	-169.943	-168.976	-168.011	-167.049	-166.089	-165.133	-164.179
ENSG00000196653	-47.6703	-47.318	-46.9668	-46.6169	-46.268	-45.9204	-45.5739	-45.2287	-44.8845	-44.5416	-44.1998	-43.8593	-43.5198	-43.1816	-42.8446	-42.5087	-42.174	-41.8404	-41.5081	-41.1769	-40.8469	-40.518	-40.1904	-39.8639	-39.5386	-39.2144	-38.8915	-38.5697	-38.2491	-37.9297	-37.6114	-37.2943	-36.9784	-36.6637	-36.3501	-36.0377	-35.7265	-35.4165	-35.1076	-34.8	-34.4934	-34.1881	-33.884	-33.581	-33.2792	-32.9785	-32.6791	-32.3808	-32.0837
ENSG00000166845	-59.0318	-58.579	-58.1278	-57.6782	-57.2301	-56.7837	-56.3388	-55.8955	-55.4538	-55.0137	-54.5751	-54.1382	-53.7028	-53.269	-52.8368	-52.4062	-51.9771	-51.5497	-51.1238	-50.6995	-50.2768	-49.8557	-49.4362	-49.0183	-48.6019	-48.1871	-47.7739	-47.3623	-46.9523	-46.5439	-46.137	-45.7317	-45.328	-44.9259	-44.5254	-44.1265	-43.7291	-43.3334	-42.9392	-42.5466	-42.1556	-41.7662	-41.3783	-40.9921	-40.6074	-40.2243	-39.8428	-39.4629	-39.0845
ENSG00000163453	-119.801	-119.115	-118.432	-117.75	-117.071	-116.393	-115.717	-115.043	-114.371	-113.701	-113.033	-112.367	-111.703	-111.04	-110.38	-109.721	-109.065	-108.41	-107.757	-107.106	-106.457	-105.81	-105.165	-104.522	-103.881	-103.242	-102.604	-101.969	-101.335	-100.704	-100.074	-99.4461	-98.8202	-98.1962	-97.5742	-96.9541	-96.3359	-95.7196	-95.1053	-94.4929	-93.8824	-93.2738	-92.6671	-92.0624	-91.4596	-90.8587	-90.2597	-89.6626	-89.0675
ENSG00000129116	-179.271	-178.386	-177.504	-176.624	-175.747	-174.872	-173.999	-173.129	-172.261	-171.395	-170.532	-169.671	-168.812	-167.956	-167.102	-166.251	-165.402	-164.555	-163.71	-162.868	-162.029	-161.191	-160.356	-159.524	-158.693	-157.866	-157.04	-156.217	-155.396	-154.578	-153.762	-152.948	-152.136	-151.327	-150.521	-149.717	-148.915	-148.115	-147.318	-146.523	-145.731	-144.941	-144.153	-143.367	-142.584	-141.804	-141.025	-140.249	-139.476
ENSG00000170390	-694.704	-691.45	-688.204	-684.966	-681.736	-678.513	-675.298	-672.091	-668.892	-665.7	-662.516	-659.34	-656.171	-653.011	-649.858	-646.713	-643.575	-640.446	-637.324	-634.209	-631.103	-628.004	-624.913	-621.83	-618.755	-615.687	-612.627	-609.575	-606.53	-603.494	-600.465	-597.443	-594.43	-591.424	-588.426	-585.436	-582.453	-579.479	-576.512	-573.552	-570.601	-567.657	-564.721	-561.793	-558.872	-555.96	-553.055	-550.157	-547.268
ENSG00000171161	-74.6346	-74.0679	-73.5032	-72.9405	-72.3798	-71.8212	-71.2645	-70.7099	-70.1573	-69.6067	-69.0581	-68.5115	-67.967	-67.4244	-66.8839	-66.3454	-65.8089	-65.2744	-64.7419	-64.2115	-63.6831	-63.1566	-62.6322	-62.1098	-61.5894	-61.0711	-60.5547	-60.0404	-59.5281	-59.0177	-58.5094	-58.0032	-57.4989	-56.9966	-56.4964	-55.9982	-55.502	-55.0078	-54.5156	-54.0254	-53.5373	-53.0511	-52.567	-52.0849	-51.6048	-51.1267	-50.6506	-50.1765	-49.7045
ENSG00000179913	-94.6725	-94.051	-93.4314	-92.8138	-92.1981	-91.5844	-90.9726	-90.3628	-89.7549	-89.149	-88.545	-87.943	-87.3429	-86.7447	-86.1485	-85.5542	-84.9619	-84.3716	-83.7832	-83.1967	-82.6122	-82.0296	-81.449	-80.8703	-80.2935	-79.7188	-79.1459	-78.575	-78.0061	-77.4391	-76.874	-76.3109	-75.7497	-75.1905	-74.6332	-74.0779	-73.5245	-72.9731	-72.4236	-71.8761	-71.3305	-70.7868	-70.2451	-69.7054	-69.1675	-68.6317	-68.0978	-67.5658	-67.0358
ENSG00000168040	-50.0449	-49.6705	-49.2973	-48.9255	-48.5548	-48.1855	-47.8174	-47.4506	-47.085	-46.7207	-46.3577	-45.996	-45.6355	-45.2763	-44.9184	-44.5617	-44.2063	-43.8522	-43.4993	-43.1477	-42.7974	-42.4484	-42.1006	-41.7541	-41.4088	-41.0648	-40.7221	-40.3807	-40.0405	-39.7016	-39.364	-39.0277	-38.6926	-38.3587	-38.0262	-37.6949	-37.3649	-37.0361	-36.7087	-36.3825	-36.0575	-35.7339	-35.4115	-35.0903	-34.7705	-34.4519	-34.1345	-33.8185	-33.5037
ENSG00000181894	-74.3806	-73.8361	-73.2934	-72.7526	-72.2137	-71.6766	-71.1414	-70.608	-70.0765	-69.5469	-69.0191	-68.4931	-67.969	-67.4468	-66.9264	-66.4079	-65.8912	-65.3764	-64.8634	-64.3523	-63.843	-63.3356	-62.8301	-62.3264	-61.8245	-61.3246	-60.8264	-60.3302	-59.8357	-59.3432	-58.8525	-58.3636	-57.8766	-57.3914	-56.9081	-56.4267	-55.9471	-55.4694	-54.9935	-54.5195	-54.0473	-53.577	-53.1086	-52.6419	-52.1772	-51.7143	-51.2533	-50.7941	-50.3367
ENSG00000183054	-19.0047	-18.8147	-18.6253	-18.4367	-18.2488	-18.0616	-17.8752	-17.6895	-17.5045	-17.3202	-17.1366	-16.9538	-16.7717	-16.5903	-16.4097	-16.2297	-16.0505	-15.8721	-15.6943	-15.5173	-15.341	-15.1654	-14.9905	-14.8164	-14.643	-14.4703	-14.2983	-14.1271	-13.9566	-13.7868	-13.6177	-13.4494	-13.2817	-13.1148	-12.9487	-12.7832	-12.6185	-12.4545	-12.2912	-12.1287	-11.9669	-11.8058	-11.6454	-11.4857	-11.3268	-11.1686	-11.0111	-10.8544	-10.6984
ENSG00000172728	-50.0741	-49.6303	-49.1883	-48.7479	-48.3093	-47.8725	-47.4373	-47.0039	-46.5722	-46.1422	-45.7139	-45.2874	-44.8626	-44.4395	-44.0182	-43.5986	-43.1807	-42.7645	-42.3501	-41.9374	-41.5264	-41.1171	-40.7096	-40.3038	-39.8997	-39.4973	-39.0967	-38.6978	-38.3006	-37.9051	-37.5114	-37.1194	-36.7291	-36.3406	-35.9538	-35.5687	-35.1853	-34.8037	-34.4237	-34.0455	-33.6691	-33.2943	-32.9213	-32.55	-32.1805	-31.8126	-31.4465	-31.0821	-30.7195
ENSG00000123329	-81.6219	-81.0758	-80.5315	-79.9888	-79.4479	-78.9087	-78.3712	-77.8354	-77.3014	-76.7691	-76.2384	-75.7095	-75.1823	-74.6569	-74.1331	-73.6111	-73.0907	-72.5721	-72.0552	-71.5401	-71.0266	-70.5148	-70.0048	-69.4965	-68.9899	-68.485	-67.9819	-67.4804	-66.9807	-66.4827	-65.9864	-65.4918	-64.9989	-64.5078	-64.0183	-63.5306	-63.0446	-62.5603	-62.0778	-61.5969	-61.1178	-60.6404	-60.1647	-59.6907	-59.2184	-58.7478	-58.279	-57.8119	-57.3465
ENSG00000136153	-67.5858	-67.1222	-66.6602	-66.1996	-65.7405	-65.2829	-64.8268	-64.3722	-63.9191	-63.4675	-63.0174	-62.5687	-62.1216	-61.6759	-61.2317	-60.789	-60.3478	-59.9081	-59.4699	-59.0332	-58.5979	-58.1642	-57.7319	-57.3012	-56.8719	-56.4441	-56.0178	-55.593	-55.1697	-54.7478	-54.3275	-53.9086	-53.4913	-53.0754	-52.661	-52.2481	-51.8367	-51.4268	-51.0184	-50.6114	-50.206	-49.802	-49.3995	-48.9985	-48.599	-48.201	-47.8045	-47.4095	-47.0159
ENSG00000256060	-3.13262	-3.05175	-2.97123	-2.89108	-2.81128	-2.73184	-2.65276	-2.57403	-2.49566	-2.41766	-2.34001	-2.26272	-2.18578	-2.10921	-2.03299	-1.95713	-1.88163	-1.80649	-1.7317	-1.65727	-1.58321	-1.5095	-1.43614	-1.36315	-1.29051	-1.21823	-1.14631	-1.07475	-1.00355	-0.932704	-0.862216	-0.792087	-0.722316	-0.652903	-0.583848	-0.515151	-0.446812	-0.378832	-0.311209	-0.243945	-0.177038	-0.11049	-0.0443001	0.0215318	0.0870057	0.152122	0.216879	0.281279	0.34532
ENSG00000186493	-9.86618	-9.75169	-9.63763	-9.52401	-9.41082	-9.29807	-9.18575	-9.07386	-8.96241	-8.85139	-8.74081	-8.63066	-8.52094	-8.41166	-8.30282	-8.1944	-8.08643	-7.97888	-7.87177	-7.7651	-7.65885	-7.55305	-7.44767	-7.34273	-7.23823	-7.13416	-7.03052	-6.92732	-6.82455	-6.72222	-6.62032	-6.51885	-6.41782	-6.31722	-6.21706	-6.11733	-6.01804	-5.91918	-5.82075	-5.72276	-5.6252	-5.52807	-5.43138	-5.33513	-5.23931	-5.14392	-5.04897	-4.95445	-4.86036
ENSG00000179774	-24.7372	-24.5074	-24.2786	-24.0506	-23.8235	-23.5972	-23.3718	-23.1472	-22.9235	-22.7007	-22.4787	-22.2576	-22.0374	-21.818	-21.5994	-21.3818	-21.1649	-20.949	-20.7339	-20.5196	-20.3063	-20.0937	-19.8821	-19.6713	-19.4613	-19.2523	-19.044	-18.8367	-18.6302	-18.4245	-18.2197	-18.0158	-17.8127	-17.6105	-17.4092	-17.2087	-17.0091	-16.8103	-16.6124	-16.4154	-16.2192	-16.0238	-15.8294	-15.6357	-15.443	-15.2511	-15.0601	-14.8699	-14.6806
ENSG00000082212	-76.7474	-76.2236	-75.7015	-75.1811	-74.6624	-74.1453	-73.6299	-73.1162	-72.6042	-72.0939	-71.5852	-71.0782	-70.5728	-70.0692	-69.5672	-69.0669	-68.5683	-68.0713	-67.576	-67.0824	-66.5905	-66.1002	-65.6117	-65.1247	-64.6395	-64.156	-63.6741	-63.1939	-62.7153	-62.2385	-61.7633	-61.2898	-60.818	-60.3478	-59.8793	-59.4125	-58.9474	-58.4839	-58.0222	-57.5621	-57.1036	-56.6469	-56.1918	-55.7384	-55.2866	-54.8366	-54.3882	-53.9415	-53.4965
ENSG00000101624	-222.99	-221.783	-220.579	-219.379	-218.181	-216.987	-215.797	-214.609	-213.425	-212.244	-211.067	-209.893	-208.722	-207.554	-206.39	-205.228	-204.071	-202.916	-201.765	-200.617	-199.472	-198.331	-197.193	-196.058	-194.927	-193.799	-192.674	-191.552	-190.434	-189.319	-188.207	-187.099	-185.994	-184.892	-183.793	-182.698	-181.606	-180.517	-179.432	-178.35	-177.271	-176.195	-175.123	-174.054	-172.988	-171.926	-170.867	-169.811	-168.759
ENSG00000086288	-12.0343	-11.8609	-11.6883	-11.5165	-11.3455	-11.1752	-11.0057	-10.837	-10.6691	-10.5019	-10.3355	-10.1699	-10.0051	-9.84103	-9.67775	-9.51524	-9.3535	-9.19254	-9.03235	-8.87294	-8.7143	-8.55644	-8.39935	-8.24303	-8.08749	-7.93273	-7.77874	-7.62552	-7.47308	-7.32142	-7.17053	-7.02041	-6.87107	-6.7225	-6.57471	-6.42769	-6.28144	-6.13597	-5.99128	-5.84736	-5.70421	-5.56184	-5.42024	-5.27942	-5.13937	-5.0001	-4.8616	-4.72387	-4.58692
ENSG00000103196	-93.0942	-92.509	-91.9255	-91.3438	-90.7639	-90.1857	-89.6093	-89.0346	-88.4617	-87.8905	-87.3211	-86.7534	-86.1875	-85.6234	-85.061	-84.5004	-83.9415	-83.3844	-82.829	-82.2754	-81.7235	-81.1734	-80.625	-80.0784	-79.5336	-78.9905	-78.4492	-77.9096	-77.3718	-76.8357	-76.3014	-75.7688	-75.238	-74.709	-74.1817	-73.6561	-73.1323	-72.6103	-72.09	-71.5715	-71.0547	-70.5397	-70.0264	-69.5149	-69.0052	-68.4972	-67.9909	-67.4864	-66.9837
ENSG00000103404	-702.998	-699.787	-696.584	-693.388	-690.199	-687.019	-683.845	-680.679	-677.521	-674.37	-671.227	-668.091	-664.962	-661.841	-658.728	-655.621	-652.523	-649.432	-646.348	-643.272	-640.203	-637.142	-634.088	-631.042	-628.003	-624.972	-621.948	-618.932	-615.923	-612.921	-609.928	-606.941	-603.962	-600.991	-598.027	-595.07	-592.121	-589.179	-586.245	-583.319	-580.399	-577.488	-574.583	-571.687	-568.797	-565.916	-563.041	-560.174	-557.315
ENSG00000064763	-396.186	-393.978	-391.777	-389.582	-387.393	-385.21	-383.033	-380.862	-378.697	-376.539	-374.387	-372.241	-370.101	-367.967	-365.839	-363.718	-361.602	-359.493	-357.39	-355.293	-353.202	-351.117	-349.039	-346.966	-344.9	-342.84	-340.786	-338.738	-336.696	-334.661	-332.631	-330.608	-328.591	-326.58	-324.575	-322.576	-320.584	-318.597	-316.617	-314.643	-312.675	-310.713	-308.757	-306.808	-304.864	-302.927	-300.996	-299.071	-297.152
ENSG00000125910	-43.4155	-43.0947	-42.7749	-42.4561	-42.1385	-41.8219	-41.5063	-41.1919	-40.8785	-40.5661	-40.2548	-39.9446	-39.6355	-39.3274	-39.0204	-38.7144	-38.4095	-38.1057	-37.8029	-37.5012	-37.2005	-36.9009	-36.6024	-36.305	-36.0086	-35.7132	-35.419	-35.1258	-34.8336	-34.5426	-34.2525	-33.9636	-33.6757	-33.3889	-33.1031	-32.8184	-32.5348	-32.2522	-31.9707	-31.6903	-31.4109	-31.1326	-30.8553	-30.5792	-30.304	-30.03	-29.757	-29.485	-29.2142
ENSG00000106066	-20.3703	-20.1335	-19.8978	-19.663	-19.4292	-19.1965	-18.9648	-18.7341	-18.5044	-18.2757	-18.048	-17.8213	-17.5956	-17.371	-17.1473	-16.9247	-16.703	-16.4824	-16.2628	-16.0442	-15.8266	-15.61	-15.3945	-15.1799	-14.9663	-14.7538	-14.5423	-14.3317	-14.1222	-13.9137	-13.7062	-13.4998	-13.2943	-13.0898	-12.8864	-12.6839	-12.4825	-12.2821	-12.0827	-11.8842	-11.6869	-11.4905	-11.2951	-11.1007	-10.9074	-10.715	-10.5237	-10.3334	-10.144
ENSG00000129596	-99.1263	-98.4456	-97.7671	-97.0909	-96.4169	-95.7451	-95.0755	-94.4082	-93.7431	-93.0802	-92.4196	-91.7611	-91.105	-90.451	-89.7993	-89.1498	-88.5025	-87.8574	-87.2146	-86.574	-85.9357	-85.2995	-84.6656	-84.034	-83.4045	-82.7773	-82.1523	-81.5295	-80.909	-80.2907	-79.6746	-79.0608	-78.4491	-77.8397	-77.2326	-76.6276	-76.0249	-75.4245	-74.8262	-74.2302	-73.6364	-73.0448	-72.4555	-71.8684	-71.2835	-70.7008	-70.1204	-69.5422	-68.9662
ENSG00000149305	-14.9683	-14.7732	-14.5789	-14.3855	-14.193	-14.0013	-13.8104	-13.6205	-13.4313	-13.2431	-13.0557	-12.8691	-12.6834	-12.4986	-12.3146	-12.1315	-11.9492	-11.7678	-11.5872	-11.4075	-11.2287	-11.0507	-10.8736	-10.6973	-10.5219	-10.3473	-10.1736	-10.0008	-9.82877	-9.65763	-9.48736	-9.31794	-9.14937	-8.98167	-8.81482	-8.64882	-8.48368	-8.3194	-8.15598	-7.99341	-7.8317	-7.67085	-7.51085	-7.35171	-7.19343	-7.036	-6.87943	-6.72371	-6.56885
ENSG00000163568	-47.7746	-47.4019	-47.0304	-46.6602	-46.2913	-45.9237	-45.5574	-45.1924	-44.8286	-44.4662	-44.105	-43.7452	-43.3866	-43.0293	-42.6733	-42.3186	-41.9651	-41.613	-41.2622	-40.9126	-40.5643	-40.2174	-39.8717	-39.5273	-39.1842	-38.8423	-38.5018	-38.1626	-37.8246	-37.488	-37.1526	-36.8185	-36.4857	-36.1542	-35.824	-35.4951	-35.1674	-34.8411	-34.516	-34.1922	-33.8698	-33.5486	-33.2287	-32.9101	-32.5927	-32.2767	-31.962	-31.6485	-31.3363
ENSG00000197635	-105.543	-104.838	-104.134	-103.433	-102.735	-102.038	-101.344	-100.652	-99.9628	-99.2754	-98.5903	-97.9074	-97.2268	-96.5485	-95.8723	-95.1985	-94.5269	-93.8575	-93.1904	-92.5256	-91.863	-91.2026	-90.5445	-89.8887	-89.2351	-88.5838	-87.9347	-87.2879	-86.6433	-86.001	-85.3609	-84.7231	-84.0876	-83.4542	-82.8232	-82.1944	-81.5678	-80.9435	-80.3215	-79.7017	-79.0842	-78.4689	-77.8558	-77.245	-76.6365	-76.0302	-75.4262	-74.8244	-74.2249
ENSG00000197818	-473.414	-470.885	-468.363	-465.847	-463.339	-460.837	-458.341	-455.852	-453.37	-450.895	-448.427	-445.965	-443.509	-441.061	-438.619	-436.184	-433.756	-431.334	-428.919	-426.51	-424.109	-421.714	-419.326	-416.944	-414.569	-412.201	-409.84	-407.485	-405.137	-402.795	-400.461	-398.133	-395.811	-393.497	-391.189	-388.888	-386.593	-384.305	-382.024	-379.75	-377.482	-375.221	-372.967	-370.719	-368.478	-366.244	-364.016	-361.795	-359.581
ENSG00000057757	-146.115	-145.333	-144.553	-143.776	-143	-142.226	-141.455	-140.685	-139.918	-139.153	-138.39	-137.629	-136.87	-136.113	-135.358	-134.605	-133.854	-133.106	-132.359	-131.615	-130.872	-130.132	-129.394	-128.657	-127.923	-127.191	-126.461	-125.734	-125.008	-124.284	-123.562	-122.843	-122.125	-121.41	-120.697	-119.985	-119.276	-118.569	-117.864	-117.161	-116.46	-115.762	-115.065	-114.37	-113.678	-112.987	-112.299	-111.613	-110.929
ENSG00000212916	-11.0323	-10.8888	-10.7459	-10.6035	-10.4618	-10.3206	-10.1801	-10.0401	-9.90077	-9.76199	-9.62381	-9.48622	-9.34922	-9.21281	-9.07699	-8.94177	-8.80714	-8.6731	-8.53965	-8.4068	-8.27454	-8.14287	-8.01179	-7.8813	-7.75141	-7.62211	-7.4934	-7.36528	-7.23776	-7.11083	-6.98448	-6.85874	-6.73358	-6.60902	-6.48504	-6.36166	-6.23888	-6.11668	-5.99508	-5.87407	-5.75365	-5.63382	-5.51459	-5.39594	-5.27789	-5.16043	-5.04357	-4.92729	-4.81161
ENSG00000214788	-2.27595	-2.19738	-2.11918	-2.04133	-1.96384	-1.88671	-1.80994	-1.73352	-1.65747	-1.58178	-1.50644	-1.43147	-1.35685	-1.2826	-1.2087	-1.13516	-1.06198	-0.989163	-0.916703	-0.844601	-0.772859	-0.701477	-0.630453	-0.559789	-0.489484	-0.419538	-0.349951	-0.280724	-0.211855	-0.143346	-0.0751967	-0.00740608	0.0600253	0.127097	0.19381	0.260164	0.326159	0.391794	0.45707	0.521987	0.586544	0.650743	0.714582	0.778062	0.841182	0.903944	0.966346	1.02839	1.09007
ENSG00000176619	-59.6933	-59.451	-59.2094	-58.9685	-58.7283	-58.4887	-58.2497	-58.0115	-57.7739	-57.5369	-57.3007	-57.065	-56.8301	-56.5958	-56.3622	-56.1292	-55.8969	-55.6653	-55.4343	-55.204	-54.9743	-54.7453	-54.517	-54.2893	-54.0623	-53.836	-53.6103	-53.3853	-53.161	-52.9373	-52.7142	-52.4919	-52.2702	-52.0491	-51.8288	-51.609	-51.39	-51.1716	-50.9539	-50.7368	-50.5204	-50.3047	-50.0896	-49.8752	-49.6614	-49.4483	-49.2359	-49.0241	-48.813
ENSG00000177842	-28.1481	-27.8854	-27.6236	-27.3629	-27.1032	-26.8445	-26.5867	-26.33	-26.0743	-25.8196	-25.5659	-25.3132	-25.0615	-24.8108	-24.5611	-24.3124	-24.0648	-23.8181	-23.5724	-23.3277	-23.084	-22.8414	-22.5997	-22.359	-22.1194	-21.8807	-21.6431	-21.4064	-21.1708	-20.9361	-20.7025	-20.4698	-20.2382	-20.0076	-19.7779	-19.5493	-19.3217	-19.0951	-18.8694	-18.6448	-18.4212	-18.1986	-17.977	-17.7564	-17.5368	-17.3182	-17.1006	-16.884	-16.6684
ENSG00000082929	-13.3395	-13.19	-13.041	-12.8925	-12.7447	-12.5974	-12.4507	-12.3046	-12.1591	-12.0141	-11.8697	-11.7258	-11.5826	-11.4399	-11.2977	-11.1562	-11.0152	-10.8748	-10.735	-10.5957	-10.457	-10.3189	-10.1814	-10.0444	-9.908	-9.77217	-9.63691	-9.50223	-9.36812	-9.23458	-9.10162	-8.96922	-8.8374	-8.70615	-8.57547	-8.44537	-8.31584	-8.18688	-8.05849	-7.93067	-7.80343	-7.67676	-7.55066	-7.42513	-7.30018	-7.17579	-7.05198	-6.92875	-6.80608
ENSG00000134369	-457.685	-455.707	-453.733	-451.764	-449.8	-447.84	-445.885	-443.935	-441.989	-440.048	-438.111	-436.179	-434.251	-432.328	-430.41	-428.496	-426.587	-424.682	-422.782	-420.887	-418.996	-417.11	-415.228	-413.351	-411.479	-409.611	-407.748	-405.889	-404.035	-402.185	-400.34	-398.5	-396.664	-394.833	-393.007	-391.185	-389.367	-387.554	-385.746	-383.943	-382.144	-380.349	-378.559	-376.774	-374.993	-373.217	-371.446	-369.679	-367.917
ENSG00000253731	-28.0914	-27.8323	-27.5743	-27.3172	-27.0611	-26.806	-26.5518	-26.2987	-26.0465	-25.7953	-25.5451	-25.2959	-25.0476	-24.8004	-24.5541	-24.3088	-24.0645	-23.8211	-23.5788	-23.3374	-23.097	-22.8576	-22.6191	-22.3817	-22.1452	-21.9097	-21.6752	-21.4417	-21.2091	-20.9776	-20.747	-20.5174	-20.2888	-20.0611	-19.8345	-19.6088	-19.3841	-19.1604	-18.9377	-18.7159	-18.4951	-18.2753	-18.0565	-17.8387	-17.6219	-17.406	-17.1911	-16.9772	-16.7643
ENSG00000181785	-18.8275	-18.641	-18.4552	-18.2702	-18.0858	-17.9021	-17.7192	-17.5369	-17.3554	-17.1746	-16.9944	-16.815	-16.6363	-16.4583	-16.2809	-16.1043	-15.9284	-15.7532	-15.5787	-15.405	-15.2319	-15.0595	-14.8878	-14.7169	-14.5466	-14.377	-14.2082	-14.04	-13.8726	-13.7059	-13.5398	-13.3745	-13.2099	-13.046	-12.8828	-12.7203	-12.5585	-12.3974	-12.237	-12.0773	-11.9183	-11.76	-11.6025	-11.4456	-11.2894	-11.134	-10.9792	-10.8252	-10.6719
ENSG00000137880	-59.7054	-59.3106	-58.917	-58.5247	-58.1335	-57.7436	-57.3549	-56.9674	-56.5811	-56.1961	-55.8122	-55.4296	-55.0482	-54.668	-54.289	-53.9112	-53.5346	-53.1593	-52.7851	-52.4122	-52.0405	-51.67	-51.3007	-50.9327	-50.5658	-50.2002	-49.8357	-49.4725	-49.1105	-48.7498	-48.3902	-48.0318	-47.6747	-47.3188	-46.9641	-46.6106	-46.2583	-45.9072	-45.5574	-45.2087	-44.8613	-44.5151	-44.1701	-43.8263	-43.4838	-43.1424	-42.8023	-42.4633	-42.1256
ENSG00000186965	-10.5963	-10.4614	-10.3271	-10.1934	-10.0602	-9.92753	-9.79542	-9.66385	-9.53283	-9.40235	-9.27242	-9.14304	-9.0142	-8.8859	-8.75815	-8.63095	-8.50429	-8.37817	-8.25261	-8.12758	-8.00311	-7.87917	-7.75579	-7.63294	-7.51065	-7.3889	-7.26769	-7.14703	-7.02692	-6.90735	-6.78832	-6.66984	-6.55191	-6.43452	-6.31768	-6.20138	-6.08563	-5.97042	-5.85576	-5.74164	-5.62807	-5.51505	-5.40257	-5.29063	-5.17924	-5.0684	-4.9581	-4.84834	-4.73914
ENSG00000147647	-78.9735	-78.4249	-77.878	-77.3329	-76.7896	-76.248	-75.7081	-75.1701	-74.6338	-74.0992	-73.5664	-73.0353	-72.506	-71.9785	-71.4527	-70.9287	-70.4064	-69.8859	-69.3672	-68.8502	-68.335	-67.8215	-67.3097	-66.7998	-66.2916	-65.7851	-65.2804	-64.7775	-64.2763	-63.7769	-63.2792	-62.7833	-62.2891	-61.7967	-61.3061	-60.8172	-60.33	-59.8447	-59.361	-58.8792	-58.3991	-57.9207	-57.4441	-56.9693	-56.4962	-56.0249	-55.5553	-55.0875	-54.6214
ENSG00000165194	-87.6198	-87.2548	-86.8908	-86.5277	-86.1655	-85.8042	-85.4438	-85.0843	-84.7257	-84.3681	-84.0114	-83.6556	-83.3007	-82.9467	-82.5936	-82.2414	-81.8902	-81.5398	-81.1904	-80.8419	-80.4943	-80.1476	-79.8019	-79.457	-79.1131	-78.7701	-78.428	-78.0868	-77.7465	-77.4071	-77.0687	-76.7311	-76.3945	-76.0588	-75.724	-75.3901	-75.0571	-74.7251	-74.3939	-74.0637	-73.7344	-73.406	-73.0785	-72.7519	-72.4262	-72.1015	-71.7777	-71.4547	-71.1327
ENSG00000105983	-290.428	-288.815	-287.206	-285.601	-284.001	-282.405	-280.814	-279.227	-277.645	-276.067	-274.493	-272.924	-271.36	-269.8	-268.244	-266.693	-265.146	-263.604	-262.066	-260.533	-259.004	-257.479	-255.959	-254.443	-252.932	-251.426	-249.923	-248.426	-246.932	-245.443	-243.959	-242.479	-241.003	-239.532	-238.065	-236.603	-235.146	-233.692	-232.243	-230.799	-229.359	-227.923	-226.492	-225.066	-223.644	-222.226	-220.813	-219.404	-217.999
ENSG00000186288	-9.22178	-9.11454	-9.0077	-8.90126	-8.79524	-8.68961	-8.58439	-8.47958	-8.37517	-8.27117	-8.16757	-8.06437	-7.96158	-7.8592	-7.75722	-7.65564	-7.55447	-7.4537	-7.35334	-7.25339	-7.15384	-7.05469	-6.95595	-6.85761	-6.75968	-6.66215	-6.56503	-6.46831	-6.372	-6.27609	-6.18059	-6.08549	-5.99079	-5.89651	-5.80262	-5.70914	-5.61607	-5.5234	-5.43113	-5.33927	-5.24782	-5.15677	-5.06612	-4.97588	-4.88605	-4.79662	-4.70759	-4.61897	-4.53075
ENSG00000105656	-247.916	-246.663	-245.412	-244.165	-242.922	-241.681	-240.444	-239.21	-237.98	-236.753	-235.529	-234.309	-233.092	-231.878	-230.667	-229.46	-228.256	-227.056	-225.859	-224.665	-223.475	-222.287	-221.104	-219.923	-218.746	-217.572	-216.402	-215.234	-214.07	-212.91	-211.753	-210.599	-209.448	-208.301	-207.157	-206.017	-204.879	-203.745	-202.615	-201.487	-200.363	-199.243	-198.126	-197.012	-195.901	-194.794	-193.69	-192.589	-191.492
ENSG00000100478	-55.5231	-55.1342	-54.7465	-54.3601	-53.9749	-53.5909	-53.2082	-52.8267	-52.4465	-52.0674	-51.6897	-51.3131	-50.9378	-50.5638	-50.1909	-49.8194	-49.449	-49.0799	-48.712	-48.3454	-47.98	-47.6158	-47.2529	-46.8912	-46.5307	-46.1715	-45.8135	-45.4568	-45.1013	-44.747	-44.394	-44.0422	-43.6917	-43.3423	-42.9943	-42.6474	-42.3018	-41.9574	-41.6143	-41.2724	-40.9318	-40.5923	-40.2541	-39.9172	-39.5815	-39.247	-38.9138	-38.5818	-38.251
ENSG00000138660	-176.519	-175.631	-174.745	-173.862	-172.981	-172.102	-171.225	-170.35	-169.478	-168.608	-167.74	-166.875	-166.012	-165.15	-164.292	-163.435	-162.581	-161.729	-160.879	-160.031	-159.186	-158.343	-157.502	-156.663	-155.827	-154.992	-154.161	-153.331	-152.503	-151.678	-150.855	-150.034	-149.216	-148.4	-147.586	-146.774	-145.964	-145.157	-144.352	-143.549	-142.749	-141.95	-141.154	-140.361	-139.569	-138.78	-137.992	-137.208	-136.425
ENSG00000115211	-161.758	-160.934	-160.112	-159.292	-158.475	-157.66	-156.847	-156.037	-155.229	-154.422	-153.619	-152.817	-152.017	-151.22	-150.425	-149.633	-148.842	-148.054	-147.268	-146.484	-145.702	-144.923	-144.146	-143.371	-142.598	-141.827	-141.059	-140.293	-139.529	-138.768	-138.008	-137.251	-136.496	-135.744	-134.993	-134.245	-133.499	-132.755	-132.013	-131.274	-130.537	-129.802	-129.069	-128.339	-127.611	-126.885	-126.161	-125.44	-124.72
ENSG00000186891	-15.948	-15.7523	-15.5575	-15.3635	-15.1704	-14.978	-14.7865	-14.5959	-14.406	-14.217	-14.0289	-13.8415	-13.655	-13.4694	-13.2845	-13.1005	-12.9173	-12.735	-12.5535	-12.3728	-12.193	-12.014	-11.8358	-11.6584	-11.4819	-11.3063	-11.1314	-10.9574	-10.7842	-10.6119	-10.4404	-10.2697	-10.0998	-9.9308	-9.76261	-9.59526	-9.42874	-9.26305	-9.09819	-8.93417	-8.77098	-8.60862	-8.4471	-8.2864	-8.12654	-7.96751	-7.80932	-7.65196	-7.49542
ENSG00000136271	-42.2978	-41.9633	-41.6299	-41.2977	-40.9667	-40.6369	-40.3083	-39.9808	-39.6546	-39.3295	-39.0055	-38.6828	-38.3613	-38.0409	-37.7217	-37.4037	-37.0869	-36.7712	-36.4567	-36.1434	-35.8313	-35.5204	-35.2106	-34.9021	-34.5947	-34.2885	-33.9834	-33.6796	-33.3769	-33.0754	-32.7751	-32.476	-32.178	-31.8812	-31.5857	-31.2912	-30.998	-30.706	-30.4151	-30.1254	-29.8369	-29.5495	-29.2634	-28.9784	-28.6946	-28.412	-28.1306	-27.8503	-27.5712
ENSG00000100393	-618.58	-616.125	-613.676	-611.231	-608.792	-606.358	-603.929	-601.505	-599.087	-596.673	-594.265	-591.862	-589.464	-587.071	-584.684	-582.301	-579.924	-577.552	-575.185	-572.823	-570.466	-568.115	-565.769	-563.427	-561.092	-558.761	-556.435	-554.115	-551.799	-549.489	-547.184	-544.884	-542.59	-540.3	-538.016	-535.737	-533.463	-531.194	-528.93	-526.672	-524.418	-522.17	-519.927	-517.689	-515.456	-513.229	-511.007	-508.789	-506.577
ENSG00000138757	-207.459	-206.623	-205.789	-204.956	-204.126	-203.297	-202.47	-201.645	-200.822	-200.001	-199.182	-198.364	-197.549	-196.735	-195.923	-195.113	-194.305	-193.498	-192.694	-191.891	-191.09	-190.291	-189.494	-188.699	-187.906	-187.114	-186.324	-185.537	-184.751	-183.967	-183.184	-182.404	-181.626	-180.849	-180.074	-179.301	-178.53	-177.761	-176.993	-176.228	-175.464	-174.703	-173.943	-173.184	-172.428	-171.674	-170.921	-170.171	-169.422
ENSG00000165202	-28.2217	-27.9845	-27.7482	-27.5127	-27.2781	-27.0443	-26.8113	-26.5791	-26.3478	-26.1174	-25.8878	-25.659	-25.431	-25.2039	-24.9776	-24.7522	-24.5276	-24.3038	-24.0809	-23.8588	-23.6376	-23.4171	-23.1976	-22.9788	-22.7609	-22.5438	-22.3276	-22.1122	-21.8976	-21.6839	-21.471	-21.259	-21.0478	-20.8374	-20.6279	-20.4191	-20.2113	-20.0043	-19.7981	-19.5927	-19.3882	-19.1845	-18.9817	-18.7797	-18.5785	-18.3782	-18.1787	-17.98	-17.7822
ENSG00000105668	-20.241	-20.018	-19.796	-19.5748	-19.3546	-19.1353	-18.9169	-18.6994	-18.4828	-18.2671	-18.0523	-17.8385	-17.6255	-17.4135	-17.2024	-16.9922	-16.7829	-16.5745	-16.3671	-16.1605	-15.9549	-15.7501	-15.5463	-15.3434	-15.1414	-14.9403	-14.7402	-14.5409	-14.3426	-14.1452	-13.9486	-13.753	-13.5584	-13.3646	-13.1717	-12.9798	-12.7887	-12.5986	-12.4094	-12.2211	-12.0337	-11.8472	-11.6616	-11.477	-11.2932	-11.1104	-10.9285	-10.7475	-10.5674
ENSG00000205279	-62.4653	-62.0695	-61.6749	-61.2815	-60.8893	-60.4983	-60.1085	-59.7198	-59.3324	-58.9461	-58.561	-58.1771	-57.7944	-57.4128	-57.0325	-56.6533	-56.2753	-55.8985	-55.5229	-55.1485	-54.7752	-54.4032	-54.0323	-53.6626	-53.2941	-52.9268	-52.5607	-52.1958	-51.832	-51.4694	-51.108	-50.7478	-50.3888	-50.031	-49.6744	-49.3189	-48.9646	-48.6115	-48.2596	-47.9089	-47.5594	-47.2111	-46.8639	-46.5179	-46.1731	-45.8295	-45.4871	-45.1459	-44.8059
ENSG00000184886	-21.7765	-21.5802	-21.3846	-21.1897	-20.9955	-20.802	-20.6092	-20.4171	-20.2257	-20.035	-19.8451	-19.6558	-19.4672	-19.2793	-19.0922	-18.9057	-18.7199	-18.5349	-18.3505	-18.1669	-17.9839	-17.8017	-17.6201	-17.4393	-17.2592	-17.0797	-16.901	-16.723	-16.5457	-16.369	-16.1931	-16.0179	-15.8434	-15.6696	-15.4965	-15.3241	-15.1524	-14.9814	-14.8111	-14.6415	-14.4727	-14.3045	-14.137	-13.9702	-13.8042	-13.6388	-13.4741	-13.3102	-13.1469
ENSG00000115310	-27.0705	-26.8803	-26.6906	-26.5015	-26.313	-26.1251	-25.9379	-25.7512	-25.5651	-25.3797	-25.1948	-25.0105	-24.8268	-24.6438	-24.4613	-24.2794	-24.0982	-23.9175	-23.7374	-23.558	-23.3791	-23.2008	-23.0232	-22.8461	-22.6697	-22.4938	-22.3185	-22.1439	-21.9698	-21.7964	-21.6235	-21.4512	-21.2796	-21.1085	-20.9381	-20.7682	-20.599	-20.4303	-20.2623	-20.0948	-19.928	-19.7617	-19.5961	-19.431	-19.2666	-19.1027	-18.9395	-18.7768	-18.6148
ENSG00000115239	-2.82233	-2.74815	-2.6743	-2.60078	-2.52758	-2.45472	-2.38218	-2.30997	-2.23809	-2.16653	-2.09531	-2.02441	-1.95385	-1.88361	-1.81369	-1.74411	-1.67486	-1.60593	-1.53733	-1.46906	-1.40112	-1.33351	-1.26623	-1.19927	-1.13264	-1.06634	-1.00037	-0.934729	-0.869414	-0.804428	-0.739769	-0.675439	-0.611437	-0.547764	-0.484418	-0.421401	-0.358712	-0.296351	-0.234319	-0.172614	-0.111237	-0.0501892	0.0105311	0.0709232	0.130987	0.190723	0.250131	0.309211	0.367963
ENSG00000109971	-45.7017	-45.463	-45.2248	-44.9873	-44.7504	-44.514	-44.2783	-44.0432	-43.8087	-43.5748	-43.3415	-43.1088	-42.8767	-42.6453	-42.4144	-42.1841	-41.9545	-41.7254	-41.497	-41.2692	-41.042	-40.8153	-40.5893	-40.3639	-40.1391	-39.915	-39.6914	-39.4684	-39.246	-39.0243	-38.8031	-38.5826	-38.3626	-38.1433	-37.9246	-37.7065	-37.4889	-37.272	-37.0557	-36.8401	-36.625	-36.4105	-36.1966	-35.9834	-35.7707	-35.5587	-35.3472	-35.1364	-34.9261
ENSG00000205863	-21.2606	-21.0423	-20.8249	-20.6083	-20.3926	-20.1778	-19.9638	-19.7507	-19.5384	-19.3271	-19.1165	-18.9069	-18.698	-18.4901	-18.283	-18.0768	-17.8714	-17.6669	-17.4633	-17.2605	-17.0585	-16.8575	-16.6573	-16.4579	-16.2594	-16.0618	-15.8651	-15.6692	-15.4741	-15.2799	-15.0866	-14.8941	-14.7025	-14.5118	-14.3219	-14.1329	-13.9447	-13.7574	-13.571	-13.3854	-13.2007	-13.0169	-12.8339	-12.6517	-12.4705	-12.29	-12.1105	-11.9318	-11.754
ENSG00000133687	-227.426	-226.136	-224.85	-223.567	-222.288	-221.013	-219.741	-218.473	-217.208	-215.947	-214.69	-213.436	-212.186	-210.939	-209.696	-208.457	-207.221	-205.988	-204.759	-203.534	-202.313	-201.094	-199.88	-198.669	-197.462	-196.258	-195.058	-193.861	-192.668	-191.479	-190.293	-189.111	-187.932	-186.757	-185.586	-184.418	-183.253	-182.093	-180.935	-179.782	-178.632	-177.485	-176.342	-175.203	-174.068	-172.935	-171.807	-170.682	-169.561
ENSG00000106366	-211.952	-210.759	-209.569	-208.382	-207.199	-206.019	-204.842	-203.669	-202.498	-201.332	-200.168	-199.008	-197.851	-196.698	-195.548	-194.401	-193.257	-192.117	-190.98	-189.847	-188.717	-187.59	-186.467	-185.346	-184.23	-183.116	-182.006	-180.899	-179.796	-178.695	-177.599	-176.505	-175.415	-174.328	-173.244	-172.164	-171.087	-170.014	-168.944	-167.877	-166.813	-165.753	-164.696	-163.643	-162.592	-161.545	-160.502	-159.462	-158.425
ENSG00000020129	-195.841	-194.996	-194.152	-193.311	-192.471	-191.634	-190.798	-189.964	-189.132	-188.303	-187.475	-186.649	-185.825	-185.003	-184.184	-183.366	-182.55	-181.736	-180.924	-180.114	-179.306	-178.5	-177.695	-176.893	-176.093	-175.295	-174.499	-173.704	-172.912	-172.122	-171.333	-170.547	-169.763	-168.98	-168.2	-167.421	-166.645	-165.87	-165.098	-164.327	-163.558	-162.792	-162.027	-161.264	-160.503	-159.745	-158.988	-158.233	-157.48
ENSG00000163875	-59.2018	-58.9	-58.599	-58.2988	-57.9993	-57.7007	-57.4029	-57.1058	-56.8096	-56.5141	-56.2195	-55.9256	-55.6325	-55.3402	-55.0487	-54.758	-54.4681	-54.1789	-53.8906	-53.6031	-53.3163	-53.0303	-52.7452	-52.4608	-52.1772	-51.8944	-51.6124	-51.3312	-51.0507	-50.7711	-50.4923	-50.2142	-49.9369	-49.6605	-49.3848	-49.1099	-48.8358	-48.5625	-48.29	-48.0183	-47.7473	-47.4772	-47.2078	-46.9393	-46.6715	-46.4045	-46.1383	-45.8729	-45.6083
ENSG00000031003	-270.356	-269.061	-267.769	-266.481	-265.196	-263.914	-262.636	-261.36	-260.088	-258.82	-257.554	-256.292	-255.032	-253.777	-252.524	-251.275	-250.028	-248.785	-247.546	-246.309	-245.076	-243.846	-242.619	-241.396	-240.175	-238.958	-237.745	-236.534	-235.327	-234.123	-232.922	-231.724	-230.53	-229.339	-228.151	-226.966	-225.784	-224.606	-223.431	-222.26	-221.091	-219.926	-218.764	-217.605	-216.449	-215.297	-214.148	-213.002	-211.859
ENSG00000008300	-840.82	-837.153	-833.494	-829.844	-826.202	-822.568	-818.943	-815.326	-811.717	-808.117	-804.525	-800.941	-797.365	-793.798	-790.239	-786.689	-783.147	-779.613	-776.087	-772.57	-769.061	-765.561	-762.068	-758.585	-755.109	-751.642	-748.183	-744.732	-741.29	-737.856	-734.43	-731.013	-727.604	-724.203	-720.811	-717.427	-714.051	-710.684	-707.325	-703.974	-700.632	-697.298	-693.972	-690.654	-687.345	-684.044	-680.752	-677.468	-674.192
ENSG00000182050	-856.793	-852.099	-847.417	-842.747	-838.091	-833.448	-828.817	-824.199	-819.594	-815.002	-810.423	-805.856	-801.303	-796.762	-792.234	-787.719	-783.217	-778.728	-774.251	-769.787	-765.336	-760.898	-756.473	-752.061	-747.662	-743.275	-738.901	-734.54	-730.192	-725.857	-721.534	-717.225	-712.928	-708.644	-704.373	-700.115	-695.869	-691.637	-687.417	-683.21	-679.016	-674.835	-670.667	-666.511	-662.369	-658.239	-654.122	-650.018	-645.927
ENSG00000213760	-40.7825	-40.492	-40.2024	-39.9137	-39.626	-39.3392	-39.0534	-38.7685	-38.4845	-38.2015	-37.9194	-37.6382	-37.358	-37.0787	-36.8004	-36.5229	-36.2465	-35.9709	-35.6963	-35.4226	-35.1499	-34.8781	-34.6072	-34.3372	-34.0682	-33.8002	-33.533	-33.2668	-33.0016	-32.7372	-32.4738	-32.2114	-31.9499	-31.6893	-31.4296	-31.1709	-30.9131	-30.6563	-30.4003	-30.1454	-29.8913	-29.6382	-29.386	-29.1348	-28.8845	-28.6351	-28.3867	-28.1392	-27.8926
ENSG00000091986	-206.413	-205.354	-204.298	-203.245	-202.194	-201.147	-200.102	-199.06	-198.02	-196.983	-195.949	-194.918	-193.89	-192.864	-191.841	-190.821	-189.803	-188.788	-187.776	-186.767	-185.761	-184.757	-183.756	-182.758	-181.762	-180.769	-179.779	-178.792	-177.807	-176.825	-175.846	-174.87	-173.896	-172.926	-171.957	-170.992	-170.029	-169.07	-168.112	-167.158	-166.206	-165.257	-164.311	-163.368	-162.427	-161.489	-160.554	-159.622	-158.692
ENSG00000156885	-49.1334	-48.7524	-48.3728	-47.9945	-47.6175	-47.2419	-46.8675	-46.4945	-46.1229	-45.7525	-45.3835	-45.0158	-44.6495	-44.2844	-43.9207	-43.5583	-43.1973	-42.8376	-42.4792	-42.1221	-41.7664	-41.4119	-41.0589	-40.7071	-40.3567	-40.0076	-39.6598	-39.3133	-38.9682	-38.6244	-38.2819	-37.9408	-37.601	-37.2625	-36.9253	-36.5895	-36.255	-35.9218	-35.59	-35.2595	-34.9303	-34.6024	-34.2758	-33.9506	-33.6267	-33.3042	-32.983	-32.663	-32.3445
ENSG00000242866	-36.3131	-36.0545	-35.7967	-35.5398	-35.2837	-35.0285	-34.774	-34.5204	-34.2676	-34.0156	-33.7644	-33.5141	-33.2646	-33.0159	-32.768	-32.521	-32.2748	-32.0294	-31.7848	-31.5411	-31.2981	-31.056	-30.8147	-30.5743	-30.3346	-30.0958	-29.8578	-29.6207	-29.3843	-29.1488	-28.9141	-28.6802	-28.4471	-28.2149	-27.9835	-27.7529	-27.5232	-27.2942	-27.0661	-26.8388	-26.6123	-26.3867	-26.1618	-25.9378	-25.7147	-25.4923	-25.2708	-25.0501	-24.8302
ENSG00000180626	-20.5206	-20.3044	-20.0891	-19.8746	-19.661	-19.4483	-19.2364	-19.0254	-18.8152	-18.6059	-18.3974	-18.1899	-17.9831	-17.7773	-17.5723	-17.3681	-17.1649	-16.9625	-16.7609	-16.5602	-16.3604	-16.1614	-15.9633	-15.7661	-15.5697	-15.3741	-15.1795	-14.9857	-14.7927	-14.6006	-14.4094	-14.2191	-14.0296	-13.8409	-13.6532	-13.4662	-13.2802	-13.095	-12.9107	-12.7272	-12.5446	-12.3628	-12.182	-12.0019	-11.8228	-11.6445	-11.467	-11.2905	-11.1147
ENSG00000186714	-66.2631	-65.8106	-65.3595	-64.9099	-64.4617	-64.0149	-63.5696	-63.1258	-62.6834	-62.2425	-61.803	-61.3649	-60.9283	-60.4932	-60.0595	-59.6272	-59.1964	-58.7671	-58.3392	-57.9128	-57.4878	-57.0642	-56.6421	-56.2215	-55.8023	-55.3845	-54.9682	-54.5534	-54.14	-53.728	-53.3175	-52.9085	-52.5009	-52.0948	-51.6901	-51.2868	-50.885	-50.4847	-50.0858	-49.6883	-49.2923	-48.8977	-48.5046	-48.113	-47.7228	-47.334	-46.9467	-46.5609	-46.1765
ENSG00000165970	-121.066	-120.352	-119.641	-118.932	-118.225	-117.519	-116.816	-116.115	-115.416	-114.719	-114.023	-113.33	-112.639	-111.95	-111.263	-110.578	-109.895	-109.214	-108.535	-107.858	-107.184	-106.511	-105.84	-105.171	-104.504	-103.839	-103.177	-102.516	-101.857	-101.201	-100.546	-99.8933	-99.2426	-98.594	-97.9475	-97.3029	-96.6604	-96.0199	-95.3814	-94.745	-94.1105	-93.4781	-92.8478	-92.2194	-91.593	-90.9687	-90.3464	-89.7262	-89.1079
ENSG00000180881	-5.19265	-5.08037	-4.9686	-4.85733	-4.74657	-4.63632	-4.52658	-4.41734	-4.30861	-4.20038	-4.09266	-3.98545	-3.87875	-3.77255	-3.66686	-3.56168	-3.45701	-3.35284	-3.24917	-3.14602	-3.04337	-2.94123	-2.83959	-2.73847	-2.63784	-2.53773	-2.43812	-2.33902	-2.24043	-2.14234	-2.04476	-1.94769	-1.85112	-1.75506	-1.65951	-1.56446	-1.46992	-1.37589	-1.28236	-1.18934	-1.09683	-1.00482	-0.913322	-0.822329	-0.731843	-0.641863	-0.55239	-0.463424	-0.374964
ENSG00000132329	-23.8835	-23.6532	-23.4238	-23.1952	-22.9675	-22.7407	-22.5148	-22.2898	-22.0656	-21.8424	-21.62	-21.3985	-21.1779	-20.9582	-20.7394	-20.5214	-20.3044	-20.0882	-19.8729	-19.6585	-19.445	-19.2324	-19.0206	-18.8098	-18.5998	-18.3907	-18.1825	-17.9752	-17.7687	-17.5632	-17.3585	-17.1547	-16.9518	-16.7498	-16.5487	-16.3485	-16.1491	-15.9506	-15.753	-15.5563	-15.3605	-15.1656	-14.9716	-14.7784	-14.5861	-14.3947	-14.2042	-14.0146	-13.8259
ENSG00000005238	-106.388	-105.86	-105.332	-104.806	-104.281	-103.758	-103.236	-102.715	-102.195	-101.677	-101.16	-100.644	-100.129	-99.6163	-99.1045	-98.5939	-98.0846	-97.5767	-97.07	-96.5646	-96.0606	-95.5578	-95.0563	-94.5561	-94.0572	-93.5596	-93.0633	-92.5683	-92.0746	-91.5821	-91.091	-90.6012	-90.1126	-89.6254	-89.1395	-88.6548	-88.1715	-87.6894	-87.2086	-86.7292	-86.251	-85.7741	-85.2986	-84.8243	-84.3513	-83.8796	-83.4092	-82.9401	-82.4723
ENSG00000113073	-27.5528	-27.2668	-26.9819	-26.6983	-26.4158	-26.1345	-25.8543	-25.5754	-25.2976	-25.0211	-24.7457	-24.4715	-24.1984	-23.9266	-23.6559	-23.3864	-23.1181	-22.851	-22.5851	-22.3203	-22.0568	-21.7944	-21.5332	-21.2732	-21.0143	-20.7567	-20.5002	-20.2449	-19.9908	-19.7379	-19.4861	-19.2356	-18.9862	-18.738	-18.491	-18.2452	-18.0005	-17.7571	-17.5148	-17.2737	-17.0338	-16.795	-16.5575	-16.3211	-16.0859	-15.8519	-15.6191	-15.3874	-15.157
ENSG00000124157	-9.43464	-9.30001	-9.16595	-9.03245	-8.89953	-8.76718	-8.6354	-8.5042	-8.37356	-8.24349	-8.114	-7.98507	-7.85672	-7.72894	-7.60173	-7.47509	-7.34902	-7.22352	-7.09859	-6.97424	-6.85045	-6.72724	-6.6046	-6.48252	-6.36102	-6.24009	-6.11973	-5.99994	-5.88073	-5.76208	-5.64401	-5.5265	-5.40957	-5.2932	-5.17741	-5.06219	-4.94754	-4.83346	-4.71996	-4.60702	-4.49465	-4.38286	-4.27164	-4.16098	-4.0509	-3.94139	-3.83245	-3.72408	-3.61628
ENSG00000172869	-488.197	-485.968	-483.745	-481.527	-479.314	-477.107	-474.906	-472.709	-470.519	-468.333	-466.154	-463.979	-461.81	-459.647	-457.488	-455.336	-453.189	-451.047	-448.911	-446.78	-444.654	-442.534	-440.42	-438.311	-436.207	-434.109	-432.016	-429.929	-427.847	-425.77	-423.699	-421.634	-419.574	-417.519	-415.47	-413.426	-411.388	-409.355	-407.327	-405.305	-403.289	-401.278	-399.272	-397.272	-395.277	-393.288	-391.304	-389.326	-387.353
ENSG00000171794	-16.9699	-16.7962	-16.6233	-16.451	-16.2793	-16.1084	-15.9381	-15.7685	-15.5995	-15.4312	-15.2636	-15.0967	-14.9304	-14.7648	-14.5998	-14.4356	-14.272	-14.109	-13.9467	-13.7852	-13.6242	-13.464	-13.3044	-13.1454	-12.9872	-12.8296	-12.6727	-12.5164	-12.3609	-12.2059	-12.0517	-11.8981	-11.7452	-11.593	-11.4414	-11.2905	-11.1403	-10.9907	-10.8418	-10.6936	-10.546	-10.3991	-10.2529	-10.1074	-9.96249	-9.81827	-9.67473	-9.53185	-9.38964
ENSG00000185156	-18.8305	-18.6197	-18.4098	-18.2007	-17.9925	-17.7852	-17.5788	-17.3732	-17.1685	-16.9646	-16.7616	-16.5595	-16.3583	-16.1579	-15.9584	-15.7597	-15.5619	-15.365	-15.169	-14.9738	-14.7795	-14.586	-14.3934	-14.2017	-14.0109	-13.8209	-13.6318	-13.4436	-13.2562	-13.0697	-12.884	-12.6992	-12.5153	-12.3323	-12.1501	-11.9688	-11.7884	-11.6088	-11.4301	-11.2522	-11.0753	-10.8992	-10.7239	-10.5496	-10.3761	-10.2034	-10.0316	-9.86074	-9.6907
ENSG00000162873	-60.5885	-60.1675	-59.748	-59.3297	-58.9129	-58.4973	-58.0832	-57.6704	-57.2589	-56.8488	-56.44	-56.0326	-55.6266	-55.2219	-54.8185	-54.4165	-54.0159	-53.6166	-53.2186	-52.822	-52.4268	-52.0329	-51.6404	-51.2492	-50.8594	-50.4709	-50.0838	-49.698	-49.3136	-48.9305	-48.5488	-48.1685	-47.7894	-47.4118	-47.0355	-46.6605	-46.2869	-45.9147	-45.5438	-45.1742	-44.806	-44.4392	-44.0737	-43.7096	-43.3468	-42.9853	-42.6253	-42.2665	-41.9092
ENSG00000253293	-19.5488	-19.4109	-19.2735	-19.1366	-19.0002	-18.8642	-18.7287	-18.5937	-18.4591	-18.3251	-18.1915	-18.0584	-17.9258	-17.7936	-17.6619	-17.5307	-17.4	-17.2698	-17.14	-17.0107	-16.8819	-16.7536	-16.6257	-16.4984	-16.3715	-16.245	-16.1191	-15.9936	-15.8686	-15.7441	-15.6201	-15.4965	-15.3735	-15.2509	-15.1287	-15.0071	-14.8859	-14.7652	-14.645	-14.5253	-14.406	-14.2872	-14.1689	-14.0511	-13.9337	-13.8169	-13.7005	-13.5845	-13.4691
ENSG00000154822	-975.008	-970.729	-966.46	-962.201	-957.951	-953.71	-949.48	-945.258	-941.047	-936.845	-932.653	-928.47	-924.297	-920.134	-915.98	-911.836	-907.701	-903.576	-899.461	-895.355	-891.259	-887.173	-883.096	-879.029	-874.971	-870.923	-866.885	-862.856	-858.837	-854.827	-850.828	-846.837	-842.857	-838.886	-834.924	-830.973	-827.03	-823.098	-819.175	-815.262	-811.358	-807.464	-803.579	-799.705	-795.839	-791.984	-788.138	-784.302	-780.475
ENSG00000198467	-105.461	-104.917	-104.373	-103.831	-103.291	-102.752	-102.214	-101.677	-101.142	-100.609	-100.077	-99.5459	-99.0164	-98.4884	-97.9618	-97.4365	-96.9127	-96.3902	-95.8692	-95.3495	-94.8312	-94.3143	-93.7989	-93.2848	-92.772	-92.2607	-91.7508	-91.2423	-90.7352	-90.2294	-89.7251	-89.2221	-88.7205	-88.2204	-87.7216	-87.2242	-86.7282	-86.2336	-85.7404	-85.2486	-84.7582	-84.2692	-83.7815	-83.2953	-82.8104	-82.327	-81.8449	-81.3642	-80.885
ENSG00000165304	-67.2874	-66.8145	-66.343	-65.8731	-65.4048	-64.9379	-64.4727	-64.0089	-63.5467	-63.0861	-62.6269	-62.1694	-61.7133	-61.2588	-60.8059	-60.3544	-59.9046	-59.4562	-59.0094	-58.5641	-58.1204	-57.6782	-57.2376	-56.7985	-56.3609	-55.9249	-55.4904	-55.0575	-54.6261	-54.1962	-53.7679	-53.3411	-52.9158	-52.4921	-52.0699	-51.6493	-51.2302	-50.8127	-50.3967	-49.9822	-49.5693	-49.1579	-48.748	-48.3397	-47.9329	-47.5277	-47.124	-46.7218	-46.3212
ENSG00000116906	-147.576	-146.754	-145.935	-145.117	-144.302	-143.489	-142.679	-141.871	-141.065	-140.262	-139.461	-138.662	-137.866	-137.072	-136.28	-135.491	-134.704	-133.919	-133.137	-132.357	-131.579	-130.804	-130.031	-129.26	-128.492	-127.726	-126.963	-126.201	-125.442	-124.686	-123.932	-123.18	-122.43	-121.683	-120.938	-120.195	-119.455	-118.717	-117.982	-117.248	-116.518	-115.789	-115.063	-114.339	-113.617	-112.898	-112.181	-111.467	-110.755
ENSG00000146904	-86.2524	-85.6459	-85.0413	-84.4388	-83.8383	-83.2398	-82.6433	-82.0488	-81.4563	-80.8659	-80.2774	-79.691	-79.1066	-78.5241	-77.9437	-77.3653	-76.7889	-76.2145	-75.6422	-75.0718	-74.5035	-73.9371	-73.3728	-72.8105	-72.2502	-71.6919	-71.1356	-70.5813	-70.029	-69.4788	-68.9305	-68.3843	-67.8401	-67.2978	-66.7576	-66.2194	-65.6832	-65.1491	-64.6169	-64.0867	-63.5586	-63.0324	-62.5083	-61.9862	-61.4661	-60.948	-60.4319	-59.9178	-59.4057
ENSG00000163114	-27.0938	-26.8592	-26.6254	-26.3924	-26.1603	-25.9291	-25.6987	-25.4691	-25.2404	-25.0125	-24.7854	-24.5592	-24.3339	-24.1094	-23.8857	-23.6629	-23.4409	-23.2198	-22.9995	-22.78	-22.5614	-22.3436	-22.1267	-21.9106	-21.6954	-21.481	-21.2674	-21.0547	-20.8429	-20.6318	-20.4216	-20.2123	-20.0038	-19.7962	-19.5893	-19.3834	-19.1782	-18.974	-18.7705	-18.5679	-18.3662	-18.1653	-17.9652	-17.766	-17.5676	-17.3701	-17.1734	-16.9775	-16.7825
ENSG00000171827	-40.0127	-39.6887	-39.3658	-39.0441	-38.7235	-38.4041	-38.0858	-37.7686	-37.4527	-37.1378	-36.8241	-36.5116	-36.2002	-35.89	-35.5809	-35.273	-34.9662	-34.6606	-34.3561	-34.0527	-33.7506	-33.4495	-33.1496	-32.8509	-32.5533	-32.2569	-31.9616	-31.6675	-31.3745	-31.0826	-30.7919	-30.5024	-30.214	-29.9268	-29.6407	-29.3558	-29.072	-28.7893	-28.5078	-28.2275	-27.9483	-27.6703	-27.3934	-27.1176	-26.843	-26.5696	-26.2973	-26.0262	-25.7562
ENSG00000171867	-174.086	-173.2	-172.317	-171.435	-170.556	-169.679	-168.805	-167.933	-167.062	-166.195	-165.329	-164.465	-163.604	-162.745	-161.889	-161.034	-160.182	-159.332	-158.484	-157.638	-156.795	-155.954	-155.115	-154.278	-153.444	-152.611	-151.781	-150.953	-150.128	-149.305	-148.483	-147.665	-146.848	-146.033	-145.221	-144.411	-143.604	-142.798	-141.995	-141.194	-140.395	-139.598	-138.804	-138.012	-137.222	-136.434	-135.649	-134.865	-134.084
ENSG00000166257	-294.349	-292.863	-291.381	-289.903	-288.428	-286.957	-285.49	-284.027	-282.568	-281.112	-279.66	-278.212	-276.767	-275.327	-273.89	-272.456	-271.027	-269.601	-268.179	-266.761	-265.347	-263.936	-262.529	-261.126	-259.726	-258.331	-256.939	-255.55	-254.166	-252.785	-251.408	-250.035	-248.666	-247.3	-245.938	-244.58	-243.225	-241.875	-240.528	-239.184	-237.845	-236.509	-235.177	-233.849	-232.525	-231.204	-229.887	-228.574	-227.264
ENSG00000189051	-15.7303	-15.5352	-15.341	-15.1477	-14.9551	-14.7634	-14.5726	-14.3825	-14.1933	-14.0049	-13.8174	-13.6307	-13.4448	-13.2598	-13.0756	-12.8922	-12.7097	-12.5279	-12.3471	-12.167	-11.9878	-11.8094	-11.6319	-11.4551	-11.2793	-11.1042	-10.93	-10.7566	-10.584	-10.4123	-10.2414	-10.0714	-9.90215	-9.73375	-9.56619	-9.39946	-9.23357	-9.0685	-8.90427	-8.74087	-8.57831	-8.41657	-8.25567	-8.0956	-7.93636	-7.77796	-7.62038	-7.46364	-7.30774
ENSG00000126767	-70.2765	-69.9362	-69.5968	-69.2582	-68.9204	-68.5834	-68.2473	-67.912	-67.5775	-67.2439	-66.9111	-66.5791	-66.2479	-65.9176	-65.5881	-65.2594	-64.9316	-64.6046	-64.2784	-63.953	-63.6285	-63.3047	-62.9819	-62.6598	-62.3386	-62.0182	-61.6986	-61.3799	-61.0619	-60.7448	-60.4286	-60.1131	-59.7985	-59.4847	-59.1718	-58.8596	-58.5483	-58.2379	-57.9282	-57.6194	-57.3114	-57.0043	-56.6979	-56.3924	-56.0877	-55.7839	-55.4808	-55.1786	-54.8773
ENSG00000129566	-43.0905	-42.7289	-42.3686	-42.0097	-41.6521	-41.2958	-40.9409	-40.5874	-40.2351	-39.8842	-39.5347	-39.1865	-38.8396	-38.4941	-38.1499	-37.807	-37.4655	-37.1253	-36.7865	-36.449	-36.1129	-35.778	-35.4446	-35.1124	-34.7816	-34.4522	-34.124	-33.7972	-33.4718	-33.1477	-32.8249	-32.5035	-32.1834	-31.8646	-31.5472	-31.2312	-30.9164	-30.603	-30.2909	-29.9802	-29.6708	-29.3628	-29.0561	-28.7507	-28.4467	-28.144	-27.8426	-27.5426	-27.2439
ENSG00000105722	-88.4217	-88.0611	-87.7014	-87.3425	-86.9844	-86.6272	-86.2709	-85.9154	-85.5608	-85.207	-84.8541	-84.502	-84.1508	-83.8004	-83.4509	-83.1023	-82.7545	-82.4075	-82.0614	-81.7162	-81.3718	-81.0282	-80.6855	-80.3437	-80.0027	-79.6626	-79.3233	-78.9849	-78.6473	-78.3106	-77.9748	-77.6397	-77.3056	-76.9723	-76.6398	-76.3082	-75.9775	-75.6476	-75.3186	-74.9904	-74.663	-74.3366	-74.0109	-73.6862	-73.3622	-73.0392	-72.7169	-72.3956	-72.0751
ENSG00000163421	-19.3402	-19.1474	-18.9553	-18.7639	-18.5733	-18.3834	-18.1942	-18.0058	-17.8181	-17.6311	-17.4449	-17.2594	-17.0747	-16.8907	-16.7074	-16.5248	-16.343	-16.162	-15.9816	-15.802	-15.6231	-15.445	-15.2676	-15.091	-14.915	-14.7398	-14.5654	-14.3917	-14.2187	-14.0464	-13.8749	-13.7041	-13.5341	-13.3648	-13.1962	-13.0284	-12.8613	-12.6949	-12.5293	-12.3644	-12.2002	-12.0368	-11.8741	-11.7122	-11.5509	-11.3905	-11.2307	-11.0717	-10.9134
ENSG00000114021	-77.9632	-77.3765	-76.7918	-76.2092	-75.6286	-75.0501	-74.4736	-73.8992	-73.3268	-72.7565	-72.1882	-71.622	-71.0578	-70.4957	-69.9356	-69.3776	-68.8216	-68.2677	-67.7159	-67.166	-66.6183	-66.0725	-65.5289	-64.9873	-64.4477	-63.9102	-63.3747	-62.8413	-62.3099	-61.7806	-61.2533	-60.7281	-60.2049	-59.6838	-59.1647	-58.6477	-58.1327	-57.6198	-57.1089	-56.6001	-56.0933	-55.5886	-55.0859	-54.5853	-54.0867	-53.5902	-53.0957	-52.6033	-52.1129
ENSG00000167065	-74.3018	-73.7634	-73.2268	-72.692	-72.159	-71.6278	-71.0985	-70.5709	-70.0452	-69.5212	-68.9991	-68.4788	-67.9603	-67.4436	-66.9287	-66.4156	-65.9043	-65.3949	-64.8872	-64.3814	-63.8774	-63.3751	-62.8747	-62.3761	-61.8793	-61.3844	-60.8912	-60.3998	-59.9103	-59.4226	-58.9366	-58.4525	-57.9702	-57.4897	-57.011	-56.5341	-56.0591	-55.5858	-55.1143	-54.6447	-54.1769	-53.7108	-53.2466	-52.7842	-52.3236	-51.8649	-51.4079	-50.9527	-50.4994
ENSG00000066468	-1196.45	-1191.02	-1185.59	-1180.18	-1174.78	-1169.39	-1164.02	-1158.66	-1153.31	-1147.97	-1142.65	-1137.34	-1132.04	-1126.75	-1121.48	-1116.22	-1110.97	-1105.73	-1100.51	-1095.3	-1090.1	-1084.91	-1079.74	-1074.58	-1069.43	-1064.29	-1059.17	-1054.06	-1048.96	-1043.88	-1038.8	-1033.74	-1028.69	-1023.66	-1018.64	-1013.63	-1008.63	-1003.64	-998.67	-993.71	-988.762	-983.827	-978.904	-973.994	-969.097	-964.212	-959.339	-954.48	-949.632
ENSG00000103485	-65.8522	-65.3836	-64.9167	-64.4512	-63.9874	-63.525	-63.0643	-62.605	-62.1474	-61.6912	-61.2367	-60.7836	-60.3322	-59.8822	-59.4339	-58.987	-58.5418	-58.098	-57.6559	-57.2153	-56.7762	-56.3387	-55.9027	-55.4683	-55.0354	-54.6041	-54.1743	-53.7461	-53.3194	-52.8943	-52.4707	-52.0487	-51.6283	-51.2093	-50.792	-50.3762	-49.9619	-49.5492	-49.138	-48.7284	-48.3203	-47.9138	-47.5089	-47.1055	-46.7036	-46.3033	-45.9045	-45.5073	-45.1116
ENSG00000182534	-20.1842	-20.0022	-19.8209	-19.6403	-19.4602	-19.2808	-19.1021	-18.9239	-18.7465	-18.5696	-18.3934	-18.2179	-18.043	-17.8687	-17.6951	-17.5221	-17.3497	-17.178	-17.007	-16.8365	-16.6667	-16.4976	-16.3291	-16.1612	-15.994	-15.8274	-15.6615	-15.4962	-15.3315	-15.1675	-15.0041	-14.8414	-14.6793	-14.5178	-14.357	-14.1968	-14.0373	-13.8784	-13.7202	-13.5625	-13.4056	-13.2492	-13.0936	-12.9385	-12.7841	-12.6303	-12.4772	-12.3247	-12.1729
ENSG00000124440	-77.7069	-77.2185	-76.7315	-76.2461	-75.7622	-75.2799	-74.799	-74.3197	-73.8418	-73.3655	-72.8907	-72.4174	-71.9457	-71.4754	-71.0067	-70.5394	-70.0737	-69.6095	-69.1469	-68.6857	-68.226	-67.7679	-67.3113	-66.8562	-66.4026	-65.9505	-65.5	-65.0509	-64.6034	-64.1574	-63.7129	-63.2699	-62.8284	-62.3885	-61.95	-61.5131	-61.0777	-60.6438	-60.2114	-59.7805	-59.3512	-58.9233	-58.497	-58.0722	-57.6489	-57.2271	-56.8069	-56.3881	-55.9709
ENSG00000134940	-75.0607	-74.5952	-74.131	-73.6682	-73.2068	-72.7467	-72.288	-71.8307	-71.3747	-70.9201	-70.4668	-70.0149	-69.5643	-69.1152	-68.6673	-68.2209	-67.7758	-67.332	-66.8896	-66.4486	-66.009	-65.5707	-65.1337	-64.6981	-64.2639	-63.8311	-63.3996	-62.9694	-62.5407	-62.1132	-61.6872	-61.2625	-60.8392	-60.4172	-59.9966	-59.5773	-59.1594	-58.7429	-58.3277	-57.9139	-57.5015	-57.0904	-56.6806	-56.2723	-55.8653	-55.4596	-55.0553	-54.6524	-54.2508
ENSG00000145675	-538.025	-535.644	-533.269	-530.899	-528.534	-526.176	-523.822	-521.474	-519.132	-516.795	-514.464	-512.139	-509.818	-507.504	-505.195	-502.891	-500.593	-498.301	-496.014	-493.732	-491.457	-489.186	-486.922	-484.662	-482.409	-480.16	-477.918	-475.681	-473.449	-471.223	-469.003	-466.788	-464.578	-462.375	-460.176	-457.983	-455.796	-453.615	-451.438	-449.268	-447.103	-444.943	-442.789	-440.641	-438.498	-436.36	-434.228	-432.102	-429.981
ENSG00000006194	-250.277	-248.975	-247.675	-246.379	-245.086	-243.797	-242.511	-241.228	-239.948	-238.672	-237.399	-236.13	-234.864	-233.601	-232.342	-231.085	-229.833	-228.583	-227.337	-226.094	-224.855	-223.618	-222.386	-221.156	-219.93	-218.707	-217.488	-216.271	-215.058	-213.849	-212.643	-211.44	-210.24	-209.044	-207.851	-206.662	-205.475	-204.292	-203.113	-201.937	-200.764	-199.594	-198.428	-197.265	-196.105	-194.949	-193.796	-192.646	-191.5
ENSG00000080644	-127.529	-126.764	-126	-125.239	-124.48	-123.723	-122.969	-122.216	-121.466	-120.718	-119.973	-119.229	-118.488	-117.749	-117.012	-116.278	-115.546	-114.815	-114.088	-113.362	-112.638	-111.917	-111.198	-110.481	-109.767	-109.054	-108.344	-107.636	-106.931	-106.227	-105.526	-104.827	-104.13	-103.435	-102.743	-102.053	-101.365	-100.679	-99.9956	-99.3143	-98.6352	-97.9583	-97.2837	-96.6112	-95.941	-95.273	-94.6073	-93.9437	-93.2824
ENSG00000203907	-38.6039	-38.2905	-37.9781	-37.6668	-37.3567	-37.0477	-36.7398	-36.433	-36.1273	-35.8228	-35.5193	-35.217	-34.9158	-34.6157	-34.3167	-34.0188	-33.7221	-33.4264	-33.1319	-32.8385	-32.5462	-32.255	-31.965	-31.676	-31.3882	-31.1015	-30.8159	-30.5314	-30.248	-29.9658	-29.6847	-29.4046	-29.1257	-28.8479	-28.5713	-28.2957	-28.0213	-27.7479	-27.4757	-27.2046	-26.9346	-26.6658	-26.398	-26.1314	-25.8659	-25.6014	-25.3382	-25.076	-24.8149
ENSG00000124198	-1096.31	-1091.35	-1086.4	-1081.46	-1076.53	-1071.61	-1066.71	-1061.82	-1056.94	-1052.07	-1047.21	-1042.36	-1037.53	-1032.7	-1027.89	-1023.09	-1018.3	-1013.53	-1008.76	-1004.01	-999.266	-994.536	-989.817	-985.11	-980.414	-975.73	-971.057	-966.397	-961.747	-957.11	-952.483	-947.869	-943.266	-938.675	-934.095	-929.527	-924.97	-920.425	-915.892	-911.37	-906.86	-902.361	-897.874	-893.398	-888.935	-884.482	-880.042	-875.613	-871.195
ENSG00000253626	-17.1346	-16.9606	-16.7873	-16.6146	-16.4425	-16.2712	-16.1004	-15.9304	-15.761	-15.5923	-15.4242	-15.2568	-15.09	-14.9239	-14.7585	-14.5937	-14.4296	-14.2662	-14.1034	-13.9413	-13.7798	-13.619	-13.4588	-13.2994	-13.1405	-12.9824	-12.8249	-12.668	-12.5118	-12.3563	-12.2015	-12.0473	-11.8937	-11.7408	-11.5886	-11.4371	-11.2862	-11.1359	-10.9863	-10.8374	-10.6892	-10.5416	-10.3946	-10.2484	-10.1028	-9.9578	-9.81351	-9.66987	-9.5269
ENSG00000164535	-67.4606	-66.9603	-66.4618	-65.9649	-65.4698	-64.9764	-64.4847	-63.9947	-63.5065	-63.02	-62.5352	-62.0521	-61.5707	-61.0911	-60.6132	-60.137	-59.6625	-59.1897	-58.7187	-58.2494	-57.7818	-57.3159	-56.8518	-56.3894	-55.9286	-55.4697	-55.0124	-54.5569	-54.103	-53.6509	-53.2006	-52.7519	-52.305	-51.8597	-51.4162	-50.9745	-50.5344	-50.0961	-49.6595	-49.2246	-48.7914	-48.36	-47.9302	-47.5022	-47.0759	-46.6514	-46.2285	-45.8074	-45.388
ENSG00000137204	-51.2756	-50.8911	-50.5079	-50.126	-49.7455	-49.3662	-48.9883	-48.6116	-48.2363	-47.8623	-47.4896	-47.1182	-46.7482	-46.3794	-46.012	-45.6458	-45.281	-44.9175	-44.5553	-44.1944	-43.8349	-43.4766	-43.1197	-42.764	-42.4097	-42.0567	-41.705	-41.3546	-41.0056	-40.6578	-40.3114	-39.9663	-39.6224	-39.2799	-38.9387	-38.5989	-38.2603	-37.9231	-37.5871	-37.2525	-36.9192	-36.5872	-36.2565	-35.9271	-35.599	-35.2723	-34.9468	-34.6227	-34.2999
ENSG00000105198	-9.97646	-9.82738	-9.67896	-9.53119	-9.38407	-9.23761	-9.09181	-8.94665	-8.80216	-8.65832	-8.51513	-8.3726	-8.23072	-8.0895	-7.94894	-7.80902	-7.66977	-7.53116	-7.39322	-7.25593	-7.11929	-6.9833	-6.84798	-6.7133	-6.57929	-6.44592	-6.31321	-6.18116	-6.04976	-5.91902	-5.78893	-5.65949	-5.53072	-5.40259	-5.27512	-5.14831	-5.02215	-4.89664	-4.77179	-4.6476	-4.52406	-4.40117	-4.27894	-4.15736	-4.03644	-3.91618	-3.79657	-3.67761	-3.55931
ENSG00000179148	-107.676	-106.936	-106.199	-105.464	-104.732	-104.002	-103.274	-102.549	-101.826	-101.106	-100.388	-99.6728	-98.9598	-98.2492	-97.5411	-96.8353	-96.132	-95.4312	-94.7327	-94.0367	-93.3431	-92.6519	-91.9631	-91.2768	-90.5928	-89.9113	-89.2322	-88.5556	-87.8814	-87.2095	-86.5401	-85.8732	-85.2086	-84.5465	-83.8868	-83.2295	-82.5747	-81.9222	-81.2722	-80.6246	-79.9794	-79.3367	-78.6963	-78.0584	-77.4229	-76.7899	-76.1592	-75.531	-74.9052
ENSG00000141971	-58.9816	-58.5041	-58.0284	-57.5545	-57.0823	-56.6119	-56.1432	-55.6763	-55.2111	-54.7476	-54.2859	-53.826	-53.3678	-52.9114	-52.4567	-52.0037	-51.5525	-51.1031	-50.6554	-50.2095	-49.7653	-49.3228	-48.8821	-48.4432	-48.006	-47.5705	-47.1368	-46.7049	-46.2747	-45.8462	-45.4195	-44.9946	-44.5714	-44.1499	-43.7302	-43.3123	-42.8961	-42.4816	-42.0689	-41.6579	-41.2487	-40.8413	-40.4356	-40.0316	-39.6294	-39.2289	-38.8302	-38.4333	-38.0381
ENSG00000092096	-127.97	-127.276	-126.583	-125.893	-125.204	-124.517	-123.833	-123.15	-122.469	-121.79	-121.113	-120.438	-119.765	-119.093	-118.424	-117.756	-117.091	-116.427	-115.765	-115.106	-114.448	-113.792	-113.138	-112.486	-111.835	-111.187	-110.541	-109.896	-109.254	-108.613	-107.975	-107.338	-106.703	-106.07	-105.439	-104.81	-104.183	-103.558	-102.934	-102.313	-101.693	-101.076	-100.46	-99.8463	-99.2345	-98.6246	-98.0166	-97.4106	-96.8064
ENSG00000065833	-41.2012	-40.8579	-40.5159	-40.1751	-39.8355	-39.4972	-39.1601	-38.8243	-38.4897	-38.1563	-37.8242	-37.4933	-37.1637	-36.8353	-36.5081	-36.1822	-35.8576	-35.5341	-35.2119	-34.891	-34.5713	-34.2528	-33.9356	-33.6196	-33.3048	-32.9913	-32.6791	-32.368	-32.0582	-31.7497	-31.4424	-31.1363	-30.8315	-30.5279	-30.2256	-29.9245	-29.6246	-29.326	-29.0286	-28.7325	-28.4376	-28.1439	-27.8515	-27.5603	-27.2704	-26.9817	-26.6942	-26.408	-26.123
ENSG00000107951	-386.394	-384.413	-382.436	-380.465	-378.499	-376.538	-374.582	-372.631	-370.686	-368.746	-366.811	-364.881	-362.956	-361.037	-359.122	-357.213	-355.309	-353.411	-351.517	-349.629	-347.745	-345.867	-343.995	-342.127	-340.265	-338.407	-336.555	-334.708	-332.867	-331.03	-329.199	-327.373	-325.552	-323.736	-321.925	-320.12	-318.32	-316.525	-314.735	-312.95	-311.171	-309.397	-307.628	-305.864	-304.105	-302.351	-300.603	-298.86	-297.122
ENSG00000114656	-12.1769	-12.0278	-11.8793	-11.7315	-11.5842	-11.4375	-11.2914	-11.1459	-11.001	-10.8567	-10.713	-10.5699	-10.4273	-10.2854	-10.144	-10.0033	-9.86314	-9.72358	-9.58461	-9.44623	-9.30845	-9.17127	-9.03467	-8.89867	-8.76327	-8.62845	-8.49423	-8.36061	-8.22758	-8.09514	-7.96329	-7.83204	-7.70138	-7.57132	-7.44185	-7.31297	-7.18468	-7.05699	-6.9299	-6.80339	-6.67748	-6.55217	-6.42744	-6.30331	-6.17978	-6.05683	-5.93448	-5.81273	-5.69157
ENSG00000144233	-190.111	-189.285	-188.46	-187.637	-186.817	-185.998	-185.181	-184.367	-183.554	-182.743	-181.934	-181.127	-180.322	-179.519	-178.718	-177.919	-177.121	-176.326	-175.533	-174.741	-173.952	-173.164	-172.379	-171.595	-170.814	-170.034	-169.256	-168.481	-167.707	-166.935	-166.165	-165.397	-164.631	-163.867	-163.105	-162.344	-161.586	-160.83	-160.076	-159.323	-158.573	-157.824	-157.078	-156.333	-155.59	-154.85	-154.111	-153.374	-152.639
ENSG00000115415	-128.328	-127.803	-127.279	-126.757	-126.236	-125.716	-125.197	-124.68	-124.164	-123.65	-123.136	-122.624	-122.113	-121.604	-121.095	-120.588	-120.082	-119.578	-119.075	-118.573	-118.072	-117.573	-117.074	-116.578	-116.082	-115.588	-115.095	-114.603	-114.112	-113.623	-113.135	-112.649	-112.163	-111.679	-111.196	-110.715	-110.234	-109.755	-109.277	-108.801	-108.326	-107.852	-107.379	-106.908	-106.438	-105.969	-105.501	-105.035	-104.57
ENSG00000008516	-19.0148	-18.7957	-18.5775	-18.3602	-18.1439	-17.9285	-17.714	-17.5004	-17.2878	-17.0761	-16.8653	-16.6554	-16.4465	-16.2385	-16.0314	-15.8253	-15.6201	-15.4158	-15.2124	-15.01	-14.8085	-14.6079	-14.4083	-14.2095	-14.0117	-13.8149	-13.6189	-13.4239	-13.2298	-13.0367	-12.8444	-12.6531	-12.4628	-12.2733	-12.0848	-11.8972	-11.7105	-11.5248	-11.34	-11.1561	-10.9731	-10.7911	-10.61	-10.4298	-10.2506	-10.0722	-9.89485	-9.71839	-9.54285
ENSG00000253958	-19.8201	-19.6117	-19.4042	-19.1975	-18.9916	-18.7866	-18.5823	-18.3789	-18.1764	-17.9746	-17.7737	-17.5736	-17.3743	-17.1759	-16.9783	-16.7815	-16.5855	-16.3904	-16.1961	-16.0026	-15.81	-15.6181	-15.4271	-15.237	-15.0476	-14.8591	-14.6714	-14.4845	-14.2985	-14.1133	-13.9289	-13.7453	-13.5626	-13.3807	-13.1996	-13.0194	-12.8399	-12.6613	-12.4836	-12.3066	-12.1305	-11.9552	-11.7807	-11.6071	-11.4343	-11.2623	-11.0911	-10.9208	-10.7513
ENSG00000163510	-173.392	-172.52	-171.65	-170.782	-169.916	-169.053	-168.192	-167.333	-166.476	-165.622	-164.77	-163.921	-163.073	-162.229	-161.386	-160.546	-159.707	-158.872	-158.038	-157.207	-156.378	-155.552	-154.727	-153.905	-153.086	-152.268	-151.453	-150.64	-149.83	-149.022	-148.216	-147.412	-146.611	-145.812	-145.015	-144.221	-143.429	-142.639	-141.851	-141.066	-140.283	-139.503	-138.724	-137.948	-137.175	-136.403	-135.634	-134.867	-134.103
ENSG00000189013	-15.8459	-15.6695	-15.4939	-15.319	-15.1448	-14.9713	-14.7985	-14.6264	-14.455	-14.2843	-14.1143	-13.945	-13.7764	-13.6085	-13.4414	-13.2749	-13.1091	-12.944	-12.7796	-12.616	-12.453	-12.2907	-12.1292	-11.9683	-11.8081	-11.6487	-11.4899	-11.3319	-11.1745	-11.0179	-10.8619	-10.7067	-10.5521	-10.3983	-10.2452	-10.0927	-9.941	-9.78996	-9.63964	-9.49001	-9.34109	-9.19287	-9.04535	-8.89853	-8.75242	-8.607	-8.4623	-8.31829	-8.17498
ENSG00000214290	-33.1761	-32.9302	-32.6851	-32.4408	-32.1973	-31.9546	-31.7128	-31.4717	-31.2315	-30.9921	-30.7535	-30.5158	-30.2788	-30.0426	-29.8073	-29.5728	-29.3391	-29.1062	-28.8742	-28.6429	-28.4125	-28.1829	-27.9541	-27.7261	-27.4989	-27.2726	-27.047	-26.8223	-26.5984	-26.3753	-26.153	-25.9316	-25.7109	-25.4911	-25.2721	-25.0539	-24.8365	-24.6199	-24.4042	-24.1893	-23.9751	-23.7618	-23.5493	-23.3377	-23.1268	-22.9168	-22.7076	-22.4992	-22.2916
ENSG00000128652	-61.1207	-60.8151	-60.5103	-60.2063	-59.903	-59.6005	-59.2989	-58.998	-58.6979	-58.3986	-58.1	-57.8023	-57.5053	-57.2092	-56.9138	-56.6192	-56.3254	-56.0323	-55.7401	-55.4486	-55.158	-54.8681	-54.579	-54.2907	-54.0032	-53.7165	-53.4305	-53.1454	-52.861	-52.5774	-52.2946	-52.0126	-51.7314	-51.4509	-51.1713	-50.8924	-50.6143	-50.337	-50.0605	-49.7848	-49.5099	-49.2358	-48.9624	-48.6898	-48.418	-48.147	-47.8768	-47.6074	-47.3388
ENSG00000165526	-26.84	-26.5744	-26.3098	-26.0463	-25.7838	-25.5224	-25.262	-25.0027	-24.7444	-24.4872	-24.2311	-23.976	-23.7219	-23.4689	-23.217	-22.9661	-22.7162	-22.4674	-22.2197	-21.973	-21.7274	-21.4828	-21.2393	-20.9968	-20.7554	-20.515	-20.2757	-20.0374	-19.8002	-19.5641	-19.329	-19.0949	-18.8619	-18.63	-18.3991	-18.1692	-17.9404	-17.7127	-17.486	-17.2604	-17.0358	-16.8123	-16.5898	-16.3684	-16.148	-15.9287	-15.7104	-15.4932	-15.277
ENSG00000178187	-197.676	-196.515	-195.357	-194.203	-193.051	-191.904	-190.759	-189.618	-188.481	-187.346	-186.215	-185.088	-183.964	-182.843	-181.725	-180.611	-179.5	-178.392	-177.288	-176.187	-175.089	-173.995	-172.904	-171.817	-170.733	-169.652	-168.574	-167.5	-166.429	-165.362	-164.297	-163.237	-162.179	-161.125	-160.074	-159.027	-157.983	-156.942	-155.904	-154.87	-153.84	-152.812	-151.788	-150.767	-149.75	-148.736	-147.725	-146.718	-145.714
ENSG00000204941	-14.4182	-14.2322	-14.0469	-13.8625	-13.6789	-13.4961	-13.3141	-13.1329	-12.9525	-12.7729	-12.5941	-12.4162	-12.239	-12.0626	-11.887	-11.7123	-11.5383	-11.3651	-11.1928	-11.0212	-10.8505	-10.6805	-10.5114	-10.343	-10.1755	-10.0088	-9.84283	-9.6777	-9.51338	-9.34987	-9.18715	-9.02524	-8.86413	-8.70383	-8.54433	-8.38564	-8.22775	-8.07066	-7.91437	-7.75889	-7.60422	-7.45034	-7.29727	-7.14501	-6.99355	-6.84289	-6.69303	-6.54398	-6.39574
ENSG00000101842	-19.1624	-19.0074	-18.853	-18.6991	-18.5457	-18.3928	-18.2405	-18.0887	-17.9375	-17.7868	-17.6366	-17.4869	-17.3378	-17.1892	-17.0411	-16.8936	-16.7466	-16.6001	-16.4541	-16.3087	-16.1638	-16.0195	-15.8757	-15.7324	-15.5896	-15.4474	-15.3057	-15.1645	-15.0239	-14.8838	-14.7442	-14.6052	-14.4667	-14.3287	-14.1913	-14.0543	-13.9179	-13.7821	-13.6468	-13.512	-13.3777	-13.244	-13.1108	-12.9781	-12.846	-12.7144	-12.5833	-12.4528	-12.3227
ENSG00000222004	-9.98123	-9.85712	-9.73349	-9.61035	-9.48768	-9.36549	-9.24378	-9.12255	-9.0018	-8.88152	-8.76173	-8.64242	-8.52358	-8.40522	-8.28735	-8.16995	-8.05303	-7.93659	-7.82063	-7.70515	-7.59014	-7.47562	-7.36158	-7.24801	-7.13492	-7.02232	-6.91019	-6.79854	-6.68737	-6.57668	-6.46646	-6.35673	-6.24748	-6.1387	-6.03041	-5.92259	-5.81525	-5.70839	-5.60201	-5.49611	-5.39069	-5.28575	-5.18129	-5.0773	-4.9738	-4.87077	-4.76822	-4.66616	-4.56457
ENSG00000157399	-35.0746	-34.8586	-34.6432	-34.4284	-34.2143	-34.0007	-33.7877	-33.5754	-33.3636	-33.1525	-32.942	-32.7321	-32.5228	-32.3141	-32.106	-31.8985	-31.6916	-31.4854	-31.2797	-31.0746	-30.8702	-30.6664	-30.4631	-30.2605	-30.0585	-29.8571	-29.6563	-29.4561	-29.2566	-29.0576	-28.8592	-28.6615	-28.4643	-28.2678	-28.0719	-27.8765	-27.6818	-27.4877	-27.2942	-27.1013	-26.9091	-26.7174	-26.5263	-26.3359	-26.146	-25.9568	-25.7681	-25.5801	-25.3927
ENSG00000078967	-76.1797	-75.6868	-75.1954	-74.7055	-74.2171	-73.7303	-73.2449	-72.761	-72.2787	-71.7978	-71.3184	-70.8406	-70.3642	-69.8894	-69.416	-68.9441	-68.4738	-68.0049	-67.5376	-67.0717	-66.6074	-66.1445	-65.6832	-65.2234	-64.765	-64.3082	-63.8528	-63.399	-62.9467	-62.4958	-62.0465	-61.5987	-61.1523	-60.7075	-60.2642	-59.8224	-59.3821	-58.9432	-58.5059	-58.0701	-57.6358	-57.203	-56.7717	-56.3419	-55.9135	-55.4867	-55.0614	-54.6376	-54.2153
ENSG00000113194	-406.757	-404.886	-403.019	-401.157	-399.299	-397.446	-395.598	-393.754	-391.914	-390.079	-388.248	-386.422	-384.6	-382.783	-380.97	-379.162	-377.359	-375.559	-373.765	-371.974	-370.188	-368.407	-366.63	-364.858	-363.09	-361.327	-359.568	-357.814	-356.064	-354.318	-352.577	-350.841	-349.109	-347.381	-345.659	-343.94	-342.226	-340.516	-338.811	-337.111	-335.415	-333.723	-332.036	-330.354	-328.675	-327.002	-325.333	-323.668	-322.008
ENSG00000154059	-32.2469	-31.9598	-31.6737	-31.3888	-31.1048	-30.822	-30.5402	-30.2595	-29.9799	-29.7013	-29.4238	-29.1474	-28.8721	-28.5978	-28.3246	-28.0525	-27.7814	-27.5114	-27.2425	-26.9747	-26.7079	-26.4422	-26.1776	-25.914	-25.6515	-25.3901	-25.1298	-24.8705	-24.6123	-24.3552	-24.0992	-23.8442	-23.5903	-23.3375	-23.0857	-22.835	-22.5854	-22.3368	-22.0894	-21.843	-21.5976	-21.3534	-21.1102	-20.8681	-20.627	-20.387	-20.1481	-19.9103	-19.6736
ENSG00000145536	-155.374	-154.477	-153.584	-152.693	-151.804	-150.918	-150.035	-149.155	-148.277	-147.402	-146.529	-145.66	-144.793	-143.928	-143.066	-142.207	-141.351	-140.497	-139.646	-138.797	-137.951	-137.108	-136.268	-135.43	-134.595	-133.762	-132.932	-132.105	-131.281	-130.459	-129.64	-128.823	-128.009	-127.198	-126.389	-125.584	-124.78	-123.98	-123.182	-122.387	-121.594	-120.804	-120.017	-119.232	-118.451	-117.671	-116.895	-116.121	-115.35
ENSG00000168803	-105.129	-104.404	-103.682	-102.962	-102.244	-101.529	-100.816	-100.106	-99.3979	-98.6922	-97.9889	-97.288	-96.5894	-95.8933	-95.1995	-94.5081	-93.8191	-93.1325	-92.4482	-91.7664	-91.0869	-90.4098	-89.7351	-89.0627	-88.3928	-87.7252	-87.06	-86.3972	-85.7368	-85.0787	-84.4231	-83.7698	-83.1189	-82.4703	-81.8242	-81.1804	-80.5391	-79.9001	-79.2634	-78.6292	-77.9974	-77.3679	-76.7408	-76.1161	-75.4937	-74.8738	-74.2562	-73.641	-73.0282
ENSG00000122390	-36.0132	-35.7636	-35.5148	-35.2667	-35.0195	-34.773	-34.5274	-34.2825	-34.0384	-33.7951	-33.5527	-33.311	-33.0701	-32.83	-32.5906	-32.3521	-32.1144	-31.8774	-31.6413	-31.4059	-31.1714	-30.9376	-30.7046	-30.4724	-30.2411	-30.0105	-29.7807	-29.5516	-29.3234	-29.096	-28.8694	-28.6435	-28.4185	-28.1942	-27.9708	-27.7481	-27.5262	-27.3051	-27.0848	-26.8653	-26.6466	-26.4287	-26.2116	-25.9953	-25.7797	-25.565	-25.351	-25.1379	-24.9255
ENSG00000141977	-16.8649	-16.6716	-16.4791	-16.2874	-16.0965	-15.9064	-15.717	-15.5285	-15.3407	-15.1538	-14.9676	-14.7822	-14.5976	-14.4138	-14.2308	-14.0486	-13.8672	-13.6865	-13.5067	-13.3276	-13.1493	-12.9718	-12.7951	-12.6192	-12.4441	-12.2698	-12.0963	-11.9235	-11.7516	-11.5804	-11.41	-11.2404	-11.0716	-10.9036	-10.7364	-10.57	-10.4044	-10.2395	-10.0754	-9.91218	-9.7497	-9.58801	-9.42711	-9.267	-9.10768	-8.94915	-8.79141	-8.63446	-8.4783
ENSG00000167711	-307.51	-305.871	-304.236	-302.605	-300.979	-299.357	-297.739	-296.126	-294.517	-292.912	-291.312	-289.716	-288.125	-286.537	-284.954	-283.376	-281.802	-280.232	-278.667	-277.106	-275.549	-273.997	-272.449	-270.905	-269.366	-267.831	-266.3	-264.774	-263.252	-261.735	-260.222	-258.713	-257.208	-255.708	-254.213	-252.721	-251.234	-249.752	-248.273	-246.799	-245.33	-243.864	-242.404	-240.947	-239.495	-238.047	-236.604	-235.164	-233.73
ENSG00000117280	-196.262	-195.22	-194.181	-193.144	-192.11	-191.079	-190.051	-189.025	-188.003	-186.983	-185.965	-184.951	-183.939	-182.93	-181.924	-180.92	-179.919	-178.921	-177.926	-176.934	-175.944	-174.957	-173.973	-172.991	-172.012	-171.036	-170.063	-169.093	-168.125	-167.16	-166.198	-165.239	-164.282	-163.328	-162.377	-161.428	-160.483	-159.54	-158.6	-157.662	-156.728	-155.796	-154.867	-153.94	-153.017	-152.096	-151.178	-150.263	-149.35
ENSG00000204365	-0.809023	-0.74628	-0.683822	-0.621651	-0.559764	-0.498164	-0.436849	-0.375819	-0.315075	-0.254617	-0.194444	-0.134557	-0.0749552	-0.0156391	0.0433915	0.102136	0.160596	0.21877	0.276658	0.334261	0.391578	0.44861	0.505356	0.561816	0.617991	0.673881	0.729485	0.784803	0.839836	0.894583	0.949045	1.00322	1.05711	1.11072	1.16404	1.21707	1.26982	1.32228	1.37446	1.42635	1.47796	1.52928	1.58031	1.63106	1.68153	1.7317	1.7816	1.83121	1.88053
ENSG00000144580	-53.664	-53.4243	-53.1853	-52.9468	-52.709	-52.4718	-52.2353	-51.9993	-51.764	-51.5293	-51.2952	-51.0617	-50.8288	-50.5966	-50.365	-50.1339	-49.9036	-49.6738	-49.4446	-49.2161	-48.9882	-48.7609	-48.5342	-48.3082	-48.0827	-47.8579	-47.6337	-47.4101	-47.1872	-46.9648	-46.7431	-46.522	-46.3015	-46.0816	-45.8624	-45.6437	-45.4257	-45.2083	-44.9915	-44.7754	-44.5598	-44.3449	-44.1306	-43.9169	-43.7038	-43.4914	-43.2795	-43.0683	-42.8577
ENSG00000113456	-63.934	-63.4853	-63.038	-62.5923	-62.1479	-61.7051	-61.2637	-60.8237	-60.3852	-59.9481	-59.5125	-59.0784	-58.6457	-58.2145	-57.7847	-57.3564	-56.9295	-56.5041	-56.0802	-55.6577	-55.2366	-54.8171	-54.3989	-53.9823	-53.567	-53.1533	-52.741	-52.3301	-51.9207	-51.5128	-51.1063	-50.7012	-50.2977	-49.8955	-49.4949	-49.0957	-48.6979	-48.3016	-47.9068	-47.5134	-47.1214	-46.7309	-46.3419	-45.9543	-45.5682	-45.1836	-44.8004	-44.4186	-44.0383
ENSG00000182973	-198.077	-197.121	-196.167	-195.216	-194.267	-193.321	-192.377	-191.435	-190.496	-189.56	-188.626	-187.694	-186.765	-185.839	-184.915	-183.993	-183.074	-182.157	-181.243	-180.331	-179.422	-178.515	-177.611	-176.709	-175.809	-174.912	-174.018	-173.126	-172.236	-171.349	-170.464	-169.582	-168.703	-167.825	-166.951	-166.078	-165.208	-164.341	-163.476	-162.614	-161.754	-160.896	-160.041	-159.189	-158.338	-157.491	-156.646	-155.803	-154.963
ENSG00000172123	-45.2236	-44.8593	-44.4963	-44.1346	-43.7742	-43.415	-43.0572	-42.7007	-42.3455	-41.9915	-41.6389	-41.2876	-40.9376	-40.5888	-40.2414	-39.8953	-39.5504	-39.2069	-38.8647	-38.5237	-38.1841	-37.8457	-37.5087	-37.173	-36.8385	-36.5054	-36.1735	-35.843	-35.5137	-35.1858	-34.8592	-34.5338	-34.2098	-33.887	-33.5656	-33.2454	-32.9265	-32.609	-32.2927	-31.9778	-31.6641	-31.3518	-31.0407	-30.7309	-30.4225	-30.1153	-29.8095	-29.5049	-29.2016
ENSG00000089123	-306.761	-305.234	-303.71	-302.19	-300.673	-299.161	-297.652	-296.147	-294.646	-293.149	-291.656	-290.166	-288.68	-287.198	-285.72	-284.246	-282.776	-281.309	-279.846	-278.387	-276.932	-275.481	-274.033	-272.59	-271.15	-269.714	-268.282	-266.853	-265.429	-264.008	-262.591	-261.178	-259.769	-258.363	-256.962	-255.564	-254.17	-252.78	-251.393	-250.011	-248.632	-247.258	-245.887	-244.519	-243.156	-241.796	-240.441	-239.089	-237.741
ENSG00000134815	-49.7051	-49.3027	-48.9018	-48.5024	-48.1044	-47.708	-47.3129	-46.9194	-46.5273	-46.1367	-45.7476	-45.3599	-44.9737	-44.589	-44.2057	-43.8239	-43.4436	-43.0647	-42.6873	-42.3114	-41.937	-41.564	-41.1925	-40.8224	-40.4539	-40.0868	-39.7211	-39.357	-38.9943	-38.633	-38.2733	-37.915	-37.5581	-37.2028	-36.8489	-36.4965	-36.1455	-35.796	-35.448	-35.1015	-34.7564	-34.4128	-34.0707	-33.73	-33.3908	-33.053	-32.7168	-32.382	-32.0486
ENSG00000075234	-75.241	-74.6914	-74.1436	-73.5977	-73.0537	-72.5115	-71.9712	-71.4328	-70.8962	-70.3614	-69.8285	-69.2975	-68.7684	-68.2411	-67.7156	-67.192	-66.6703	-66.1504	-65.6324	-65.1162	-64.6019	-64.0895	-63.5789	-63.0702	-62.5633	-62.0583	-61.5552	-61.0539	-60.5545	-60.0569	-59.5612	-59.0673	-58.5753	-58.0852	-57.5969	-57.1105	-56.6259	-56.1432	-55.6623	-55.1833	-54.7062	-54.2309	-53.7575	-53.2859	-52.8162	-52.3484	-51.8824	-51.4183	-50.956
ENSG00000114854	-38.7601	-38.5291	-38.2987	-38.069	-37.84	-37.6116	-37.384	-37.1569	-36.9306	-36.7049	-36.4799	-36.2556	-36.032	-35.809	-35.5867	-35.365	-35.1441	-34.9238	-34.7042	-34.4852	-34.2669	-34.0493	-33.8324	-33.6162	-33.4006	-33.1856	-32.9714	-32.7578	-32.5449	-32.3327	-32.1211	-31.9103	-31.7	-31.4905	-31.2816	-31.0734	-30.8659	-30.659	-30.4529	-30.2473	-30.0425	-29.8383	-29.6348	-29.432	-29.2299	-29.0284	-28.8276	-28.6274	-28.428
ENSG00000147571	-24.1411	-23.9747	-23.8089	-23.6436	-23.4788	-23.3145	-23.1508	-22.9876	-22.8249	-22.6628	-22.5012	-22.3401	-22.1795	-22.0195	-21.86	-21.701	-21.5426	-21.3847	-21.2273	-21.0704	-20.9141	-20.7583	-20.603	-20.4483	-20.2941	-20.1404	-19.9872	-19.8346	-19.6824	-19.5309	-19.3798	-19.2293	-19.0793	-18.9298	-18.7809	-18.6325	-18.4846	-18.3372	-18.1904	-18.0441	-17.8983	-17.7531	-17.6084	-17.4642	-17.3205	-17.1774	-17.0348	-16.8927	-16.7512
ENSG00000204511	-13.6797	-13.5233	-13.3676	-13.2125	-13.058	-12.9042	-12.7509	-12.5983	-12.4463	-12.2949	-12.1441	-11.9939	-11.8444	-11.6954	-11.5471	-11.3994	-11.2523	-11.1059	-10.96	-10.8148	-10.6702	-10.5262	-10.3828	-10.24	-10.0979	-9.95635	-9.81543	-9.67513	-9.53545	-9.39638	-9.25793	-9.1201	-8.98288	-8.84628	-8.7103	-8.57493	-8.44018	-8.30605	-8.17253	-8.03963	-7.90735	-7.77568	-7.64463	-7.5142	-7.38438	-7.25518	-7.1266	-6.99863	-6.87128
ENSG00000184984	-95.3882	-94.8298	-94.2729	-93.7177	-93.164	-92.612	-92.0616	-91.5127	-90.9655	-90.4198	-89.8758	-89.3334	-88.7926	-88.2533	-87.7157	-87.1797	-86.6453	-86.1125	-85.5813	-85.0517	-84.5237	-83.9973	-83.4725	-82.9493	-82.4277	-81.9077	-81.3893	-80.8725	-80.3573	-79.8437	-79.3317	-78.8214	-78.3126	-77.8054	-77.2998	-76.7959	-76.2935	-75.7927	-75.2936	-74.796	-74.3	-73.8057	-73.3129	-72.8218	-72.3322	-71.8443	-71.3579	-70.8732	-70.39
ENSG00000070601	-52.6354	-52.2845	-51.9348	-51.5863	-51.2388	-50.8925	-50.5473	-50.2032	-49.8602	-49.5184	-49.1777	-48.8381	-48.4997	-48.1624	-47.8262	-47.4911	-47.1571	-46.8243	-46.4926	-46.162	-45.8326	-45.5043	-45.1771	-44.851	-44.526	-44.2022	-43.8795	-43.5579	-43.2375	-42.9182	-42.6	-42.2829	-41.9669	-41.6521	-41.3384	-41.0258	-40.7144	-40.4041	-40.0949	-39.7868	-39.4798	-39.174	-38.8693	-38.5657	-38.2633	-37.9619	-37.6617	-37.3626	-37.0647
ENSG00000240563	-6.04897	-5.93902	-5.82956	-5.72058	-5.61208	-5.50407	-5.39653	-5.28948	-5.18291	-5.07683	-4.97122	-4.8661	-4.76146	-4.6573	-4.55362	-4.45043	-4.34772	-4.24549	-4.14375	-4.04248	-3.9417	-3.8414	-3.74158	-3.64225	-3.54339	-3.44502	-3.34713	-3.24973	-3.1528	-3.05636	-2.9604	-2.86493	-2.76993	-2.67542	-2.58139	-2.48784	-2.39477	-2.30219	-2.21009	-2.11847	-2.02733	-1.93668	-1.84651	-1.75682	-1.66761	-1.57888	-1.49064	-1.40288	-1.3156
ENSG00000151491	-94.3686	-93.9332	-93.4991	-93.0662	-92.6344	-92.2039	-91.7746	-91.3465	-90.9196	-90.4939	-90.0694	-89.6461	-89.2241	-88.8032	-88.3835	-87.965	-87.5478	-87.1317	-86.7169	-86.3032	-85.8908	-85.4795	-85.0695	-84.6607	-84.2531	-83.8466	-83.4414	-83.0374	-82.6346	-82.233	-81.8326	-81.4334	-81.0354	-80.6386	-80.2431	-79.8487	-79.4555	-79.0636	-78.6728	-78.2832	-77.8949	-77.5077	-77.1218	-76.7371	-76.3535	-75.9712	-75.5901	-75.2101	-74.8314
ENSG00000187091	-117.318	-116.535	-115.754	-114.976	-114.201	-113.428	-112.657	-111.889	-111.124	-110.361	-109.6	-108.842	-108.087	-107.334	-106.583	-105.835	-105.09	-104.347	-103.606	-102.868	-102.133	-101.4	-100.67	-99.9416	-99.2161	-98.4932	-97.7728	-97.0548	-96.3394	-95.6265	-94.9161	-94.2082	-93.5028	-92.7999	-92.0995	-91.4016	-90.7063	-90.0134	-89.323	-88.6352	-87.9498	-87.2669	-86.5866	-85.9087	-85.2334	-84.5606	-83.8902	-83.2224	-82.5571
ENSG00000079482	-152.933	-152.272	-151.613	-150.956	-150.3	-149.646	-148.993	-148.342	-147.692	-147.045	-146.398	-145.753	-145.11	-144.469	-143.829	-143.19	-142.554	-141.918	-141.285	-140.653	-140.022	-139.394	-138.766	-138.141	-137.516	-136.894	-136.273	-135.654	-135.036	-134.42	-133.805	-133.192	-132.581	-131.971	-131.363	-130.756	-130.151	-129.548	-128.946	-128.346	-127.747	-127.15	-126.554	-125.96	-125.368	-124.777	-124.188	-123.6	-123.014
ENSG00000173726	-103.46	-102.917	-102.376	-101.836	-101.297	-100.76	-100.224	-99.6899	-99.1568	-98.6252	-98.095	-97.5662	-97.0387	-96.5127	-95.988	-95.4648	-94.9429	-94.4225	-93.9034	-93.3857	-92.8695	-92.3546	-91.8411	-91.329	-90.8183	-90.309	-89.8011	-89.2946	-88.7895	-88.2858	-87.7834	-87.2825	-86.783	-86.2848	-85.7881	-85.2927	-84.7988	-84.3062	-83.815	-83.3253	-82.8369	-82.3499	-81.8643	-81.3801	-80.8973	-80.4159	-79.9359	-79.4573	-78.9801
ENSG00000064607	-234.376	-233.328	-232.283	-231.24	-230.2	-229.163	-228.128	-227.095	-226.065	-225.038	-224.014	-222.992	-221.972	-220.955	-219.941	-218.929	-217.92	-216.914	-215.91	-214.908	-213.909	-212.913	-211.919	-210.928	-209.94	-208.954	-207.971	-206.99	-206.012	-205.036	-204.063	-203.093	-202.125	-201.16	-200.197	-199.237	-198.279	-197.324	-196.372	-195.422	-194.475	-193.53	-192.588	-191.649	-190.712	-189.777	-188.846	-187.917	-186.99
ENSG00000127952	-54.8852	-54.4451	-54.0067	-53.5698	-53.1345	-52.7008	-52.2687	-51.8382	-51.4092	-50.9819	-50.5561	-50.1319	-49.7093	-49.2883	-48.8689	-48.4511	-48.0348	-47.6201	-47.2071	-46.7956	-46.3857	-45.9774	-45.5706	-45.1655	-44.7619	-44.3599	-43.9596	-43.5608	-43.1635	-42.7679	-42.3739	-41.9814	-41.5905	-41.2013	-40.8136	-40.4274	-40.0429	-39.66	-39.2786	-38.8989	-38.5207	-38.1441	-37.7691	-37.3957	-37.0238	-36.6536	-36.2849	-35.9178	-35.5523
ENSG00000178235	-322.506	-320.986	-319.47	-317.957	-316.448	-314.942	-313.44	-311.942	-310.447	-308.956	-307.468	-305.984	-304.503	-303.026	-301.553	-300.083	-298.617	-297.154	-295.695	-294.239	-292.787	-291.339	-289.894	-288.453	-287.015	-285.581	-284.15	-282.723	-281.3	-279.88	-278.463	-277.051	-275.641	-274.236	-272.834	-271.435	-270.04	-268.649	-267.261	-265.877	-264.496	-263.119	-261.745	-260.375	-259.009	-257.646	-256.287	-254.931	-253.579
ENSG00000112276	-63.8421	-63.4222	-63.0037	-62.5864	-62.1705	-61.7558	-61.3425	-60.9305	-60.5198	-60.1105	-59.7024	-59.2957	-58.8903	-58.4862	-58.0834	-57.6819	-57.2817	-56.8829	-56.4854	-56.0891	-55.6942	-55.3007	-54.9084	-54.5174	-54.1278	-53.7395	-53.3525	-52.9668	-52.5824	-52.1993	-51.8176	-51.4372	-51.058	-50.6802	-50.3038	-49.9286	-49.5547	-49.1822	-48.811	-48.4411	-48.0725	-47.7052	-47.3392	-46.9746	-46.6112	-46.2492	-45.8885	-45.5291	-45.171
ENSG00000120129	-176.385	-175.489	-174.595	-173.703	-172.814	-171.926	-171.041	-170.159	-169.278	-168.4	-167.524	-166.65	-165.779	-164.91	-164.043	-163.178	-162.316	-161.456	-160.598	-159.743	-158.889	-158.038	-157.19	-156.343	-155.499	-154.657	-153.818	-152.98	-152.145	-151.312	-150.482	-149.654	-148.828	-148.004	-147.182	-146.363	-145.546	-144.732	-143.919	-143.109	-142.301	-141.496	-140.693	-139.892	-139.093	-138.296	-137.502	-136.71	-135.92
ENSG00000198793	-281.937	-280.829	-279.722	-278.618	-277.517	-276.418	-275.322	-274.228	-273.136	-272.047	-270.961	-269.877	-268.795	-267.716	-266.639	-265.565	-264.493	-263.424	-262.357	-261.292	-260.231	-259.171	-258.114	-257.06	-256.008	-254.958	-253.911	-252.866	-251.824	-250.784	-249.747	-248.712	-247.68	-246.65	-245.623	-244.598	-243.576	-242.556	-241.538	-240.523	-239.51	-238.5	-237.493	-236.488	-235.485	-234.485	-233.487	-232.492	-231.499
ENSG00000229415	-10.175	-10.0474	-9.92018	-9.79351	-9.66735	-9.54171	-9.41657	-9.29194	-9.16783	-9.04422	-8.92112	-8.79853	-8.67645	-8.55488	-8.43382	-8.31327	-8.19323	-8.0737	-7.95468	-7.83617	-7.71816	-7.60067	-7.48369	-7.36721	-7.25125	-7.13579	-7.02085	-6.90641	-6.79249	-6.67907	-6.56616	-6.45377	-6.34188	-6.2305	-6.11963	-6.00927	-5.89942	-5.79008	-5.68125	-5.57293	-5.46512	-5.35781	-5.25102	-5.14474	-5.03897	-4.9337	-4.82895	-4.7247	-4.62097
ENSG00000149179	-68.4726	-67.9288	-67.3869	-66.8471	-66.3092	-65.7733	-65.2394	-64.7074	-64.1775	-63.6495	-63.1234	-62.5994	-62.0773	-61.5573	-61.0392	-60.523	-60.0089	-59.4967	-58.9865	-58.4783	-57.972	-57.4678	-56.9655	-56.4652	-55.9668	-55.4705	-54.9761	-54.4837	-53.9933	-53.5048	-53.0184	-52.5339	-52.0514	-51.5708	-51.0923	-50.6157	-50.1411	-49.6684	-49.1978	-48.7291	-48.2624	-47.7977	-47.3349	-46.8742	-46.4154	-45.9585	-45.5037	-45.0508	-44.6
ENSG00000147669	-146.197	-145.384	-144.573	-143.763	-142.957	-142.152	-141.35	-140.549	-139.751	-138.956	-138.162	-137.371	-136.581	-135.794	-135.01	-134.227	-133.447	-132.669	-131.893	-131.119	-130.348	-129.578	-128.811	-128.046	-127.284	-126.523	-125.765	-125.009	-124.255	-123.503	-122.754	-122.007	-121.262	-120.519	-119.779	-119.04	-118.304	-117.57	-116.838	-116.109	-115.381	-114.656	-113.933	-113.213	-112.494	-111.778	-111.064	-110.352	-109.642
[truncated: 18,196 more rows]
[truncated: 451 more columns]
