# Supplementary material for: Bayesian estimation of gene constraint from an evolutionary model with gene features
Source: bioRxiv. 2024 Apr 10:2023.05.19.541520. Originally published 2023 May 21. Preprint. [Version 2] doi: 10.1101/2023.05.19.541520 (PMC10245655; doi:10.1101/2023.05.19.541520)
Supplement: Supplement 3 [file media-3.xlsx]

## Sheet: Sheet1
Gene information
Gene structure features
Gene expression features
Pathways and GO term features
PPI features
Co-expression features
Gene regulatory features
Conservation features
Protein embedding features
Subcellular localization features
Missense constraint features
X chromosome features
GeneBayes estimates of s_het for all genes

## Sheet: Sheet2
ensg	hgnc	chrom	obs_lof	exp_lof	prior_mean	post_mean	post_lower_95	post_upper_95
ENSG00000198488	HGNC:24141	chr11	12	8.9777	0.00199673	6.46629e-05	7.16256e-06	0.00017805
ENSG00000164363	HGNC:26441	chr5	31	28.55	0.00097303	0.00016062	2.59918e-05	0.00044175
ENSG00000159337	HGNC:30038	chr15	28	41.84	0.00085633	0.00016978	1.8674e-05	0.00053317
ENSG00000177558	HGNC:26366	chr19	12	9.9101	0.00103988	0.00017545	2.52078e-05	0.00048672
ENSG00000062524	HGNC:6721	chr15	40	42.682	0.00200026	0.00017986	1.19061e-05	0.00058858
ENSG00000176920	HGNC:4013	chr19	17	11.327	0.00082054	0.00019192	3.59112e-05	0.00053597
ENSG00000135218	HGNC:1663	chr7	66	23.431	0.00325274	0.00019911	1.62346e-05	0.00060948
ENSG00000112494	HGNC:12570	chr6	21	17.754	0.0006915	0.00020116	3.87813e-05	0.00051876
ENSG00000187922	HGNC:20892	chr9	8	10.518	0.00116255	0.00020452	2.56265e-05	0.00056415
ENSG00000080823	HGNC:9833	chr14	29	23.527	0.00254715	0.00021171	2.19761e-05	0.00063149
ENSG00000174015	HGNC:30720	chr13	9	14.372	0.00348824	0.00023283	2.724e-05	0.00066109
ENSG00000205038	HGNC:20313	chr8	174	186.63	0.00184042	0.00023434	3.44738e-05	0.00062837
ENSG00000148288	HGNC:20460	chr9	15	14.426	0.00129958	0.00024695	2.31102e-05	0.00075381
ENSG00000185038	HGNC:27936	chr2	46	78.75	0.0143896	0.00024805	2.16304e-05	0.00077802
ENSG00000215568	HGNC:18325	chr22	17	20.86	0.0038653	0.00024919	1.67991e-05	0.00101212
ENSG00000137877	HGNC:15680	chr15	186	197.71	0.0162691	0.00025685	1.63904e-05	0.00077556
ENSG00000140798	HGNC:14640	chr16	72	68.743	0.00094607	0.00026314	3.37308e-05	0.00074545
ENSG00000159398	HGNC:26459	chr16	39	32.272	0.00076409	0.00026547	3.24769e-05	0.000781
ENSG00000179869	HGNC:14638	chr7	183	199.93	0.00144805	0.00026906	2.46783e-05	0.00080921
ENSG00000100336	HGNC:14867	chr22	5	6.5687	0.0375078	0.00027071	2.86317e-06	0.0009269
ENSG00000004846	HGNC:46	chr7	60	65.992	0.00094006	0.00028203	3.91459e-05	0.00079113
ENSG00000100162	HGNC:18352	chr22	4	8.2843	0.0463111	0.00028609	7.30041e-07	0.00033839
ENSG00000064270	HGNC:29103	chr16	75	49.012	0.00084837	0.00029322	2.89e-05	0.00089832
ENSG00000215009	HGNC:32016	chr12	30	32.919	0.00085099	0.00029823	3.80498e-05	0.0008517
ENSG00000117834	HGNC:22146	chr1	39	37.49	0.00166046	0.00030667	6.08281e-05	0.00075174
ENSG00000198670	HGNC:6667	chr6	118	90.196	0.00186051	0.00031464	4.77709e-05	0.00083811
ENSG00000104808	HGNC:17887	chr19	14	14.161	0.0010014	0.00031803	4.42859e-05	0.00087374
ENSG00000178852	HGNC:26864	chr17	46	43.049	0.00112765	0.00032557	2.76729e-05	0.0010156
ENSG00000088827	HGNC:11127	chr20	69	68.529	0.0007053	0.00033695	5.13138e-05	0.00093272
ENSG00000121270	HGNC:14639	chr16	69	68.211	0.0008729	0.00034754	4.71233e-05	0.00098585
ENSG00000163803	HGNC:30041	chr2	107	102.49	0.00084147	0.00034855	4.3445e-05	0.00101465
ENSG00000223865	HGNC:4940	chr6	14	13.542	0.00830335	0.00034984	4.74281e-05	0.00106989
ENSG00000185988	HGNC:27001	chr19	8	12.56	0.0274775	0.00035051	3.48229e-06	0.0019164
ENSG00000115267	HGNC:18873	chr2	59	47.326	0.00140884	0.00035259	4.69686e-05	0.00098298
ENSG00000036448	HGNC:7614	chr8	114	89.751	0.00187729	0.00035924	4.60454e-05	0.00101018
ENSG00000203734	HGNC:21118	chr6	65	53.27	0.0007909	0.00036749	4.63783e-05	0.00107497
ENSG00000173818	HGNC:26640	chr17	15	17.037	0.00084116	0.00037089	6.03779e-05	0.00099591
ENSG00000173610	HGNC:12542	chr4	24	21.987	0.00141252	0.00037364	5.22122e-05	0.00102111
ENSG00000127415	HGNC:5391	chr4	22	26.942	0.00064222	0.00037373	8.86036e-05	0.00088732
ENSG00000100099	HGNC:15844	chr22	12	30.694	0.00686358	0.00037886	2.28256e-05	0.00117325
ENSG00000038945	HGNC:7376	chr8	27	21.723	0.00324194	0.00038345	1.95463e-05	0.00170291
ENSG00000131951	HGNC:19848	chr14	53	57.579	0.0150519	0.00038594	3.16044e-05	0.00112746
ENSG00000142405	HGNC:22938	chr19	41	39.256	0.0009744	0.00038913	3.47632e-05	0.001234
ENSG00000138792	HGNC:3355	chr4	46	51.473	0.00075067	0.00039031	6.83781e-05	0.00104083
ENSG00000186976	HGNC:24204	chr22	71	74.725	0.00080539	0.00039114	4.82848e-05	0.0011548
ENSG00000125246	HGNC:18355	chr13	15	17.637	0.00218081	0.00039263	3.11667e-05	0.00119938
ENSG00000174776	HGNC:26587	chr3	31	34.088	0.00223881	0.00039436	4.91024e-05	0.00109029
ENSG00000168658	HGNC:28385	chr2	52	69.715	0.00155821	0.00039483	5.4403e-05	0.00107734
ENSG00000176919	HGNC:1354	chr9	21	13.6	0.00073043	0.00039522	5.18735e-05	0.00115885
ENSG00000177943	HGNC:24083	chr9	74	67.698	0.0015242	0.00041509	6.23893e-05	0.00113292
ENSG00000113492	HGNC:14412	chr5	37	28.653	0.0008993	0.00041529	5.41023e-05	0.00119375
ENSG00000111271	HGNC:21597	chr12	51	59.356	0.00051356	0.00041621	8.32936e-05	0.00109439
ENSG00000125089	HGNC:26009	chr4	52	51.337	0.00099826	0.00041674	5.92009e-05	0.00116898
ENSG00000187527	HGNC:31789	chr3	72	68.041	0.00118324	0.00041916	8.1598e-05	0.00104964
ENSG00000129437	HGNC:6362	chr19	12	12.303	0.00075536	0.0004211	7.05158e-05	0.00113927
ENSG00000023839	HGNC:53	chr10	73	76.597	0.00077329	0.00042178	6.20443e-05	0.00119128
ENSG00000144671	HGNC:8495	chr3	21	23.997	0.00061232	0.00042239	7.54894e-05	0.00112476
ENSG00000185615	HGNC:14180	chr16	39	22.23	0.00093863	0.00042774	6.90635e-05	0.00115811
ENSG00000163810	HGNC:11780	chr3	32	35.631	0.00101238	0.00042955	4.39805e-05	0.00131083
ENSG00000161664	HGNC:19768	chr17	23	20.471	0.00097577	0.00042955	4.77196e-05	0.00129838
ENSG00000140563	HGNC:25636	chr15	68	50.844	0.00187689	0.00043121	6.88758e-05	0.00114786
ENSG00000184571	HGNC:18443	chr22	49	50.811	0.00099566	0.0004322	6.09877e-05	0.00122172
ENSG00000214021	HGNC:24483	chr3	31	34.119	0.00114904	0.00043616	8.72346e-05	0.0010745
ENSG00000102854	HGNC:7371	chr16	35	31.429	0.00079277	0.00043637	4.46162e-05	0.00136883
ENSG00000255346	HGNC:14874	chr15	40	36.404	0.00090749	0.00043743	5.554e-05	0.00127575
ENSG00000166670	HGNC:7156	chr11	22	22.206	0.00103617	0.00044082	5.55717e-05	0.00126903
ENSG00000001626	HGNC:1884	chr7	84	77.046	0.00099354	0.00044129	7.38367e-05	0.00118715
ENSG00000166748	HGNC:26504	chr15	49	54.423	0.00085313	0.00044227	5.41455e-05	0.00130993
ENSG00000162391	HGNC:25032	chr1	24	22.562	0.00073529	0.00044285	5.11386e-05	0.00134945
ENSG00000169876	HGNC:16800	chr7	85	68.48	0.00196466	0.00044298	5.25508e-05	0.00128663
ENSG00000146205	HGNC:31677	chr2	60	54.265	0.00061452	0.0004432	5.8555e-05	0.0013233
ENSG00000126838	HGNC:9750	chr12	64	80.804	0.00087813	0.00044341	6.47591e-05	0.0012439
ENSG00000186190	HGNC:16178	chr20	21	24.167	0.00084652	0.00044503	5.89353e-05	0.00128203
ENSG00000100652	HGNC:10905	chr14	18	8.8099	0.00093971	0.00044511	4.10402e-05	0.00142353
ENSG00000130270	HGNC:13535	chr19	47	59.275	0.00065654	0.00044606	6.83834e-05	0.0012633
ENSG00000168619	HGNC:196	chr8	47	38.193	0.00110281	0.0004491	4.14674e-05	0.00142301
ENSG00000154358	HGNC:15719	chr1	297	374.57	0.00245737	0.00044973	7.76561e-05	0.00113497
ENSG00000111331	HGNC:8088	chr12	50	49.839	0.00094012	0.00044984	6.1863e-05	0.0012743
ENSG00000064687	HGNC:37	chr19	90	100.53	0.00080972	0.0004512	9.32186e-05	0.00114118
ENSG00000204022	HGNC:21773	chr10	13	17.029	0.0006379	0.00045238	6.99181e-05	0.00125473
ENSG00000170054	HGNC:15995	chr14	17	12.231	0.00086664	0.0004533	6.42888e-05	0.00128919
ENSG00000125255	HGNC:10906	chr13	20	12.355	0.00087822	0.00045502	3.77846e-05	0.00149636
ENSG00000005187	HGNC:10522	chr16	26	34.184	0.00112156	0.00045512	5.42143e-05	0.00133569
ENSG00000157653	HGNC:23570	chr9	20	27.536	0.00211295	0.00045545	4.9626e-05	0.00132801
ENSG00000144504	HGNC:20987	chr2	38	41.042	0.00078698	0.00045627	4.61653e-05	0.00144217
ENSG00000151360	HGNC:17377	chr2	23	21.958	0.00092673	0.00045637	3.89453e-05	0.00148674
ENSG00000101203	HGNC:14670	chr20	62	63.624	0.00117417	0.00045648	4.5173e-05	0.00140509
ENSG00000182472	HGNC:13249	chr19	46	38.699	0.00127535	0.00045714	3.86085e-05	0.00146525
ENSG00000135773	HGNC:1486	chr1	37	42.698	0.00076204	0.00045786	6.37798e-05	0.00130594
ENSG00000176040	HGNC:30846	chr3	31	38.145	0.00100984	0.00045839	6.43735e-05	0.00129938
ENSG00000167280	HGNC:24622	chr17	37	36.426	0.00076665	0.00045867	8.06898e-05	0.00123712
ENSG00000214814	HGNC:28065	chr8	77	97.677	0.00098547	0.00045904	5.10629e-05	0.0013864
ENSG00000214013	HGNC:4139	chr15	54	56.882	0.00067017	0.00046085	9.52103e-05	0.00118521
ENSG00000182156	HGNC:23764	chr17	19	14.986	0.00129135	0.00046098	4.84641e-05	0.00136385
ENSG00000176571	HGNC:26663	chr8	24	19.617	0.00077783	0.00046169	5.56654e-05	0.00139431
ENSG00000135722	HGNC:17875	chr16	11	7.7283	0.00101217	0.00046346	5.71891e-05	0.00134448
ENSG00000162949	HGNC:16663	chr2	37	43.234	0.00067859	0.00046367	6.28232e-05	0.00136405
ENSG00000205517	HGNC:30282	chr19	46	43.529	0.00066585	0.00046708	9.35143e-05	0.00121371
ENSG00000174292	HGNC:11940	chr17	16	25.698	0.00103836	0.00046735	7.22628e-05	0.00130895
ENSG00000130997	HGNC:18870	chr4	57	49.935	0.00073134	0.0004681	7.13825e-05	0.00132023
ENSG00000104321	HGNC:497	chr8	55	59.491	0.00074128	0.00047106	8.25306e-05	0.00127624
ENSG00000124215	HGNC:15902	chr20	40	42.082	0.00071195	0.00047194	5.91236e-05	0.00141951
ENSG00000106648	HGNC:21725	chr7	22	19.12	0.00089644	0.00047379	5.2147e-05	0.00145149
ENSG00000124564	HGNC:10931	chr6	31	28.197	0.00074521	0.00047549	5.66569e-05	0.00144491
ENSG00000166866	HGNC:7595	chr12	66	61.125	0.00155425	0.0004755	7.93095e-05	0.00125985
ENSG00000139144	HGNC:8973	chr12	63	68.396	0.00082938	0.00047589	6.31403e-05	0.00139107
ENSG00000206177	HGNC:4826	chr16	3	4.1072	0.00156758	0.00047672	3.74038e-05	0.00145199
ENSG00000140465	HGNC:2595	chr15	23	17.908	0.00100309	0.00047686	4.17114e-05	0.00154549
ENSG00000080166	HGNC:2709	chr13	23	27.76	0.00084147	0.00047694	5.76357e-05	0.00143051
ENSG00000047936	HGNC:10261	chr6	113	118.35	0.0011604	0.00047808	7.42254e-05	0.00131029
ENSG00000175711	HGNC:21727	chr17	36	26.1	0.0006588	0.00048007	8.8469e-05	0.00129041
ENSG00000147485	HGNC:26359	chr8	58	66.153	0.00099341	0.00048195	6.59181e-05	0.00134587
ENSG00000134538	HGNC:10959	chr12	32	31.744	0.0010674	0.00048248	5.72364e-05	0.00143358
ENSG00000172752	HGNC:26674	chr3	83	108.3	0.0139968	0.00048283	4.97588e-05	0.0013308
ENSG00000162994	HGNC:26453	chr2	31	30.862	0.00082833	0.00048322	7.27544e-05	0.00135212
ENSG00000237524	HGNC:52387	chr2	9	8.5607	0.0136433	0.00048322	4.90138e-05	0.0012515
ENSG00000196611	HGNC:7155	chr11	25	22.869	0.00097442	0.00048379	6.62597e-05	0.00139362
ENSG00000129988	HGNC:6517	chr20	23	24.494	0.00071699	0.00048505	8.00639e-05	0.00134669
ENSG00000154269	HGNC:3358	chr6	41	51.898	0.00065087	0.00048621	9.10107e-05	0.0012985
ENSG00000106066	HGNC:14399	chr7	20	27.119	0.00072841	0.00048773	6.65598e-05	0.00143098
ENSG00000133488	HGNC:20627	chr22	20	25.763	0.00075688	0.00048788	6.29001e-05	0.00144185
ENSG00000156787	HGNC:30888	chr8	40	60.731	0.00082975	0.00048856	9.19243e-05	0.00150154
ENSG00000128536	HGNC:26308	chr7	37	38.242	0.00133556	0.0004886	3.77615e-05	0.00159691
ENSG00000102763	HGNC:29071	chr13	107	109.28	0.00079524	0.00048869	0.00011895	0.00117174
ENSG00000141527	HGNC:16446	chr17	36	47.791	0.0005891	0.00048882	7.57909e-05	0.00140054
ENSG00000173093	HGNC:26669	chr12	29	30.548	0.00084294	0.00048991	5.25309e-05	0.00152148
ENSG00000118113	HGNC:7175	chr11	32	24.117	0.00096253	0.00049018	4.88756e-05	0.00154214
ENSG00000175664	HGNC:28622	chr13	14	15.626	0.00152826	0.00049057	1.83119e-05	0.00221992
ENSG00000181381	HGNC:26429	chr4	67	81.674	0.0011015	0.00049094	5.76932e-05	0.00146029
ENSG00000186474	HGNC:6360	chr19	8	10.566	0.00088185	0.00049108	2.43862e-05	0.00206034
ENSG00000111700	HGNC:10961	chr12	33	28.537	0.00085114	0.00049235	4.70069e-05	0.00157763
ENSG00000188086	HGNC:30717	chr3	6	7.0898	0.0011098	0.00049338	4.73046e-05	0.00154016
ENSG00000084734	HGNC:4196	chr2	31	36.415	0.00090065	0.00049674	5.68108e-05	0.0015104
ENSG00000137225	HGNC:1478	chr6	39	44.268	0.00074494	0.00049692	4.88958e-05	0.00152021
ENSG00000142661	HGNC:26679	chr1	76	83.143	0.00103067	0.00049766	7.84105e-05	0.0013589
ENSG00000136059	HGNC:30906	chr3	39	46.676	0.00093442	0.00049825	8.04752e-05	0.00136931
ENSG00000108242	HGNC:2620	chr10	16	18.476	0.00078367	0.00050307	7.55288e-05	0.00140457
ENSG00000100565	HGNC:23346	chr14	23	25.958	0.00132675	0.00050365	5.31607e-05	0.00134816
ENSG00000104755	HGNC:198	chr8	36	40.428	0.00088675	0.00050477	5.4386e-05	0.00154504
ENSG00000187715	HGNC:25731	chr3	23	26.427	0.00090546	0.0005049	6.31236e-05	0.00150244
ENSG00000139410	HGNC:30404	chr12	15	12.119	0.00068424	0.00050885	8.15807e-05	0.00143185
ENSG00000145244	HGNC:19012	chr4	53	54.064	0.00115663	0.00050988	5.98126e-05	0.00152094
ENSG00000197241	HGNC:13445	chr1	28	22.887	0.0008422	0.00051003	6.31125e-05	0.00152456
ENSG00000132763	HGNC:24525	chr1	18	14.824	0.00082685	0.0005107	5.86371e-05	0.00156153
ENSG00000013288	HGNC:29623	chr4	41	52.625	0.00060747	0.00051137	8.71423e-05	0.00142593
ENSG00000141338	HGNC:38	chr17	80	81.259	0.00077843	0.00051256	0.00010536	0.00130899
ENSG00000167207	HGNC:5331	chr16	44	41.498	0.00078336	0.00051257	5.76673e-05	0.00158425
ENSG00000005469	HGNC:2366	chr7	40	44.399	0.00074901	0.00051275	8.44414e-05	0.00142172
ENSG00000104760	HGNC:3695	chr8	31	19.431	0.00096624	0.00051467	6.81578e-05	0.00150433
ENSG00000164674	HGNC:15587	chr6	32	35.048	0.0009923	0.00051502	6.50666e-05	0.00152002
ENSG00000008226	HGNC:2899	chr3	67	90.112	0.0007093	0.0005167	6.3516e-05	0.00156808
ENSG00000174175	HGNC:10721	chr1	47	45.434	0.00108769	0.00051672	6.17487e-05	0.00154188
ENSG00000088926	HGNC:3529	chr4	37	33.679	0.00076799	0.00051739	7.82313e-05	0.00146973
ENSG00000184428	HGNC:29787	chr8	45	34.269	0.00110427	0.00051761	8.82357e-05	0.00138602
ENSG00000158486	HGNC:2949	chr16	132	191.11	0.0008792	0.0005177	7.74364e-05	0.00144793
ENSG00000168907	HGNC:27396	chr15	44	48.484	0.00072695	0.00051833	5.3385e-05	0.00164622
ENSG00000006747	HGNC:21695	chr7	48	36.797	0.00109963	0.00051841	7.51023e-05	0.00145784
ENSG00000206384	HGNC:27023	chr3	78	92.935	0.00087193	0.00051858	0.00012308	0.00125101
ENSG00000165953	HGNC:18359	chr14	10	11.229	0.00099091	0.00051913	5.79614e-05	0.0015845
ENSG00000109625	HGNC:2333	chr4	43	25.314	0.00130294	0.00052006	6.60478e-05	0.00151063
ENSG00000173467	HGNC:24167	chr7	22	11	0.00093902	0.00052238	6.25538e-05	0.00157089
ENSG00000171495	HGNC:26857	chr5	69	88.758	0.0009457	0.00052391	6.93811e-05	0.00152303
ENSG00000164308	HGNC:29499	chr5	45	48.461	0.00112393	0.00052439	6.65442e-05	0.00153919
ENSG00000172828	HGNC:1865	chr16	21	26.395	0.00081923	0.00052538	6.67421e-05	0.00157504
ENSG00000146809	HGNC:19767	chr7	24	26.251	0.00102439	0.00052604	7.10555e-05	0.00149863
ENSG00000163395	HGNC:24607	chr1	92	116.43	0.00124275	0.00052629	3.78171e-05	0.00175463
ENSG00000131969	HGNC:19837	chr14	21	19.055	0.0009884	0.00052697	7.14389e-05	0.00151244
ENSG00000171903	HGNC:13265	chr19	30	26.74	0.00108804	0.00052802	5.20298e-05	0.0016593
ENSG00000132554	HGNC:24499	chr8	56	73.208	0.00053913	0.00052832	9.87927e-05	0.0014438
ENSG00000167968	HGNC:2958	chr16	11	13.026	0.00069006	0.00052915	6.5488e-05	0.00161506
ENSG00000119943	HGNC:23517	chr10	26	30.945	0.00066889	0.00053059	9.53471e-05	0.0014502
ENSG00000142185	HGNC:12339	chr21	70	76.81	0.00081621	0.00053151	9.41213e-05	0.00143416
ENSG00000100767	HGNC:19262	chr14	60	65.224	0.00100603	0.00053359	7.70146e-05	0.00150663
ENSG00000042980	HGNC:206	chr8	39	43.831	0.00082146	0.00053608	6.14021e-05	0.00164937
ENSG00000110002	HGNC:6658	chr11	41	36.355	0.00067243	0.00053621	0.0001236	0.00133576
ENSG00000183977	HGNC:28406	chr3	9	14.01	0.00105899	0.00053655	4.66653e-05	0.00172199
ENSG00000153347	HGNC:26335	chr5	20	25.506	0.00205074	0.0005366	7.65172e-05	0.00142933
ENSG00000172497	HGNC:24436	chr5	25	32.131	0.00087542	0.00053735	5.98257e-05	0.00165824
ENSG00000169962	HGNC:15661	chr1	34	28.932	0.00093886	0.00054049	4.33168e-05	0.00180122
ENSG00000102890	HGNC:17289	chr16	30	41.948	0.00079586	0.0005407	8.22193e-05	0.00153041
ENSG00000115919	HGNC:6469	chr2	27	27.511	0.00095186	0.00054116	6.37516e-05	0.00164225
ENSG00000170209	HGNC:21027	chr11	20	25.012	0.00070838	0.00054148	7.03776e-05	0.00162323
ENSG00000174527	HGNC:13879	chr12	47	62.297	0.00091441	0.00054155	7.01243e-05	0.00160032
ENSG00000167701	HGNC:4552	chr8	26	22.157	0.00096311	0.000542	9.53006e-05	0.0014557
ENSG00000138356	HGNC:553	chr2	59	78.306	0.00068324	0.00054207	8.01858e-05	0.00156659
ENSG00000103021	HGNC:25002	chr16	23	22.829	0.00109939	0.00054308	4.70476e-05	0.0017678
ENSG00000168060	HGNC:23536	chr11	34	37.601	0.00087791	0.0005434	6.16262e-05	0.00167232
ENSG00000149968	HGNC:7173	chr11	22	22.173	0.00071697	0.00054372	9.1926e-05	0.00150879
ENSG00000166105	HGNC:25147	chr11	36	39.291	0.00070858	0.00054392	5.93726e-05	0.00171143
ENSG00000128284	HGNC:14868	chr22	5	5.1425	0.00125603	0.00054431	6.8708e-05	0.00153703
ENSG00000204614	HGNC:18736	chr6	14	11.123	0.00141794	0.00054445	5.67488e-05	0.00163007
ENSG00000131183	HGNC:11019	chr5	34	24.176	0.00112411	0.00054592	8.37846e-05	0.00151914
ENSG00000121053	HGNC:3423	chr17	32	35.062	0.00143163	0.00054608	8.45107e-05	0.00146622
ENSG00000172940	HGNC:8494	chr3	21	21.976	0.00085066	0.00054644	7.02708e-05	0.00162499
ENSG00000181240	HGNC:28533	chr19	17	16.699	0.00089535	0.00054723	5.09795e-05	0.0017662
ENSG00000152463	HGNC:25625	chr10	14	13.368	0.0008665	0.0005482	4.38194e-05	0.00184203
ENSG00000182685	HGNC:28309	chr16	21	12.68	0.00118174	0.00054924	6.86843e-05	0.00161049
ENSG00000137959	HGNC:17817	chr1	18	17.556	0.00119876	0.00054972	3.91232e-05	0.00183635
ENSG00000101812	HGNC:27867	chrX	3	4.357	0.00666303	0.00055078	1.85143e-05	0.00299534
ENSG00000109511	HGNC:534	chr4	22	25.33	0.00088878	0.00055185	6.42154e-05	0.00168186
ENSG00000138472	HGNC:4680	chr3	9	7.0793	0.0013868	0.00055206	3.30526e-05	0.00235026
ENSG00000133943	HGNC:20498	chr14	31	27	0.00071931	0.00055226	9.39767e-05	0.00152951
ENSG00000118997	HGNC:18661	chr2	140	192.4	0.00082863	0.00055335	0.00011994	0.00138347
ENSG00000184647	HGNC:30824	chr8	14	10.387	0.00092679	0.00055383	5.21028e-05	0.0017808
ENSG00000138068	HGNC:33433	chr2	24	14.139	0.00098736	0.0005546	6.59599e-05	0.00167299
ENSG00000133317	HGNC:15788	chr11	18	16.75	0.00090942	0.00055461	5.07912e-05	0.00179919
ENSG00000185522	HGNC:28561	chr11	34	25.764	0.00222686	0.00055478	6.18214e-05	0.00164031
ENSG00000173401	HGNC:28392	chr12	10	11.653	0.00077817	0.00055506	5.37264e-05	0.00180447
ENSG00000131781	HGNC:3773	chr1	22	21.687	0.00077874	0.00055533	9.03811e-05	0.00155337
ENSG00000147614	HGNC:18266	chr8	17	18.149	0.00077926	0.00055577	8.10612e-05	0.00160346
ENSG00000141434	HGNC:7020	chr18	37	38.05	0.00120104	0.00055619	7.70827e-05	0.00158347
ENSG00000137860	HGNC:11002	chr15	38	32.529	0.0006104	0.00055654	9.75749e-05	0.00154774
ENSG00000170890	HGNC:9030	chr12	12	6.3364	0.00079132	0.00055683	6.17926e-05	0.00174075
ENSG00000183067	HGNC:5952	chr21	23	19.258	0.0013382	0.00055771	8.07014e-05	0.00154382
ENSG00000137251	HGNC:14599	chr6	36	33.494	0.00119674	0.00055775	6.48138e-05	0.00167253
ENSG00000144407	HGNC:9609	chr2	30	29.225	0.0016101	0.00055779	9.617e-05	0.00144323
ENSG00000004809	HGNC:20302	chr6	34	23.797	0.00090251	0.00055833	5.15667e-05	0.00180608
ENSG00000086288	HGNC:16473	chr7	41	39.723	0.00084411	0.00055838	5.34652e-05	0.00179914
ENSG00000103852	HGNC:25730	chr15	31	23.585	0.00079358	0.00055904	0.00011239	0.00145537
ENSG00000250741	HGNC:38831	chr2	19	29.44	0.00509623	0.00055943	8.39771e-05	0.00137907
ENSG00000158714	HGNC:21391	chr1	10	14.213	0.00078249	0.00056129	7.1666e-05	0.00167931
ENSG00000124003	HGNC:18210	chr2	15	14.849	0.00088609	0.00056282	4.97878e-05	0.00184458
ENSG00000174945	HGNC:22231	chr7	28	17.392	0.00105236	0.0005632	7.31363e-05	0.00165691
ENSG00000166634	HGNC:14220	chr18	30	17.327	0.001094	0.00056335	5.63326e-05	0.00176948
ENSG00000156194	HGNC:9244	chr4	28	39.788	0.00083605	0.00056407	5.68038e-05	0.00179662
ENSG00000101280	HGNC:487	chr20	23	24.585	0.00064224	0.00056449	9.51835e-05	0.00158676
ENSG00000149124	HGNC:13734	chr11	11	10.264	0.00080825	0.00056554	5.19149e-05	0.00185266
ENSG00000006788	HGNC:7571	chr17	76	102.82	0.00237112	0.00056554	4.33106e-05	0.00181626
ENSG00000196136	HGNC:16	chr14	17	11.884	0.00086223	0.00056578	6.09373e-05	0.00177253
ENSG00000167700	HGNC:25157	chr8	15	11.508	0.00079174	0.0005659	7.23289e-05	0.00170165
ENSG00000134160	HGNC:7146	chr15	70	79.975	0.00892697	0.0005662	8.3578e-05	0.0014058
ENSG00000203797	HGNC:2727	chr6	16	19.639	0.00067435	0.0005671	6.90756e-05	0.00174564
ENSG00000014257	HGNC:125	chr3	24	24.059	0.00068253	0.00056721	9.61987e-05	0.00158191
ENSG00000162542	HGNC:27393	chr1	31	32.066	0.00110972	0.00056725	6.1202e-05	0.00174727
ENSG00000236699	HGNC:25968	chr4	19	30.459	0.00073495	0.00056728	9.02192e-05	0.00159619
ENSG00000171174	HGNC:30325	chr2	13	13.451	0.00071659	0.00056793	0.00013199	0.00140266
ENSG00000149292	HGNC:23700	chr11	31	39.921	0.00070255	0.00056826	0.00010047	0.00154896
ENSG00000149043	HGNC:19264	chr11	30	18.724	0.00096636	0.0005706	7.17934e-05	0.00169342
ENSG00000009724	HGNC:6902	chr1	24	29.462	0.00087944	0.0005712	7.45036e-05	0.00169785
ENSG00000105501	HGNC:10874	chr19	12	19.812	0.00110826	0.00057173	6.72964e-05	0.00167472
ENSG00000175003	HGNC:10963	chr6	30	24.207	0.00075019	0.00057175	8.77874e-05	0.00163467
ENSG00000176978	HGNC:14892	chr9	30	25.311	0.00077291	0.00057314	9.29225e-05	0.00160777
ENSG00000187609	HGNC:26023	chr9	30	40.713	0.00110474	0.00057326	5.61132e-05	0.00180905
ENSG00000188833	HGNC:24860	chr9	19	22.62	0.00068235	0.00057642	6.3459e-05	0.00182625
ENSG00000141179	HGNC:8752	chr17	16	14.296	0.0007876	0.00057671	8.64352e-05	0.00165874
ENSG00000166558	HGNC:32434	chr16	30	20.053	0.00081604	0.00057675	8.1314e-05	0.00168431
ENSG00000181085	HGNC:24667	chr8	30	27.005	0.00138491	0.00057719	8.11499e-05	0.00163193
ENSG00000156886	HGNC:6146	chr16	43	64.03	0.00068248	0.00057882	6.38491e-05	0.00182744
ENSG00000150756	HGNC:27029	chr5	13	12.218	0.00070588	0.00057923	0.000131	0.00145937
ENSG00000213965	HGNC:32036	chr19	17	8.1578	0.00094075	0.00057963	7.20732e-05	0.00174184
ENSG00000063127	HGNC:13622	chr19	23	29.957	0.00074956	0.00058034	6.94181e-05	0.001789
ENSG00000006606	HGNC:10625	chr7	3	3.7588	0.00121967	0.00058077	6.15654e-05	0.00175995
ENSG00000124568	HGNC:10929	chr6	24	24.589	0.00090518	0.00058077	6.49679e-05	0.00179485
ENSG00000087076	HGNC:23238	chr19	16	15.824	0.00084246	0.00058295	7.2288e-05	0.00173729
ENSG00000162836	HGNC:29609	chr1	20	20.953	0.00063412	0.00058299	0.00012892	0.00149447
ENSG00000165841	HGNC:2621	chr10	25	17.621	0.00126135	0.00058356	6.44321e-05	0.00175868
ENSG00000215018	HGNC:22442	chr7	55	66.335	0.00083266	0.00058375	0.00013054	0.00145034
ENSG00000161243	HGNC:18753	chr19	15	12.684	0.00098345	0.00058388	8.69091e-05	0.0016563
ENSG00000257335	HGNC:7043	chr7	72	104.25	0.00064716	0.00058431	9.25524e-05	0.00167473
ENSG00000174125	HGNC:11847	chr4	29	20.551	0.00079165	0.00058443	7.07108e-05	0.00179406
ENSG00000104921	HGNC:3612	chr19	18	19.51	0.00136434	0.00058466	5.03499e-05	0.00187481
ENSG00000111325	HGNC:25823	chr12	16	13.259	0.00079381	0.00058466	8.61232e-05	0.00168556
ENSG00000185873	HGNC:25398	chr4	25	19.695	0.00094452	0.00058486	6.3112e-05	0.00181385
ENSG00000145623	HGNC:8507	chr5	34	47.961	0.00070257	0.00058518	0.00010453	0.00160401
ENSG00000133460	HGNC:14239	chr22	20	22.062	0.00086461	0.0005857	8.07462e-05	0.00171178
ENSG00000140398	HGNC:18448	chr15	13	20.467	0.00079351	0.00058617	9.32029e-05	0.00163239
ENSG00000116032	HGNC:16768	chr19	14	22.387	0.00123506	0.00058669	4.54457e-05	0.00188486
ENSG00000106927	HGNC:453	chr9	20	21.153	0.00065918	0.00058814	0.00010488	0.00162396
ENSG00000166428	HGNC:23792	chr14	20	22.308	0.00088305	0.00058833	5.73519e-05	0.00189059
ENSG00000173567	HGNC:18989	chr2	37	42.577	0.00126834	0.00058841	6.98698e-05	0.00174345
ENSG00000162927	HGNC:26505	chr2	25	33.56	0.00086963	0.00058865	0.00016804	0.00130237
ENSG00000162139	HGNC:7760	chr11	13	15.379	0.00096085	0.00058968	8.32199e-05	0.0017036
ENSG00000198569	HGNC:20305	chr9	21	22.091	0.00102107	0.00059012	6.36488e-05	0.00183815
ENSG00000116176	HGNC:14134	chr16	17	9.1878	0.00081301	0.00059089	6.04811e-05	0.00188746
ENSG00000010310	HGNC:4271	chr19	38	28.086	0.0011933	0.0005912	8.29792e-05	0.00168474
ENSG00000160117	HGNC:26812	chr19	26	25.094	0.0153403	0.00059196	2.51618e-05	0.00201768
ENSG00000168404	HGNC:26617	chr16	23	26.301	0.00105195	0.00059197	4.10228e-05	0.00203329
ENSG00000007933	HGNC:3771	chr1	22	19.774	0.00075235	0.00059211	6.91959e-05	0.00183719
ENSG00000154889	HGNC:15988	chr18	16	20.139	0.00062114	0.0005931	0.00011714	0.0015878
ENSG00000091128	HGNC:6491	chr7	73	87.95	0.00095428	0.00059328	7.19169e-05	0.00178214
ENSG00000180999	HGNC:29591	chr1	8	8.9524	0.00139014	0.00059344	9.76872e-05	0.00157793
ENSG00000176927	HGNC:24801	chr17	47	71.172	0.00077109	0.00059417	6.46911e-05	0.00186297
ENSG00000198870	HGNC:28669	chr9	35	35.034	0.00101201	0.00059422	5.52524e-05	0.00192239
ENSG00000091583	HGNC:616	chr17	21	18.077	0.00089872	0.00059484	6.34899e-05	0.00186594
ENSG00000089127	HGNC:8086	chr12	10	18.307	0.00159541	0.00059546	1.32388e-05	0.00273409
ENSG00000243708	HGNC:9036	chr15	59	55.365	0.00139525	0.00059551	6.67028e-05	0.00180425
ENSG00000175894	HGNC:1268	chr21	28	32.128	0.00091861	0.0005957	5.69924e-05	0.0019162
ENSG00000164485	HGNC:14901	chr6	21	15.268	0.00116803	0.00059595	4.98896e-05	0.00195377
ENSG00000113073	HGNC:11035	chr5	37	43.675	0.00074231	0.00059623	8.97812e-05	0.00172162
ENSG00000162398	HGNC:26854	chr1	21	23.543	0.00169422	0.00059635	5.82818e-05	0.0018409
ENSG00000165983	HGNC:9590	chr10	17	13.327	0.00073598	0.00059675	0.00012269	0.00155515
ENSG00000100429	HGNC:18128	chr22	43	36.76	0.00076283	0.00059689	7.93742e-05	0.00178328
ENSG00000105549	HGNC:13706	chr19	14	16.208	0.00165641	0.00059745	5.87773e-05	0.00179776
ENSG00000168038	HGNC:15784	chr3	62	69.959	0.0008865	0.00059766	0.00010246	0.00162503
ENSG00000131480	HGNC:549	chr17	24	26.891	0.00087744	0.00059788	7.54588e-05	0.00179195
ENSG00000138109	HGNC:2623	chr10	16	17.324	0.00088908	0.00059799	5.79138e-05	0.0019252
ENSG00000154252	HGNC:24869	chr2	14	10.301	0.00099657	0.00059844	6.93024e-05	0.0018135
ENSG00000055957	HGNC:6166	chr3	48	49.643	0.00073214	0.00059847	8.56626e-05	0.0017569
ENSG00000138152	HGNC:26340	chr10	27	29.877	0.00068621	0.00059865	9.1734e-05	0.00173148
ENSG00000163885	HGNC:26842	chr3	30	35.64	0.00148371	0.0005989	7.21791e-05	0.00174323
ENSG00000157884	HGNC:33703	chr2	11	11.609	0.00104358	0.00060007	6.93066e-05	0.00183094
ENSG00000161558	HGNC:25603	chr19	18	18.717	0.00085004	0.00060034	0.00010455	0.00163376
ENSG00000197774	HGNC:27289	chr16	28	17.405	0.00094092	0.0006012	5.75799e-05	0.00194438
ENSG00000125508	HGNC:11298	chr20	18	17.493	0.00103688	0.00060168	6.1346e-05	0.00189198
ENSG00000180264	HGNC:18651	chr9	30	43.686	0.00125414	0.00060199	7.31957e-05	0.00173889
ENSG00000185761	HGNC:27912	chr19	19	24.229	0.00076745	0.00060251	6.66732e-05	0.00189218
ENSG00000249437	HGNC:7634	chr5	7	10.044	0.00077576	0.00060371	6.73536e-05	0.00189596
ENSG00000100373	HGNC:12580	chr22	14	11.744	0.00099068	0.00060436	0.00011178	0.00157913
ENSG00000183077	HGNC:20910	chr17	16	22.109	0.0006334	0.0006044	8.91059e-05	0.00178051
ENSG00000158786	HGNC:30040	chr1	8	7.1242	0.00074707	0.00060517	6.63561e-05	0.00191678
ENSG00000241484	HGNC:677	chr22	36	26.909	0.00117817	0.0006052	5.04805e-05	0.00199561
ENSG00000185875	HGNC:26160	chr10	26	26.134	0.0009151	0.00060557	0.00011299	0.0016106
ENSG00000256797	HGNC:37646	chr12	13	8.7052	0.00106812	0.00060647	6.76432e-05	0.00186895
ENSG00000173809	HGNC:25044	chr19	20	21.203	0.00083347	0.0006066	6.7148e-05	0.00189157
ENSG00000167080	HGNC:24136	chr17	25	23.764	0.00116933	0.00060697	4.79629e-05	0.00200724
ENSG00000204839	HGNC:27814	chr8	27	27.503	0.00151487	0.00060719	5.31439e-05	0.00193466
ENSG00000148814	HGNC:29346	chr10	26	25.818	0.00145674	0.00060781	7.12044e-05	0.00179716
ENSG00000198270	HGNC:25084	chr12	19	19.153	0.00062209	0.00060787	0.00010418	0.00171533
ENSG00000138395	HGNC:14434	chr2	26	26.703	0.00099828	0.00060807	0.00010304	0.00165607
ENSG00000102904	HGNC:18586	chr16	40	34.479	0.00098359	0.00060829	6.63683e-05	0.0018937
ENSG00000170509	HGNC:18685	chr4	9	13.789	0.00084045	0.00060883	8.16473e-05	0.00179809
ENSG00000156535	HGNC:21685	chr6	68	69.992	0.00097249	0.00060899	0.00012193	0.00156929
ENSG00000147813	HGNC:30450	chr8	27	26.094	0.00131638	0.00060914	7.4597e-05	0.00179759
ENSG00000175267	HGNC:27088	chr16	49	67.74	0.00072336	0.00061029	8.01153e-05	0.00183133
ENSG00000129744	HGNC:723	chr11	16	13.696	0.00119382	0.00061035	5.52424e-05	0.00196432
ENSG00000080293	HGNC:10608	chr2	21	26.442	0.00080281	0.00061137	0.00013047	0.00156318
ENSG00000172456	HGNC:25610	chr1	29	32.536	0.00080184	0.00061168	0.00010666	0.00166835
ENSG00000078814	HGNC:15906	chr20	83	105.48	0.00206324	0.00061271	4.51317e-05	0.00198345
ENSG00000187021	HGNC:9156	chr10	22	25.486	0.00089933	0.00061273	6.7297e-05	0.00191227
ENSG00000135205	HGNC:29296	chr7	45	53.819	0.00072405	0.00061278	0.00010554	0.00169706
ENSG00000110077	HGNC:13375	chr11	15	9.0429	0.00084004	0.00061293	9.35982e-05	0.00174268
ENSG00000012223	HGNC:6720	chr3	35	39.864	0.00083485	0.000613	6.97619e-05	0.00190661
ENSG00000142623	HGNC:18367	chr1	26	31.766	0.001191	0.00061384	3.84615e-05	0.00214131
ENSG00000146070	HGNC:9040	chr6	29	22.972	0.00083032	0.00061388	0.00012054	0.00161639
ENSG00000104892	HGNC:20717	chr19	27	27.422	0.00131565	0.00061398	7.00647e-05	0.00185236
ENSG00000176438	HGNC:19861	chr14	43	51.358	0.00119776	0.00061428	7.2026e-05	0.00184624
ENSG00000135114	HGNC:8090	chr12	16	15.577	0.00087496	0.00061497	7.6035e-05	0.00186113
ENSG00000183111	HGNC:34430	chr5	23	30.447	0.00086646	0.00061513	0.0001274	0.0015685
ENSG00000174083	HGNC:27101	chr17	40	35.641	0.0215782	0.00061597	3.74736e-05	0.00194191
ENSG00000154262	HGNC:36	chr17	54	78.406	0.00073278	0.00061696	8.01723e-05	0.0018648
ENSG00000124490	HGNC:12024	chr6	17	14.964	0.00080913	0.00061805	6.84131e-05	0.00194668
ENSG00000196139	HGNC:386	chr10	30	20.959	0.0013525	0.00061843	6.00034e-05	0.00193845
ENSG00000172543	HGNC:2546	chr11	18	19.391	0.00074372	0.00061861	9.89671e-05	0.00174929
ENSG00000167749	HGNC:6365	chr19	9	10.71	0.00073701	0.00061974	6.08581e-05	0.00202123
ENSG00000172782	HGNC:30459	chr17	13	11.716	0.00066249	0.00062078	0.00013405	0.00160829
ENSG00000198089	HGNC:29064	chr22	75	89.636	0.00141357	0.00062089	9.27089e-05	0.00172694
ENSG00000100867	HGNC:18349	chr14	10	11.394	0.0009916	0.00062136	4.61076e-05	0.00211466
ENSG00000172322	HGNC:31713	chr12	11	12.698	0.0008379	0.00062149	8.29454e-05	0.00184883
ENSG00000163116	HGNC:28712	chr4	24	22.953	0.00078667	0.00062185	8.13942e-05	0.00187157
ENSG00000183742	HGNC:30215	chr7	29	30.693	0.0011321	0.00062188	8.09071e-05	0.00182446
ENSG00000132199	HGNC:30365	chr18	28	28.482	0.00104266	0.00062214	7.86273e-05	0.00185316
ENSG00000137965	HGNC:16938	chr1	22	20.978	0.00099595	0.0006227	5.65141e-05	0.00202591
ENSG00000173597	HGNC:17845	chr4	13	15.765	0.00080423	0.00062289	7.83771e-05	0.00189354
ENSG00000162592	HGNC:26546	chr1	40	36.336	0.00236857	0.00062438	5.44672e-05	0.00195633
ENSG00000186204	HGNC:18857	chr19	26	26.239	0.00107906	0.000625	7.35968e-05	0.00189043
ENSG00000147689	HGNC:28210	chr8	11	12.904	0.00089918	0.00062529	8.1794e-05	0.00183883
ENSG00000175564	HGNC:12519	chr11	13	11.509	0.00099886	0.00062579	8.61435e-05	0.00179407
ENSG00000205126	HGNC:34391	chr11	27	28.295	0.00087934	0.00062579	6.02973e-05	0.00202681
ENSG00000197140	HGNC:15479	chr8	30	44.119	0.00063688	0.00062626	0.00010226	0.00179259
ENSG00000069206	HGNC:214	chr8	35	44.987	0.00076205	0.00062629	7.43271e-05	0.00193994
ENSG00000172728	HGNC:19234	chr8	16	22.427	0.0007908	0.0006266	0.00013821	0.00158729
ENSG00000139372	HGNC:11700	chr12	9	21.242	0.0798873	0.00062704	3.29243e-05	0.0015708
ENSG00000070388	HGNC:3679	chr19	8	5.4618	0.00116246	0.00062776	5.88026e-05	0.00201487
ENSG00000112293	HGNC:4459	chr6	32	51.589	0.00064053	0.00062817	9.641e-05	0.00183357
ENSG00000203985	HGNC:32069	chr1	10	11.868	0.00082435	0.00062828	6.07499e-05	0.00204807
ENSG00000189099	HGNC:24635	chr4	15	11.837	0.00073322	0.00062965	7.90799e-05	0.00192487
ENSG00000183032	HGNC:14411	chr14	17	17.541	0.00124305	0.00063063	0.00011059	0.00166612
ENSG00000134489	HGNC:17383	chr18	12	13.488	0.00076361	0.0006309	8.93897e-05	0.00186066
ENSG00000126231	HGNC:9460	chr13	22	17.892	0.00078901	0.00063162	6.56814e-05	0.00202026
ENSG00000128408	HGNC:13241	chr22	18	18.076	0.00710191	0.00063177	3.86441e-05	0.00206182
ENSG00000163751	HGNC:2298	chr3	25	26.478	0.00122109	0.0006318	6.71127e-05	0.00195689
ENSG00000179044	HGNC:27540	chr16	32	37.317	0.00113042	0.00063352	6.2915e-05	0.00197579
ENSG00000079557	HGNC:316	chr4	29	30.316	0.00078995	0.00063361	6.23392e-05	0.00206684
ENSG00000140986	HGNC:10351	chr16	22	19.471	0.00147177	0.00063386	6.09219e-05	0.00198309
ENSG00000146833	HGNC:16275	chr7	18	19.637	0.00215661	0.00063435	7.43176e-05	0.00178241
ENSG00000141569	HGNC:27316	chr17	27	19.445	0.00135539	0.00063516	8.64152e-05	0.0018278
ENSG00000161040	HGNC:21658	chr7	24	35.935	0.00070602	0.00063543	8.99633e-05	0.00188586
ENSG00000171790	HGNC:26313	chr1	9	14.51	0.00130614	0.00063552	5.18649e-05	0.0020468
ENSG00000198723	HGNC:24745	chr19	23	17.935	0.00096442	0.00063561	4.35706e-05	0.00221909
ENSG00000131400	HGNC:13395	chr19	19	16.973	0.00080049	0.00063619	6.8135e-05	0.00202386
ENSG00000095777	HGNC:7601	chr10	76	88.457	0.00160621	0.00063644	0.00010305	0.00171715
ENSG00000136011	HGNC:18629	chr12	116	153.5	0.00074322	0.00063684	0.00011107	0.00173744
ENSG00000138115	HGNC:2622	chr10	28	19.227	0.00120286	0.00063695	6.74568e-05	0.00197715
ENSG00000153246	HGNC:9042	chr2	60	85.685	0.00085425	0.00063715	9.59646e-05	0.00181869
ENSG00000187959	HGNC:33632	chr17	6	11.107	0.00080468	0.00063754	8.8646e-05	0.00188899
ENSG00000165810	HGNC:24176	chr5	21	22.417	0.00087919	0.00063766	8.09128e-05	0.00192632
ENSG00000113396	HGNC:11000	chr5	27	26.915	0.00092699	0.00063769	8.11172e-05	0.00190628
ENSG00000179002	HGNC:14905	chr1	26	28.052	0.00105353	0.0006378	6.2962e-05	0.00202908
ENSG00000081692	HGNC:25724	chr1	15	17.513	0.00078689	0.0006379	0.00011872	0.00172456
ENSG00000105131	HGNC:23760	chr19	21	18.137	0.0007604	0.00063794	7.12755e-05	0.00201627
ENSG00000159339	HGNC:18368	chr1	27	32.762	0.00094133	0.00063871	6.10397e-05	0.00206394
ENSG00000213918	HGNC:2956	chr16	25	15.174	0.00116788	0.0006389	6.78273e-05	0.00198735
ENSG00000120332	HGNC:22942	chr1	49	59.584	0.00102002	0.00063927	7.32333e-05	0.001956
ENSG00000231738	HGNC:31886	chr12	16	12.651	0.00127164	0.00063951	5.76539e-05	0.00206543
ENSG00000169154	HGNC:28487	chr8	16	19.018	0.00117882	0.00063969	4.86166e-05	0.00214891
ENSG00000166199	HGNC:30141	chr11	19	21.05	0.00072752	0.00063988	0.00013743	0.00165105
ENSG00000115590	HGNC:5994	chr2	20	16.994	0.00081211	0.00064121	8.77447e-05	0.0019068
ENSG00000173612	HGNC:18510	chr6	26	27.711	0.00109601	0.00064131	8.20708e-05	0.0019003
ENSG00000036565	HGNC:10934	chr8	29	24.794	0.001135	0.00064174	8.2093e-05	0.00189841
ENSG00000007306	HGNC:1819	chr19	11	11.844	0.00083287	0.00064218	7.69119e-05	0.0019732
ENSG00000186393	HGNC:30840	chr17	22	22.409	0.00113913	0.00064415	6.34177e-05	0.00204797
ENSG00000116151	HGNC:25852	chr1	20	26.049	0.00070727	0.0006448	0.00011336	0.0017915
ENSG00000162461	HGNC:27653	chr1	11	13.521	0.00079213	0.00064523	9.86168e-05	0.00186076
ENSG00000187546	HGNC:33784	chr7	34	26.403	0.00089816	0.00064532	0.00011043	0.00177294
ENSG00000132000	HGNC:26275	chr19	18	16.316	0.00089928	0.00064603	7.71223e-05	0.00198307
ENSG00000188452	HGNC:21699	chr2	34	29.34	0.00077231	0.00064671	0.00012024	0.00175241
ENSG00000170523	HGNC:6460	chr12	21	21.468	0.0042874	0.00064681	9.33164e-05	0.00168847
ENSG00000140688	HGNC:25848	chr16	26	25.953	0.00087726	0.00064714	0.00016221	0.00155447
ENSG00000175287	HGNC:23396	chr9	19	18.888	0.00086025	0.00064755	8.7305e-05	0.00192538
ENSG00000149328	HGNC:25129	chr11	32	38.379	0.00098655	0.00064794	6.54613e-05	0.00205158
ENSG00000168263	HGNC:19698	chr9	31	16.531	0.00145158	0.00064842	6.52583e-05	0.0020171
ENSG00000021461	HGNC:17450	chr7	20	26.135	0.00073586	0.00064845	7.15897e-05	0.00206241
ENSG00000137675	HGNC:14250	chr11	29	23.163	0.00097845	0.00064856	8.64125e-05	0.00191206
ENSG00000237353	HGNC:35427	chr11	4	3.8133	0.00113568	0.00064891	2.21683e-05	0.00271346
ENSG00000183833	HGNC:24010	chr3	27	41.972	0.00098999	0.00064908	7.53398e-05	0.00198957
ENSG00000134042	HGNC:24121	chr18	11	15.691	0.00079853	0.00064931	8.25386e-05	0.0019683
ENSG00000196407	HGNC:26755	chr1	14	10.584	0.0009251	0.00064946	7.5455e-05	0.00200635
ENSG00000134398	HGNC:16942	chr16	42	52.81	0.00093919	0.00065	0.0001119	0.00177757
ENSG00000143554	HGNC:10997	chr1	31	28.271	0.00152958	0.00065032	7.56363e-05	0.00194848
ENSG00000149451	HGNC:15478	chr20	30	44.11	0.00088208	0.00065033	0.00011453	0.00177477
ENSG00000184434	HGNC:23379	chr9	16	13.178	0.00070009	0.00065048	9.18279e-05	0.00194261
ENSG00000187980	HGNC:9032	chr1	3	6.3343	0.00743355	0.00065131	1.2658e-05	0.00180234
ENSG00000149476	HGNC:24552	chr11	21	26.788	0.00080782	0.00065214	0.00012729	0.00172715
ENSG00000162390	HGNC:18156	chr1	29	36.545	0.00087748	0.00065263	0.00014199	0.00165097
ENSG00000115602	HGNC:5998	chr2	21	25.789	0.00084591	0.00065266	8.01375e-05	0.0019958
ENSG00000160957	HGNC:9949	chr8	54	55.979	0.0125538	0.00065392	3.91562e-05	0.00211334
ENSG00000115592	HGNC:9387	chr2	20	24.419	0.00150381	0.00065414	5.85789e-05	0.00211766
ENSG00000163354	HGNC:26562	chr1	25	39.652	0.00133752	0.00065439	0.00010063	0.00181519
ENSG00000109684	HGNC:17438	chr4	38	27.94	0.00139092	0.00065442	8.78583e-05	0.00188659
ENSG00000169435	HGNC:20796	chr4	32	20.097	0.0018239	0.00065474	7.59335e-05	0.00193646
ENSG00000114473	HGNC:25251	chr3	28	22.221	0.00098421	0.0006553	7.68007e-05	0.00200672
ENSG00000183569	HGNC:29446	chr22	18	10.762	0.00093587	0.00065685	7.01391e-05	0.00206856
ENSG00000173662	HGNC:14448	chr1	23	27.753	0.00084201	0.00065685	5.24953e-05	0.00224385
ENSG00000155749	HGNC:14439	chr2	32	29.397	0.00112566	0.00065696	8.97242e-05	0.00190797
ENSG00000221947	HGNC:20937	chr8	13	13.17	0.00119765	0.00065782	7.2586e-05	0.00199125
ENSG00000163749	HGNC:26374	chr4	47	61.963	0.00393769	0.000658	6.95879e-05	0.00190331
ENSG00000148702	HGNC:4798	chr10	25	29.009	0.00117297	0.000658	6.9449e-05	0.00203016
ENSG00000232125	HGNC:23279	chr2	29	30.639	0.0010751	0.00065804	7.74774e-05	0.00200053
ENSG00000080031	HGNC:9672	chr19	57	60.135	0.00159422	0.00065815	8.05518e-05	0.00191751
ENSG00000092009	HGNC:2097	chr14	11	8.4676	0.00099522	0.00065853	6.62861e-05	0.00208881
ENSG00000162571	HGNC:26693	chr1	20	25.676	0.00151911	0.00065864	7.91429e-05	0.00193886
ENSG00000140950	HGNC:29325	chr16	23	17.815	0.00090502	0.00065968	8.01084e-05	0.00201264
ENSG00000113790	HGNC:3247	chr3	19	28.683	0.00084521	0.00065986	8.571e-05	0.00198933
ENSG00000180881	HGNC:16471	chr12	36	36.649	0.00255924	0.00066019	5.18057e-05	0.00211684
ENSG00000125823	HGNC:15958	chr20	10	7.0661	0.00097284	0.0006606	7.11573e-05	0.00206935
ENSG00000132746	HGNC:411	chr11	18	15.958	0.00084299	0.00066068	7.63485e-05	0.00206071
ENSG00000071909	HGNC:15576	chr2	64	79.473	0.00071095	0.00066095	0.00010137	0.00190878
ENSG00000112303	HGNC:12706	chr6	21	19.23	0.00103728	0.00066105	7.57931e-05	0.00203036
ENSG00000196844	HGNC:32249	chr11	5	5.5124	0.00076085	0.00066169	9.05585e-05	0.00198196
ENSG00000153789	HGNC:24781	chr16	15	16.136	0.00103471	0.00066184	8.65985e-05	0.00195668
ENSG00000126790	HGNC:20488	chr14	10	11.476	0.00081893	0.00066217	0.0001131	0.00184104
ENSG00000111335	HGNC:8087	chr12	33	35.34	0.00139226	0.00066237	4.27627e-05	0.00228191
ENSG00000070526	HGNC:23614	chr17	20	25.834	0.00157197	0.00066369	6.90089e-05	0.0020432
ENSG00000100889	HGNC:8725	chr14	34	32.498	0.00150298	0.0006638	0.0001223	0.00171503
ENSG00000003400	HGNC:1500	chr2	19	21.658	0.00158787	0.00066403	9.51514e-05	0.00186737
ENSG00000186628	HGNC:18024	chr15	33	34.753	0.00103207	0.00066474	8.39895e-05	0.00199345
ENSG00000099949	HGNC:6742	chr22	105	46.045	0.00315856	0.00066506	0.00014854	0.0015854
ENSG00000158006	HGNC:8579	chr1	16	21.841	0.00088906	0.00066522	0.00012877	0.00175827
ENSG00000168032	HGNC:3365	chr3	29	24.728	0.00093929	0.00066562	0.00010569	0.00187342
ENSG00000078898	HGNC:16177	chr20	19	21.686	0.00076883	0.00066592	5.78422e-05	0.00224748
ENSG00000149090	HGNC:24554	chr11	45	40.361	0.00142104	0.00066606	0.00010733	0.00181672
ENSG00000111801	HGNC:1140	chr6	25	20.814	0.00170559	0.00066641	0.00011548	0.00173818
ENSG00000088386	HGNC:10920	chr13	26	40.644	0.00067745	0.00066702	8.22976e-05	0.00207872
ENSG00000059377	HGNC:11609	chr7	30	29.223	0.00096635	0.00066802	8.54585e-05	0.00200246
ENSG00000007516	HGNC:948	chr16	55	66.527	0.00071589	0.00066853	0.0001104	0.00189229
ENSG00000161996	HGNC:26960	chr16	93	85.185	0.00109929	0.00066871	0.00011195	0.00183045
ENSG00000137473	HGNC:29936	chr4	16	24.171	0.000969	0.00066872	7.30131e-05	0.00210024
ENSG00000205846	HGNC:14556	chr12	10	11.745	0.0007395	0.00066896	6.48167e-05	0.00219987
ENSG00000138615	HGNC:1980	chr15	39	39.424	0.00185068	0.00066988	9.76214e-05	0.001858
ENSG00000187758	HGNC:249	chr4	16	15.043	0.00079226	0.00066994	8.15129e-05	0.00207209
ENSG00000197893	HGNC:7988	chr10	86	103.02	0.00157561	0.00067025	0.00012085	0.00174709
ENSG00000081760	HGNC:21298	chr12	29	36.34	0.0009585	0.00067029	0.0001217	0.00180341
ENSG00000127252	HGNC:14922	chr3	6	7.437	0.00095744	0.0006708	8.35077e-05	0.00201892
ENSG00000187037	HGNC:19997	chr7	9	5.819	0.00085259	0.00067083	7.23183e-05	0.00212319
ENSG00000131386	HGNC:21531	chr3	28	30.021	0.00082687	0.00067115	0.00011113	0.00188531
ENSG00000066813	HGNC:30931	chr16	37	34.284	0.00066379	0.00067128	6.85132e-05	0.00217451
ENSG00000132781	HGNC:7527	chr1	30	34.178	0.00188514	0.0006717	7.38754e-05	0.00200887
ENSG00000186074	HGNC:29883	chr17	13	14.315	0.00074298	0.00067189	9.82089e-05	0.00197549
ENSG00000154646	HGNC:9490	chr21	51	55.952	0.00108847	0.00067204	7.72572e-05	0.00204625
ENSG00000203705	HGNC:27010	chr1	12	16.975	0.0007808	0.00067225	0.00016352	0.00165216
ENSG00000096996	HGNC:5971	chr19	29	43.45	0.0008347	0.00067229	9.74923e-05	0.00195879
ENSG00000174226	HGNC:28605	chr8	23	29.747	0.0008771	0.00067281	8.58304e-05	0.0020322
ENSG00000095587	HGNC:11844	chr10	50	54.986	0.00105113	0.00067284	0.00011717	0.00181855
ENSG00000185306	HGNC:26967	chr12	22	19.836	0.0010102	0.00067323	5.79729e-05	0.00221585
ENSG00000204361	HGNC:26331	chr11	14	17.262	0.00086279	0.00067364	9.33707e-05	0.00199169
ENSG00000185198	HGNC:31397	chr19	7	7.2849	0.00083105	0.00067378	0.00011092	0.00188737
ENSG00000100258	HGNC:25096	chr22	61	36.299	0.00123901	0.00067382	0.00013766	0.00171531
ENSG00000149305	HGNC:5298	chr11	14	22.864	0.00080386	0.00067409	6.18911e-05	0.00223398
ENSG00000095110	HGNC:28527	chr11	16	12.19	0.00103121	0.0006743	7.19124e-05	0.00211741
ENSG00000141140	HGNC:26234	chr17	54	57.671	0.00177415	0.00067542	8.63475e-05	0.00195596
ENSG00000139437	HGNC:28135	chr12	30	40.013	0.00115285	0.00067598	0.00011246	0.00184824
ENSG00000103248	HGNC:25778	chr16	16	13.981	0.00082461	0.00067611	0.00013019	0.00180653
ENSG00000140451	HGNC:26220	chr15	25	26.358	0.00229776	0.00067624	0.00012581	0.00166647
ENSG00000164306	HGNC:26575	chr4	28	28.911	0.0010182	0.00067678	0.0001073	0.00189252
ENSG00000240505	HGNC:18153	chr17	18	10.428	0.00317302	0.00067737	4.21651e-05	0.00227131
ENSG00000242550	HGNC:8942	chr18	15	15.71	0.00096124	0.00067818	7.18191e-05	0.00214175
ENSG00000198203	HGNC:11456	chr2	16	18.192	0.00082849	0.00067855	8.04433e-05	0.00210151
ENSG00000134389	HGNC:24668	chr1	41	28.546	0.00110989	0.00067975	6.78843e-05	0.00215844
ENSG00000196460	HGNC:37253	chr2	16	22.398	0.00170946	0.00067987	8.82486e-05	0.00197757
ENSG00000164291	HGNC:25239	chr5	18	24.63	0.00082366	0.00068074	0.00014206	0.00172932
ENSG00000091262	HGNC:57	chr16	60	72.492	0.00102341	0.00068098	0.00010332	0.00193165
ENSG00000259030	HGNC:42952	chr1	67	57.62	0.00697257	0.00068105	9.20441e-05	0.001853
ENSG00000115841	HGNC:26567	chr2	33	28.33	0.000891	0.00068118	0.0001226	0.00184903
ENSG00000169994	HGNC:7607	chr2	67	111.98	0.00067602	0.0006816	6.81738e-05	0.00221775
ENSG00000138400	HGNC:17836	chr2	23	27.675	0.00089464	0.00068165	6.69167e-05	0.00220916
ENSG00000165794	HGNC:17127	chr14	8	12.063	0.00087264	0.0006821	8.55939e-05	0.00208176
ENSG00000135407	HGNC:14188	chr12	29	50.808	0.00071599	0.0006824	9.9265e-05	0.00201609
ENSG00000178297	HGNC:30079	chr19	33	45.642	0.00120434	0.00068295	3.9267e-05	0.00242301
ENSG00000205111	HGNC:19287	chr2	19	16.578	0.00091119	0.00068387	9.55911e-05	0.00200655
ENSG00000248385	HGNC:37250	chr19	11	11.716	0.00081996	0.00068452	8.18877e-05	0.0021202
ENSG00000099960	HGNC:11062	chr22	12	15.867	0.00081609	0.0006855	0.0001041	0.00198343
ENSG00000215906	HGNC:35445	chr1	6	10.934	0.0117084	0.00068611	5.23884e-05	0.0018965
ENSG00000142973	HGNC:2644	chr1	18	24.337	0.00075961	0.00068612	8.62485e-05	0.00211312
ENSG00000173826	HGNC:18862	chr17	44	40.375	0.0013268	0.00068664	0.00011256	0.00187631
ENSG00000181333	HGNC:30477	chr11	54	57.341	0.00160485	0.00068772	0.00010899	0.0018715
ENSG00000166535	HGNC:23336	chr12	63	81.637	0.00194445	0.00068834	9.1673e-05	0.00194862
ENSG00000120820	HGNC:24890	chr12	21	20.729	0.00103237	0.00068978	9.27732e-05	0.00203315
ENSG00000148832	HGNC:20837	chr10	14	16.167	0.00068664	0.00069001	0.00010663	0.00201634
ENSG00000149534	HGNC:7316	chr11	12	10.821	0.00089718	0.00069032	7.9596e-05	0.00213157
ENSG00000169495	HGNC:26909	chr8	19	20.833	0.000718	0.00069038	7.94637e-05	0.0021879
ENSG00000147576	HGNC:16354	chr8	16	23.26	0.0006781	0.00069042	0.0001136	0.00198124
ENSG00000054179	HGNC:3364	chr9	21	20.54	0.00097368	0.0006909	7.00591e-05	0.00218424
ENSG00000090376	HGNC:17020	chr12	29	25.496	0.00091367	0.00069097	0.0001377	0.00181171
ENSG00000155275	HGNC:26653	chr4	33	32.536	0.00124194	0.00069153	9.13825e-05	0.00201209
ENSG00000148377	HGNC:23487	chr10	11	7.1391	0.001024	0.00069199	8.21983e-05	0.00211437
ENSG00000204610	HGNC:16284	chr6	14	16.768	0.001055	0.00069248	7.35089e-05	0.00217165
ENSG00000149201	HGNC:26281	chr11	36	38.984	0.00110101	0.00069268	7.75314e-05	0.00213609
ENSG00000162598	HGNC:28547	chr1	33	26.174	0.00143875	0.00069324	7.34856e-05	0.00213969
ENSG00000112539	HGNC:21233	chr6	27	22.17	0.00141249	0.00069456	0.00010694	0.00193684
ENSG00000197863	HGNC:33114	chr19	24	25.464	0.00130874	0.00069566	0.00012747	0.00179963
ENSG00000110887	HGNC:2671	chr12	29	23.143	0.00136785	0.00069578	8.6008e-05	0.00205967
ENSG00000170324	HGNC:28572	chr10	51	54.734	0.00125796	0.00069578	7.78163e-05	0.00213076
ENSG00000139835	HGNC:20310	chr13	18	16.22	0.00094941	0.00069615	6.99432e-05	0.00224103
ENSG00000144395	HGNC:26834	chr2	59	65.161	0.00083896	0.0006968	0.00011304	0.00197702
ENSG00000114771	HGNC:17	chr3	6	12.54	0.00071436	0.00069681	8.04367e-05	0.00219363
ENSG00000215883	HGNC:32220	chr1	11	16.931	0.0007232	0.00069683	9.5227e-05	0.00210838
ENSG00000144115	HGNC:25602	chr2	12	18.992	0.00085455	0.00069703	0.00010162	0.00202921
ENSG00000168229	HGNC:9591	chr14	9	10.372	0.00090146	0.00069721	0.00010527	0.00200049
ENSG00000100263	HGNC:1308	chr22	8	11.346	0.00103627	0.00069726	0.00013787	0.00178342
ENSG00000214510	HGNC:27200	chr5	5	5.2719	0.00070105	0.00069743	8.08907e-05	0.00219707
ENSG00000180638	HGNC:26439	chr17	25	30.807	0.00098889	0.00069749	8.18451e-05	0.00214453
ENSG00000165972	HGNC:26843	chr12	24	31.749	0.00109466	0.00069753	5.43094e-05	0.00235697
ENSG00000135953	HGNC:28158	chr2	14	14.188	0.00091593	0.00069785	9.28819e-05	0.00207384
ENSG00000172689	HGNC:13368	chr11	15	11.916	0.00082948	0.00069814	7.11192e-05	0.00225132
ENSG00000140274	HGNC:32698	chr15	19	12.534	0.00106881	0.00069838	8.07607e-05	0.00214864
ENSG00000082126	HGNC:13680	chr2	32	40.706	0.00072048	0.00069859	0.00011497	0.0019924
ENSG00000162006	HGNC:14170	chr16	38	36.148	0.0107073	0.00069865	4.86096e-05	0.00215878
ENSG00000067365	HGNC:28368	chr16	21	22.33	0.00081087	0.000699	0.000159	0.00175895
ENSG00000129219	HGNC:9068	chr17	46	55.208	0.00082447	0.00069911	0.00012756	0.00189419
ENSG00000164049	HGNC:20729	chr3	18	25.638	0.00072171	0.00069924	6.8437e-05	0.00230304
ENSG00000094963	HGNC:3770	chr1	13	19.493	0.00079884	0.00069935	0.00010118	0.00206465
ENSG00000169972	HGNC:26914	chr1	23	11.329	0.00093752	0.00070015	9.6118e-05	0.00207148
ENSG00000101342	HGNC:16112	chr20	5	12.729	0.00097913	0.00070069	7.55005e-05	0.00214721
ENSG00000056736	HGNC:18015	chr3	19	24.482	0.00081988	0.00070135	9.71e-05	0.00208557
ENSG00000186115	HGNC:2645	chr19	25	25.383	0.00180797	0.00070163	7.09718e-05	0.0021633
ENSG00000146166	HGNC:21016	chr6	19	17.856	0.00130453	0.0007021	5.06873e-05	0.00238986
ENSG00000178226	HGNC:26906	chr16	33	41.077	0.0009636	0.00070217	0.00012233	0.0019253
ENSG00000216490	HGNC:5398	chr19	12	12.781	0.00091609	0.00070218	0.00011157	0.00198819
ENSG00000102595	HGNC:15664	chr13	69	79.636	0.00077819	0.00070226	0.00020684	0.00158969
ENSG00000134762	HGNC:3037	chr18	34	37.854	0.00097015	0.0007025	0.00010164	0.00203944
ENSG00000118777	HGNC:74	chr4	44	36.504	0.00163496	0.00070285	0.00011001	0.00191573
ENSG00000130035	HGNC:4130	chr12	29	28.484	0.00104548	0.00070306	8.05008e-05	0.0021757
ENSG00000240303	HGNC:30211	chr3	30	46.097	0.00142779	0.00070334	0.00016622	0.00163506
ENSG00000134256	HGNC:5949	chr1	27	43.82	0.00097251	0.00070396	8.11958e-05	0.00217637
ENSG00000188818	HGNC:19158	chr5	22	20.355	0.00072003	0.00070465	8.14252e-05	0.00222097
ENSG00000171060	HGNC:32296	chr8	14	8.7257	0.00136016	0.00070465	6.66225e-05	0.00224341
ENSG00000156345	HGNC:21420	chr9	19	16.767	0.0008796	0.00070474	6.74084e-05	0.00230057
ENSG00000179593	HGNC:434	chr17	30	34.356	0.00125229	0.00070578	9.80424e-05	0.00203699
ENSG00000149646	HGNC:16145	chr20	27	29.961	0.00075907	0.00070634	8.68012e-05	0.00219531
ENSG00000166527	HGNC:14554	chr12	9	9.8548	0.00092378	0.00070701	5.48481e-05	0.00242889
ENSG00000213512	HGNC:29606	chr1	24	28.665	0.00107402	0.00070894	6.8212e-05	0.00227116
ENSG00000103037	HGNC:26116	chr16	25	21.293	0.00115915	0.00070958	7.0106e-05	0.00226319
ENSG00000171840	HGNC:7825	chr12	5	6.5743	0.00084498	0.00070978	8.2637e-05	0.00221605
ENSG00000139178	HGNC:21265	chr12	14	18.936	0.00074805	0.00071065	9.11356e-05	0.00217927
ENSG00000134463	HGNC:23489	chr10	8	7.83	0.00082316	0.00071242	7.97632e-05	0.00226238
ENSG00000172421	HGNC:26379	chr17	17	25.124	0.00153417	0.00071284	0.0001008	0.00196381
ENSG00000163218	HGNC:30015	chr1	20	16.115	0.00103105	0.00071336	6.80716e-05	0.00230933
ENSG00000105352	HGNC:1816	chr19	12	13.692	0.00107899	0.00071426	8.82041e-05	0.00212583
ENSG00000138131	HGNC:17171	chr10	33	39.28	0.00098686	0.00071429	0.00010109	0.00208708
ENSG00000130023	HGNC:21056	chr6	29	38.65	0.00075732	0.00071443	0.00010267	0.00212064
ENSG00000073737	HGNC:16888	chr2	11	11.079	0.00097802	0.00071456	8.45652e-05	0.00219203
ENSG00000100253	HGNC:14522	chr22	23	17.915	0.00102802	0.00071466	7.67597e-05	0.00225054
ENSG00000204305	HGNC:320	chr6	24	25.069	0.00123711	0.00071482	8.07017e-05	0.00218862
ENSG00000166743	HGNC:18049	chr16	27	34.678	0.00119289	0.00071486	7.10838e-05	0.00226349
ENSG00000166578	HGNC:25168	chr12	12	9.5174	0.00087449	0.00071491	6.59008e-05	0.00237175
ENSG00000186470	HGNC:1139	chr6	16	17.156	0.00378362	0.00071496	8.47531e-05	0.00200212
ENSG00000160862	HGNC:910	chr7	9	10.583	0.0007857	0.00071515	8.33816e-05	0.00224337
ENSG00000175782	HGNC:20864	chr12	11	13.833	0.00079215	0.00071556	0.00015543	0.00184631
ENSG00000163060	HGNC:31012	chr2	21	19.408	0.00072522	0.00071574	9.34791e-05	0.0021843
ENSG00000196188	HGNC:2530	chr1	20	17.862	0.00098758	0.00071588	9.97556e-05	0.002107
ENSG00000105499	HGNC:9037	chr19	25	34.714	0.00095581	0.00071644	8.00243e-05	0.00225056
ENSG00000162267	HGNC:6168	chr3	27	41.799	0.00075679	0.00071667	0.00010481	0.00211646
ENSG00000065621	HGNC:23064	chr10	13	12.656	0.00122648	0.00071668	9.07029e-05	0.0021277
ENSG00000162148	HGNC:28869	chr11	24	26.568	0.00351041	0.00071669	2.86051e-05	0.00261972
ENSG00000138030	HGNC:6315	chr2	14	15.12	0.00099969	0.00071673	0.00011072	0.00203337
ENSG00000214756	HGNC:33113	chr11	5	7.7202	0.00118716	0.00071683	7.78382e-05	0.00222041
ENSG00000178694	HGNC:26208	chr3	14	16.971	0.00073819	0.00071699	0.00013951	0.00193378
ENSG00000185674	HGNC:29615	chr2	12	9.7462	0.00159526	0.00071705	6.90726e-05	0.00225962
ENSG00000136783	HGNC:23619	chr9	16	12.801	0.00116872	0.00071799	0.00010343	0.00204907
ENSG00000128655	HGNC:8773	chr2	52	46.671	0.00205496	0.00071935	0.00014829	0.00178038
ENSG00000137274	HGNC:1094	chr6	11	13.48	0.00162512	0.00071977	0.00015236	0.00175553
ENSG00000173572	HGNC:22937	chr19	30	42.455	0.00136019	0.00072013	6.71916e-05	0.00229736
ENSG00000153832	HGNC:27020	chr2	9	8.5611	0.00084389	0.00072018	0.00012261	0.00200851
ENSG00000155875	HGNC:28566	chr9	27	19.266	0.00143763	0.00072057	7.65226e-05	0.0022149
ENSG00000187510	HGNC:33829	chr12	27	24.108	0.00150241	0.00072069	7.4523e-05	0.00222896
ENSG00000162639	HGNC:26400	chr1	14	13.826	0.00078285	0.00072074	0.00010495	0.0021264
ENSG00000166523	HGNC:14555	chr12	9	12.15	0.00088806	0.00072078	9.06625e-05	0.00219419
ENSG00000163864	HGNC:20989	chr3	10	8.1639	0.00077126	0.00072099	9.41236e-05	0.0022033
ENSG00000153060	HGNC:26554	chr16	27	22.115	0.00094614	0.00072161	0.00013563	0.001927
ENSG00000037757	HGNC:28469	chr19	7	11.932	0.00078869	0.00072199	0.00015968	0.00184962
ENSG00000161999	HGNC:14148	chr16	18	14.128	0.00085374	0.00072227	0.00015656	0.00185047
ENSG00000156968	HGNC:26827	chr16	9	8.3299	0.00071981	0.0007233	0.00013422	0.0019878
ENSG00000148602	HGNC:23404	chr10	21	19.265	0.00131704	0.00072371	9.52397e-05	0.00211511
ENSG00000130244	HGNC:27119	chr19	12	14.425	0.0008502	0.00072372	0.0001301	0.00198558
ENSG00000100012	HGNC:18655	chr22	31	25.343	0.00220688	0.00072404	0.00010328	0.00200852
ENSG00000167740	HGNC:28471	chr17	9	10.673	0.0008062	0.00072456	0.00012693	0.00202013
ENSG00000178795	HGNC:24849	chr11	23	29.395	0.0012837	0.00072485	8.55575e-05	0.0021746
ENSG00000157703	HGNC:27034	chr7	17	25.96	0.00089153	0.00072501	8.97093e-05	0.00220577
ENSG00000173212	HGNC:26787	chr1	12	18.086	0.00091973	0.00072581	7.04151e-05	0.00236865
ENSG00000019186	HGNC:2602	chr20	32	27.85	0.00091238	0.00072639	8.84912e-05	0.00222889
ENSG00000085265	HGNC:3623	chr9	22	16.698	0.00169649	0.00072657	7.37357e-05	0.0022573
ENSG00000188747	HGNC:10668	chr9	17	24.699	0.00081811	0.00072731	7.55831e-05	0.00235676
ENSG00000149633	HGNC:29372	chr20	31	40.515	0.00172188	0.00072735	0.00015404	0.00175774
ENSG00000175600	HGNC:16001	chr7	17	24.706	0.00084985	0.00072815	0.0001178	0.00206035
ENSG00000166682	HGNC:14908	chr11	17	24.288	0.00093628	0.00072817	0.00012094	0.00203696
ENSG00000165899	HGNC:26901	chr12	97	127.58	0.0100838	0.00072843	7.92092e-05	0.00207131
ENSG00000196344	HGNC:256	chr4	16	14.904	0.00086747	0.00072849	0.00010093	0.00216954
ENSG00000182853	HGNC:30387	chr17	8	6.8241	0.00092639	0.00072892	6.71321e-05	0.00240784
ENSG00000156006	HGNC:7646	chr8	8	7.3584	0.00078457	0.00072909	9.72522e-05	0.00221054
ENSG00000134545	HGNC:6374	chr12	8	11.025	0.00082418	0.00072971	8.71593e-05	0.0022612
ENSG00000206549	HGNC:17910	chr3	8	14.583	0.00076831	0.00073	0.00010375	0.00218674
ENSG00000107165	HGNC:12450	chr9	31	20.928	0.00197088	0.00073015	0.00010626	0.00202699
ENSG00000068079	HGNC:5399	chr17	11	13.384	0.000769	0.00073082	9.26679e-05	0.00224505
ENSG00000172803	HGNC:26423	chr11	27	26.604	0.00105192	0.00073101	0.00011645	0.00204933
ENSG00000135537	HGNC:16411	chr6	17	26.442	0.00093899	0.00073187	0.00010672	0.00212619
ENSG00000158022	HGNC:16007	chr1	19	18.959	0.00097243	0.00073208	9.79891e-05	0.00217781
ENSG00000104055	HGNC:11781	chr15	36	33.11	0.00108084	0.00073282	0.00010121	0.00213874
ENSG00000150048	HGNC:24355	chr12	21	13.591	0.0009506	0.00073288	0.00011077	0.00210647
ENSG00000161850	HGNC:6459	chr12	25	22.311	0.00222176	0.00073337	8.41329e-05	0.00214489
ENSG00000166401	HGNC:8952	chr18	14	15.476	0.00099635	0.0007334	8.31279e-05	0.00228131
ENSG00000168237	HGNC:24247	chr3	15	14.301	0.00094347	0.00073374	8.7525e-05	0.00225658
ENSG00000139055	HGNC:26495	chr12	16	11.995	0.00089055	0.00073451	7.94097e-05	0.00233503
ENSG00000113262	HGNC:4598	chr5	28	32.807	0.00102491	0.00073491	0.00011156	0.00209707
ENSG00000185250	HGNC:21557	chr6	15	17.716	0.0009363	0.00073519	6.80721e-05	0.00242133
ENSG00000130653	HGNC:24768	chr9	61	70.041	0.00175278	0.00073524	0.00011151	0.00201124
ENSG00000169026	HGNC:26177	chr4	24	19.209	0.00110192	0.0007354	0.00011139	0.00209391
ENSG00000256660	HGNC:31966	chr12	10	15.421	0.00091476	0.00073557	5.55857e-05	0.00256016
ENSG00000197993	HGNC:6308	chr7	36	43.53	0.00158727	0.00073561	7.74044e-05	0.00226096
ENSG00000151651	HGNC:215	chr10	28	41.453	0.0133751	0.00073572	4.0096e-05	0.00243283
ENSG00000100078	HGNC:17934	chr22	19	24.177	0.00089974	0.00073587	0.00012256	0.0020472
ENSG00000184465	HGNC:21248	chr6	34	50.752	0.00085079	0.00073611	5.7234e-05	0.00253503
ENSG00000196502	HGNC:11453	chr16	16	15.687	0.00074427	0.00073623	9.13024e-05	0.00227718
ENSG00000132141	HGNC:1621	chr17	19	24.816	0.00136088	0.00073739	5.3499e-05	0.00243651
ENSG00000187908	HGNC:2926	chr10	101	110.34	0.00210447	0.00073777	0.0001015	0.00207047
ENSG00000128000	HGNC:33109	chr19	4	5.1465	0.00155362	0.00073778	7.53621e-05	0.00218679
ENSG00000077498	HGNC:12442	chr11	38	21.523	0.00140227	0.00073974	8.67865e-05	0.00223558
ENSG00000042445	HGNC:25991	chr2	24	30.451	0.00083739	0.00073976	0.00013704	0.00200854
ENSG00000160994	HGNC:26866	chr19	13	18.389	0.00094704	0.00074029	6.75591e-05	0.00244327
ENSG00000130720	HGNC:25922	chr9	20	18.192	0.00148528	0.00074061	8.46946e-05	0.00224561
ENSG00000148488	HGNC:23317	chr10	14	13.88	0.00075899	0.00074085	0.00014717	0.00198389
ENSG00000242802	HGNC:22197	chr7	43	37.744	0.00175829	0.00074141	6.4242e-05	0.00237203
ENSG00000109758	HGNC:4894	chr4	17	29.176	0.00078753	0.00074152	9.79668e-05	0.00225248
ENSG00000144644	HGNC:27949	chr3	31	29.322	0.00094626	0.00074173	8.34469e-05	0.00231826
ENSG00000107593	HGNC:9011	chr10	42	43.517	0.00080742	0.00074212	8.66693e-05	0.00233027
ENSG00000196408	HGNC:19404	chr16	15	14.137	0.00089381	0.0007422	7.19173e-05	0.00243704
ENSG00000103152	HGNC:7211	chr16	17	15.294	0.00091549	0.00074221	0.00014397	0.00196569
ENSG00000144820	HGNC:19241	chr3	30	36.253	0.00130912	0.00074332	8.57099e-05	0.00225735
ENSG00000173338	HGNC:6282	chr11	7	7.5716	0.00105372	0.00074342	6.13862e-05	0.00249316
ENSG00000123342	HGNC:7165	chr12	29	26.951	0.0010053	0.00074359	0.00013541	0.00200015
ENSG00000187187	HGNC:28671	chr19	23	34.005	0.00106037	0.00074366	0.00013478	0.0019937
ENSG00000198246	HGNC:23096	chr10	12	14.698	0.00089524	0.00074375	0.00010118	0.00222589
ENSG00000125409	HGNC:14293	chr17	25	23.907	0.00168662	0.00074414	0.00010333	0.00209512
ENSG00000110079	HGNC:13371	chr11	9	11.589	0.00082064	0.00074493	0.00010903	0.00219457
ENSG00000173214	HGNC:21053	chr6	10	15.06	0.00344829	0.00074506	0.00010015	0.00193816
ENSG00000178078	HGNC:30430	chr19	24	23.566	0.00222336	0.00074508	0.000128	0.00191117
ENSG00000101425	HGNC:1095	chr20	23	26.032	0.00104182	0.00074514	5.18432e-05	0.0026208
ENSG00000156162	HGNC:27829	chr8	37	45.333	0.00188495	0.00074571	0.00016787	0.00178588
ENSG00000204033	HGNC:23443	chr10	13	13.215	0.0012951	0.00074581	8.62397e-05	0.00227617
ENSG00000168418	HGNC:19697	chr16	20	13.981	0.00114352	0.00074717	7.86722e-05	0.00235052
ENSG00000198099	HGNC:252	chr4	11	14.33	0.00076985	0.00074749	9.25551e-05	0.00232312
ENSG00000204764	HGNC:14428	chr5	65	60.761	0.00103952	0.00074782	0.00016523	0.00187056
ENSG00000184471	HGNC:31374	chr16	14	6.8653	0.00168153	0.00074798	8.64066e-05	0.00222519
ENSG00000177692	HGNC:1297	chr21	13	14.868	0.00104194	0.00074849	0.00014367	0.00198134
ENSG00000137673	HGNC:7174	chr11	14	14.313	0.00106934	0.00074909	7.64109e-05	0.00239177
ENSG00000146039	HGNC:10932	chr6	17	23.647	0.00149784	0.0007493	0.00010934	0.00202866
ENSG00000156096	HGNC:12553	chr4	15	18.934	0.00119547	0.00074985	7.79992e-05	0.0023555
ENSG00000174123	HGNC:15634	chr4	17	25.122	0.00122251	0.00074989	7.58586e-05	0.00235298
ENSG00000070915	HGNC:10912	chr16	50	52.842	0.00103506	0.00074993	0.00010534	0.00218302
ENSG00000106113	HGNC:2358	chr7	26	28.18	0.00121455	0.00075001	9.839e-05	0.00219931
ENSG00000175309	HGNC:28249	chr5	21	21.857	0.00100053	0.0007501	0.00012044	0.0021081
ENSG00000131126	HGNC:30722	chr19	6	9.5523	0.00076059	0.00075027	7.78707e-05	0.00243655
ENSG00000166589	HGNC:1755	chr16	38	38.874	0.00084981	0.00075054	6.68415e-05	0.00251587
ENSG00000144821	HGNC:31073	chr3	96	107.19	0.00122851	0.00075089	5.83534e-05	0.00251642
ENSG00000131059	HGNC:16204	chr20	17	13.983	0.00144032	0.000751	7.62307e-05	0.00232636
ENSG00000158062	HGNC:30600	chr1	23	28.525	0.00087633	0.00075123	0.00015413	0.00196955
ENSG00000138642	HGNC:26072	chr4	29	44.558	0.0007017	0.00075124	0.00011407	0.00221895
ENSG00000144451	HGNC:23225	chr2	45	33.664	0.00102956	0.0007513	0.00011437	0.00214818
ENSG00000122477	HGNC:28228	chr1	9	18.933	0.00083902	0.00075139	0.00010559	0.00222995
ENSG00000163576	HGNC:26330	chr3	37	39.254	0.00219913	0.00075152	0.00010243	0.0021145
ENSG00000134716	HGNC:2634	chr1	23	23.438	0.00146716	0.00075177	8.11251e-05	0.00230939
ENSG00000106302	HGNC:5323	chr7	23	19.083	0.00101598	0.0007529	8.90374e-05	0.00231211
ENSG00000108771	HGNC:29517	chr17	23	29.569	0.00094802	0.00075295	9.14163e-05	0.00231151
ENSG00000180185	HGNC:14169	chr16	14	7.316	0.00134643	0.00075303	0.00011368	0.00212082
ENSG00000132958	HGNC:17299	chr13	24	35.706	0.00076883	0.00075305	4.2293e-05	0.00270848
ENSG00000102445	HGNC:20420	chr13	28	30.218	0.00150529	0.00075416	9.27117e-05	0.00223336
ENSG00000114248	HGNC:26261	chr3	13	23.857	0.00089274	0.00075437	5.10446e-05	0.00267659
ENSG00000214491	HGNC:40047	chr22	15	21.727	0.00105413	0.00075485	7.00962e-05	0.00247534
ENSG00000127419	HGNC:28709	chr4	16	21.48	0.00075245	0.00075496	0.00017246	0.00192532
ENSG00000183571	HGNC:27080	chr15	10	5.9421	0.00097576	0.00075509	5.69092e-05	0.00261106
ENSG00000107447	HGNC:2983	chr10	19	27.518	0.00123311	0.00075524	4.97961e-05	0.002629
ENSG00000159648	HGNC:33745	chr16	8	14.653	0.00088959	0.00075544	6.73011e-05	0.00252213
ENSG00000205022	HGNC:37237	chr16	21	15.071	0.00172537	0.00075595	7.87527e-05	0.0023316
ENSG00000160207	HGNC:5226	chr21	21	16.075	0.00097427	0.00075608	0.0001331	0.0020728
ENSG00000204518	HGNC:32038	chr1	6	6.6848	0.00082813	0.0007562	5.3083e-05	0.00269294
ENSG00000179909	HGNC:12939	chr19	12	15.862	0.00181522	0.00075622	0.00012518	0.00196677
ENSG00000132423	HGNC:18175	chr6	13	15.375	0.00077652	0.00075628	0.00014631	0.00204406
ENSG00000165816	HGNC:24709	chr10	26	26.034	0.00985271	0.00075658	4.8036e-05	0.00243719
ENSG00000149488	HGNC:16527	chr20	44	49.136	0.00149338	0.00075662	0.00012322	0.00203601
ENSG00000163518	HGNC:18507	chr1	19	29.604	0.00113105	0.00075691	6.87301e-05	0.00246469
ENSG00000100985	HGNC:7176	chr20	28	31.843	0.00139861	0.00075719	8.64726e-05	0.00230875
ENSG00000185264	HGNC:28568	chr22	11	11.701	0.00225366	0.00075727	7.61574e-05	0.00230943
ENSG00000159495	HGNC:30790	chr15	32	36.433	0.00110318	0.00075732	9.0961e-05	0.00231186
ENSG00000161265	HGNC:23020	chr19	8	8.2783	0.00091502	0.00075733	7.9037e-05	0.00244024
ENSG00000104883	HGNC:20208	chr19	11	10.729	0.00105555	0.00075765	7.79727e-05	0.00241817
ENSG00000227184	HGNC:15577	chr8	58	60.267	0.0159379	0.00075772	5.55098e-05	0.00233978
ENSG00000171053	HGNC:24664	chr11	10	5.7585	0.00137574	0.00075796	6.50698e-05	0.00247912
ENSG00000163645	HGNC:28602	chr3	40	33.312	0.00341956	0.00075812	6.71017e-05	0.00236314
ENSG00000120262	HGNC:21177	chr6	35	34.377	0.00154387	0.00075846	9.28935e-05	0.00224684
ENSG00000150455	HGNC:17192	chr11	5	6.003	0.00090406	0.00075933	8.62213e-05	0.00239341
ENSG00000137944	HGNC:33238	chr1	24	25.196	0.00092501	0.00075956	0.00013302	0.00208873
ENSG00000267206	HGNC:17337	chr9	8	9.7705	0.00119429	0.00075985	7.35805e-05	0.00243855
ENSG00000165171	HGNC:19068	chr7	3	7.6031	0.00077206	0.00075998	7.05972e-05	0.00253868
ENSG00000144837	HGNC:17661	chr3	18	21.579	0.00082568	0.00076012	9.77115e-05	0.00232192
ENSG00000137496	HGNC:5987	chr11	11	9.2278	0.00088072	0.00076162	0.00013766	0.00208569
ENSG00000181036	HGNC:31910	chr1	30	22.386	0.0011827	0.00076171	7.50391e-05	0.00243955
ENSG00000120675	HGNC:20325	chr13	13	9.5681	0.00126056	0.00076178	8.71615e-05	0.00233118
ENSG00000182077	HGNC:24776	chr10	17	21.323	0.00159206	0.00076205	5.88138e-05	0.00244674
ENSG00000125434	HGNC:31921	chr17	13	15.016	0.00092575	0.00076237	0.00010011	0.00229416
ENSG00000157890	HGNC:29635	chr15	49	54.97	0.00155572	0.00076245	0.000103	0.00218372
ENSG00000183397	HGNC:34496	chr19	11	8.7027	0.00156678	0.0007625	8.22756e-05	0.00229673
ENSG00000171757	HGNC:28408	chr3	13	20.705	0.00096267	0.0007626	6.59369e-05	0.00255356
ENSG00000182950	HGNC:28735	chr15	14	12.161	0.00117324	0.00076262	0.0001116	0.00217067
ENSG00000188493	HGNC:24758	chr19	10	14.14	0.00074663	0.00076308	0.00013279	0.00214619
ENSG00000110455	HGNC:23989	chr11	14	26.101	0.00070764	0.00076328	0.00013467	0.00214846
ENSG00000158113	HGNC:28562	chr12	24	27.307	0.00105644	0.00076349	4.00198e-05	0.00283722
ENSG00000166965	HGNC:30457	chr15	16	15.769	0.00079138	0.00076376	0.00015344	0.00203289
ENSG00000170049	HGNC:6230	chr17	28	32.123	0.00106514	0.00076389	0.00011268	0.00220251
ENSG00000171643	HGNC:30367	chr5	3	4.244	0.00099265	0.00076395	6.46262e-05	0.00257913
ENSG00000114107	HGNC:29972	chr3	28	38.59	0.00087366	0.00076413	0.0001752	0.00191867
ENSG00000086991	HGNC:7891	chr11	33	38.758	0.00083329	0.00076459	0.00013925	0.00209616
ENSG00000180113	HGNC:21339	chr6	68	68.425	0.00148974	0.00076484	4.69051e-05	0.00264342
ENSG00000142606	HGNC:14668	chr1	41	53.369	0.00074075	0.00076672	7.7193e-05	0.00252964
ENSG00000254685	HGNC:3825	chr1	17	19.906	0.00094788	0.00076695	0.00012764	0.00214164
ENSG00000159231	HGNC:1549	chr21	8	7.2563	0.0009369	0.00076763	0.00010375	0.00229208
ENSG00000197168	HGNC:7748	chr13	38	42.52	0.00135913	0.00076793	0.00010023	0.00224812
ENSG00000173083	HGNC:5164	chr4	24	29.112	0.00165448	0.00076795	0.00011044	0.00214779
ENSG00000112299	HGNC:12705	chr6	11	17.496	0.00091787	0.00076814	0.00011288	0.00224159
ENSG00000143353	HGNC:20440	chr1	8	10.268	0.00084789	0.00077092	9.97837e-05	0.00235122
ENSG00000127399	HGNC:21704	chr7	5	7.5452	0.00091106	0.00077169	0.00011412	0.00225415
ENSG00000146926	HGNC:17185	chr7	17	15.633	0.00116404	0.00077235	8.07946e-05	0.002433
ENSG00000142082	HGNC:14931	chr11	8	13.814	0.00090678	0.00077258	0.00010783	0.00229333
ENSG00000160226	HGNC:1260	chr21	11	13.016	0.00074346	0.00077331	0.00011826	0.00226817
ENSG00000167799	HGNC:8055	chr11	6	5.765	0.00085383	0.00077376	0.00011648	0.002262
ENSG00000184719	HGNC:25641	chr10	11	17.181	0.00083108	0.00077381	0.00011179	0.00229208
ENSG00000164744	HGNC:22429	chr7	18	18.455	0.00099861	0.00077408	7.24328e-05	0.00254205
ENSG00000157856	HGNC:24245	chr2	35	44.564	0.00087397	0.00077464	0.00012457	0.00219933
ENSG00000253117	HGNC:8100	chr8	19	21.896	0.00114695	0.00077525	6.74862e-05	0.00255971
ENSG00000134216	HGNC:17432	chr1	22	25.396	0.00203514	0.00077568	8.2961e-05	0.00232787
ENSG00000171217	HGNC:2042	chr6	3	2.5668	0.00124505	0.00077572	0.00010526	0.00223942
ENSG00000178075	HGNC:25252	chr3	36	44.193	0.00085657	0.00077584	0.00015077	0.00207653
ENSG00000162572	HGNC:10601	chr1	45	36.37	0.00150702	0.00077606	0.00010757	0.0022239
ENSG00000105668	HGNC:12577	chr19	15	13.974	0.0012295	0.00077617	9.37268e-05	0.00234953
ENSG00000115705	HGNC:12015	chr2	36	42.93	0.00195633	0.00077724	0.00012565	0.00215161
ENSG00000162004	HGNC:14153	chr16	40	28.792	0.00138607	0.00077779	8.15923e-05	0.00240158
ENSG00000099994	HGNC:30667	chr22	36	42.928	0.00133298	0.00077787	0.00013732	0.0020805
ENSG00000118298	HGNC:1372	chr1	23	22.328	0.00096174	0.0007779	0.00012447	0.00220795
ENSG00000100191	HGNC:11039	chr22	28	33.879	0.00179701	0.00077796	0.00019145	0.00177223
ENSG00000205838	HGNC:26355	chr5	18	21.752	0.00093074	0.00077796	9.26231e-05	0.00241079
ENSG00000124812	HGNC:304	chr6	10	12.449	0.00100787	0.00077801	6.89978e-05	0.00258061
ENSG00000188107	HGNC:21555	chr6	83	119.42	0.00198691	0.0007784	0.00010296	0.00222028
ENSG00000149243	HGNC:26597	chr11	19	13.224	0.00174715	0.00077848	6.47945e-05	0.0025346
ENSG00000072858	HGNC:25967	chr3	30	46.651	0.00077432	0.00077855	0.0002405	0.00174366
ENSG00000089091	HGNC:15858	chr20	34	38.783	0.00083814	0.00077909	0.00010245	0.00236956
ENSG00000150773	HGNC:25210	chr11	13	13.905	0.00088294	0.00077917	9.70776e-05	0.00239899
ENSG00000131355	HGNC:23647	chr19	39	34.374	0.00291289	0.00078003	9.85438e-05	0.00222847
ENSG00000269190	HGNC:18754	chr19	17	13.934	0.00136274	0.0007801	8.21894e-05	0.00243005
ENSG00000163283	HGNC:439	chr2	21	23.358	0.00078175	0.00078036	8.33181e-05	0.0025025
ENSG00000168065	HGNC:18120	chr11	14	21.406	0.00104719	0.00078041	8.2125e-05	0.00245331
ENSG00000185100	HGNC:20093	chr14	15	27.411	0.00092524	0.00078047	0.00010113	0.00236642
ENSG00000106384	HGNC:23249	chr7	17	15.231	0.00110645	0.00078051	6.5493e-05	0.0026196
ENSG00000163793	HGNC:24844	chr2	7	8.3351	0.00089774	0.00078054	6.28778e-05	0.00264482
ENSG00000160856	HGNC:18506	chr1	32	33.594	0.00141393	0.00078123	5.93348e-05	0.00261771
ENSG00000105609	HGNC:6609	chr19	33	30.879	0.00117128	0.00078235	8.39419e-05	0.00247212
ENSG00000077984	HGNC:2479	chr20	9	6.2244	0.00122179	0.00078242	8.08948e-05	0.00246668
ENSG00000119673	HGNC:18431	chr14	9	11.818	0.00078047	0.00078257	0.00012432	0.00225962
ENSG00000093072	HGNC:1839	chr22	14	20.453	0.00087955	0.00078261	9.00724e-05	0.00246568
ENSG00000161896	HGNC:17269	chr6	12	16.005	0.00088929	0.00078264	9.71673e-05	0.00241694
ENSG00000125375	HGNC:18799	chr14	9	11.234	0.00079297	0.00078266	0.00014425	0.00215686
ENSG00000132906	HGNC:1511	chr1	11	18.693	0.00079506	0.00078274	0.0001374	0.00219385
ENSG00000168582	HGNC:2408	chr2	13	10.62	0.00133044	0.00078298	7.28437e-05	0.00247636
ENSG00000158516	HGNC:2297	chr7	23	23.281	0.00112026	0.00078384	0.00013418	0.00214845
ENSG00000109205	HGNC:26043	chr4	22	20.705	0.002672	0.0007846	6.31784e-05	0.00252717
ENSG00000169393	HGNC:14417	chr19	16	14.91	0.0012772	0.00078555	6.85458e-05	0.0025772
ENSG00000215217	HGNC:27028	chr5	3	4.0342	0.00134603	0.00078556	0.00010584	0.00222702
ENSG00000110446	HGNC:18068	chr11	18	19.535	0.00117863	0.00078584	8.82816e-05	0.00243204
ENSG00000018280	HGNC:10907	chr2	29	29.201	0.00156191	0.00078799	7.20225e-05	0.00252559
ENSG00000118307	HGNC:29599	chr12	27	38.926	0.00116714	0.00078815	0.00012657	0.00218855
ENSG00000187862	HGNC:32348	chr1	16	25.381	0.00096175	0.00078849	6.90768e-05	0.00264556
ENSG00000158793	HGNC:7828	chr1	12	17.923	0.00085706	0.00078935	0.00014174	0.00217962
ENSG00000188001	HGNC:24759	chr3	14	12.399	0.00099081	0.00078937	7.79017e-05	0.00256632
ENSG00000069764	HGNC:9029	chr16	1	0.48819	0.00080195	0.00078949	7.70639e-05	0.002586
ENSG00000182185	HGNC:9822	chr14	21	18.392	0.0124743	0.00078987	0.00010764	0.00204429
ENSG00000241935	HGNC:25155	chr10	19	15.308	0.00117828	0.00079005	9.34719e-05	0.00240806
ENSG00000153086	HGNC:19288	chr2	15	20.704	0.00086468	0.0007904	9.45451e-05	0.00246701
ENSG00000104047	HGNC:30926	chr15	14	12.819	0.000899	0.00079058	0.00015752	0.00209743
ENSG00000164756	HGNC:20303	chr8	17	16.788	0.00193171	0.00079068	7.78875e-05	0.00247
ENSG00000204099	HGNC:21328	chr2	10	10.393	0.00101994	0.0007907	4.88745e-05	0.00284995
ENSG00000070371	HGNC:2093	chr22	66	82.488	0.00404245	0.00079078	9.88167e-05	0.0022163
ENSG00000215375	HGNC:7586	chr4	16	9.1725	0.00134338	0.00079159	9.8662e-05	0.00235772
ENSG00000001460	HGNC:28070	chr1	15	17.249	0.00086657	0.00079184	7.37675e-05	0.00263577
ENSG00000146409	HGNC:21573	chr6	25	23.175	0.00109468	0.0007919	0.00015222	0.00209041
ENSG00000151023	HGNC:28388	chr10	8	12.027	0.00091007	0.00079249	7.52367e-05	0.00261957
ENSG00000076662	HGNC:5346	chr19	31	19.966	0.00203629	0.00079275	9.93548e-05	0.00230052
ENSG00000091137	HGNC:8818	chr7	35	39.486	0.00101476	0.0007929	7.81913e-05	0.00256881
ENSG00000185664	HGNC:10880	chr12	28	29.826	0.00118641	0.00079345	0.00013038	0.00219403
ENSG00000135406	HGNC:9461	chr12	21	21.861	0.00165618	0.0007937	0.00010232	0.00226952
ENSG00000258839	HGNC:6929	chr16	12	6.099	0.00119964	0.00079379	9.86943e-05	0.0023865
ENSG00000186335	HGNC:18762	chr5	16	19.236	0.00106099	0.00079387	8.80263e-05	0.00247966
ENSG00000186364	HGNC:26618	chr1	13	17.588	0.00088436	0.00079412	7.59089e-05	0.00262502
ENSG00000131203	HGNC:6059	chr8	11	16.886	0.00083341	0.00079435	9.48418e-05	0.00249116
ENSG00000197446	HGNC:2632	chr19	15	18.589	0.00081804	0.00079517	6.77933e-05	0.00268775
ENSG00000196228	HGNC:33543	chr2	22	14.29	0.00159287	0.00079527	7.34385e-05	0.00254335
ENSG00000090581	HGNC:23026	chr16	15	19.013	0.00085525	0.00079535	0.00014186	0.00219718
ENSG00000198610	HGNC:387	chr10	23	18.724	0.00152262	0.00079644	6.63214e-05	0.00261504
ENSG00000178922	HGNC:26948	chr1	19	15.69	0.0016262	0.00079653	0.00012639	0.0021374
ENSG00000180089	HGNC:28448	chr19	7	5.1003	0.00081427	0.00079659	0.00012865	0.00228721
ENSG00000164124	HGNC:25633	chr4	17	18.814	0.00103882	0.00079683	0.00012639	0.00225396
ENSG00000160588	HGNC:27279	chr11	17	10.377	0.00098828	0.00079684	0.00014103	0.00218644
ENSG00000049239	HGNC:4795	chr1	17	27.107	0.00079012	0.00079731	0.00015266	0.00217189
ENSG00000115523	HGNC:4414	chr2	11	8.7438	0.00113892	0.00079762	7.95154e-05	0.00254063
ENSG00000241058	HGNC:23529	chr10	27	25.163	0.00117817	0.00079816	0.00018228	0.00197254
ENSG00000166927	HGNC:13378	chr11	9	10.331	0.00084859	0.00079819	9.56313e-05	0.00249409
ENSG00000197953	HGNC:24427	chr3	12	11.557	0.00092461	0.00079853	7.76296e-05	0.00261874
ENSG00000162931	HGNC:13430	chr1	14	20.495	0.0013797	0.00079863	0.00012616	0.00222065
ENSG00000100453	HGNC:4709	chr14	17	10.918	0.00114334	0.00079872	8.15771e-05	0.00254895
ENSG00000106034	HGNC:26159	chr7	44	56.675	0.00102812	0.00079877	0.00018323	0.001985
ENSG00000145700	HGNC:26853	chr5	43	63.872	0.0555084	0.00079958	1.12396e-05	0.00306231
ENSG00000171115	HGNC:21792	chr7	9	15.933	0.00075251	0.00080005	7.98861e-05	0.00260787
ENSG00000137648	HGNC:11878	chr11	16	23.954	0.00076628	0.00080005	0.0001118	0.00241983
ENSG00000137757	HGNC:1506	chr11	23	20.987	0.00159139	0.00080017	8.23983e-05	0.00248615
ENSG00000150045	HGNC:13342	chr12	11	12.216	0.00106625	0.00080025	7.12639e-05	0.00264712
ENSG00000189068	HGNC:29455	chr19	12	13.744	0.00112446	0.00080047	9.09244e-05	0.00249279
ENSG00000144771	HGNC:25023	chr3	20	13.735	0.00122583	0.00080056	7.36045e-05	0.00260155
ENSG00000180347	HGNC:27363	chr7	51	46.233	0.0023726	0.00080114	7.83127e-05	0.0024689
ENSG00000205301	HGNC:43619	chr4	10	13.732	0.0125152	0.0008012	5.53819e-05	0.00206033
ENSG00000054219	HGNC:6729	chr2	84	108.73	0.00139756	0.00080123	0.00012266	0.00223575
ENSG00000160883	HGNC:4925	chr5	37	41.748	0.00205342	0.00080133	0.00010137	0.00231702
ENSG00000183801	HGNC:24473	chr11	14	17.746	0.0010748	0.0008014	0.00014559	0.00216066
ENSG00000138079	HGNC:11025	chr2	36	29.255	0.00172177	0.0008017	9.86622e-05	0.00236273
ENSG00000184313	HGNC:24802	chr1	44	57.771	0.00172942	0.00080175	0.00013766	0.00213764
ENSG00000188393	HGNC:24191	chr12	8	6.865	0.0010138	0.00080187	7.40134e-05	0.00263655
ENSG00000086696	HGNC:5211	chr16	14	12.346	0.00150148	0.00080216	7.84167e-05	0.00253906
ENSG00000148225	HGNC:21421	chr9	16	20.471	0.00084671	0.00080261	0.0001527	0.00217358
ENSG00000161277	HGNC:23191	chr19	9	9.1243	0.00175289	0.00080324	5.93326e-05	0.00267785
ENSG00000196605	HGNC:27260	chr19	8	6.1971	0.0011745	0.00080331	0.00013995	0.00219017
ENSG00000163092	HGNC:14303	chr2	95	121.37	0.00450892	0.0008034	0.00013004	0.00208911
ENSG00000251692	HGNC:14171	chr16	18	16.14	0.00162756	0.00080414	6.65375e-05	0.00264326
ENSG00000188039	HGNC:27619	chr19	48	61.978	0.00189404	0.00080459	0.00021099	0.00182409
ENSG00000179532	HGNC:26532	chr11	147	208.99	0.0408544	0.00080475	0.00012736	0.0020046
ENSG00000116977	HGNC:6569	chr1	11	17.227	0.00096837	0.00080552	0.00016826	0.00208632
ENSG00000135220	HGNC:28528	chr4	22	20.501	0.00120466	0.00080619	5.61463e-05	0.0028067
ENSG00000133115	HGNC:19420	chr13	19	15.845	0.00146356	0.0008062	8.10649e-05	0.0025248
ENSG00000140527	HGNC:26924	chr15	30	38.136	0.00088422	0.00080634	9.93465e-05	0.00249462
ENSG00000154997	HGNC:33280	chr7	11	18.522	0.00097944	0.00080732	5.72652e-05	0.00283753
ENSG00000131373	HGNC:17856	chr3	22	31.195	0.00103572	0.00080762	0.00015502	0.00215346
ENSG00000161692	HGNC:17883	chr17	19	23.801	0.00242328	0.00080842	0.00010422	0.0021371
ENSG00000256043	HGNC:2542	chr4	14	16.424	0.00099983	0.00080851	0.00013304	0.00227262
ENSG00000197162	HGNC:26496	chr16	7	4.379	0.0014581	0.0008097	0.00011567	0.00231073
ENSG00000146233	HGNC:17449	chr6	24	24.522	0.00089231	0.00081001	0.00011579	0.00240236
ENSG00000167104	HGNC:16504	chr20	21	23.855	0.00159334	0.00081042	7.88684e-05	0.00255757
ENSG00000100156	HGNC:16270	chr22	4	7.1168	0.0013344	0.00081127	0.00010031	0.00236721
ENSG00000127720	HGNC:26228	chr12	23	31.029	0.00085393	0.00081134	0.00019038	0.00203262
ENSG00000100612	HGNC:21524	chr14	17	17.107	0.00098238	0.00081147	0.00011801	0.00238012
ENSG00000148346	HGNC:6526	chr9	13	11.709	0.00113931	0.00081149	6.3582e-05	0.00276991
ENSG00000090612	HGNC:13061	chr12	26	36.376	0.0013574	0.0008116	0.00013175	0.0022346
ENSG00000205436	HGNC:20120	chr14	17	25.982	0.00103186	0.00081181	8.642e-05	0.00257553
ENSG00000144306	HGNC:30382	chr2	13	18.077	0.00089366	0.00081263	0.00013029	0.00232034
ENSG00000169507	HGNC:26836	chr2	20	16.906	0.00116517	0.00081299	7.53107e-05	0.00265526
ENSG00000114529	HGNC:26255	chr3	6	5.8527	0.0009955	0.00081337	7.08845e-05	0.00272267
ENSG00000165120	HGNC:29580	chr7	17	10.613	0.00237104	0.00081387	0.000114	0.00228347
ENSG00000178645	HGNC:27421	chr10	0	2.7202	0.0014312	0.00081404	4.08942e-05	0.0029758
ENSG00000152611	HGNC:28375	chr5	10	9.9572	0.00111853	0.00081408	9.98699e-05	0.00247137
ENSG00000106012	HGNC:29171	chr7	53	42.248	0.00172177	0.00081464	0.00019459	0.00193826
ENSG00000142515	HGNC:6364	chr19	9	10.674	0.00098765	0.00081466	7.65212e-05	0.00268439
ENSG00000075826	HGNC:23197	chr10	50	60.255	0.00127649	0.00081508	0.00011795	0.00234465
ENSG00000164175	HGNC:16472	chr5	12	19.249	0.00081411	0.0008154	9.18316e-05	0.00260293
ENSG00000152766	HGNC:28321	chr10	13	11.688	0.00118166	0.00081619	9.08291e-05	0.00253638
ENSG00000182931	HGNC:20479	chr20	2	2.6635	0.00115883	0.00081646	0.00010049	0.00241149
ENSG00000101323	HGNC:4809	chr20	13	18.047	0.00091053	0.00081668	8.66194e-05	0.00262952
ENSG00000186281	HGNC:27168	chr2	24	30.024	0.00103965	0.00081679	5.89183e-05	0.00285282
ENSG00000159496	HGNC:31911	chr22	20	22.217	0.00173696	0.00081682	0.00010884	0.00236111
ENSG00000010219	HGNC:3095	chr12	26	23.913	0.0008648	0.00081749	8.64199e-05	0.00263377
ENSG00000160791	HGNC:1606	chr3	12	7.9435	0.00145054	0.00081767	9.67055e-05	0.002479
ENSG00000203837	HGNC:23492	chr10	19	23.531	0.00121498	0.00081816	7.45275e-05	0.00267208
ENSG00000140932	HGNC:19173	chr16	7	7.3381	0.00117385	0.00081873	8.9672e-05	0.00255893
ENSG00000132330	HGNC:18161	chr2	16	21.067	0.00084061	0.00081922	0.00012326	0.0024063
ENSG00000158077	HGNC:22939	chr11	49	40.777	0.00197269	0.00081933	7.2219e-05	0.00262954
ENSG00000145194	HGNC:13275	chr3	39	50.525	0.00103191	0.00082014	0.00021096	0.00194955
ENSG00000188175	HGNC:27364	chr7	17	20.348	0.00101985	0.00082018	0.00011115	0.00244867
ENSG00000204001	HGNC:27038	chr9	6	9.7543	0.00105417	0.0008206	6.2366e-05	0.00282371
ENSG00000137975	HGNC:2016	chr1	43	43.573	0.00096349	0.00082097	0.00012714	0.00234543
ENSG00000131686	HGNC:1380	chr1	8	15.738	0.00074989	0.00082117	7.79724e-05	0.00275407
ENSG00000154263	HGNC:30	chr17	61	78.03	0.00087615	0.00082135	6.51078e-05	0.00282772
ENSG00000145075	HGNC:25244	chr3	26	47.848	0.00093145	0.00082159	0.00011277	0.00246084
ENSG00000164237	HGNC:25090	chr5	8	12.969	0.00089561	0.00082203	0.00011746	0.00244015
ENSG00000185069	HGNC:24430	chr12	21	21.241	0.00282781	0.00082259	0.00011984	0.00220942
ENSG00000162877	HGNC:26518	chr1	27	26.642	0.00110366	0.00082272	0.00011315	0.00241983
ENSG00000204021	HGNC:23444	chr10	12	19.373	0.00103773	0.00082347	9.35176e-05	0.00256253
ENSG00000139540	HGNC:20502	chr12	18	22.239	0.00126787	0.00082353	6.96298e-05	0.00272825
ENSG00000183765	HGNC:16627	chr22	34	29.567	0.00176117	0.00082378	0.00010438	0.00242743
ENSG00000124508	HGNC:1137	chr6	19	22.965	0.00124778	0.00082414	8.88467e-05	0.00257676
ENSG00000140876	HGNC:8054	chr16	8	5.7339	0.00113548	0.00082427	0.00012727	0.00234078
ENSG00000103707	HGNC:29666	chr15	14	21.715	0.00092223	0.00082542	0.00018357	0.0021035
ENSG00000158122	HGNC:16881	chr9	10	8.7173	0.00103889	0.00082558	0.00013561	0.00232281
ENSG00000111339	HGNC:726	chr12	6	11.04	0.0008339	0.0008257	9.42104e-05	0.00262439
ENSG00000102796	HGNC:25832	chr13	14	17.156	0.00090367	0.00082576	0.00010735	0.00251826
ENSG00000116691	HGNC:25715	chr1	27	21.178	0.00229124	0.00082762	0.00012328	0.00228205
ENSG00000163607	HGNC:25007	chr3	11	11.965	0.00115137	0.00082763	0.00015362	0.00221221
ENSG00000256087	HGNC:20810	chr19	24	29.447	0.00125942	0.00082816	0.00014224	0.00226368
ENSG00000226321	HGNC:51677	chr2	28	45.906	0.0225515	0.00082825	5.33046e-05	0.00244693
ENSG00000189051	HGNC:34517	chr17	5	4.5124	0.00107317	0.0008283	7.43806e-05	0.00273883
ENSG00000254521	HGNC:15482	chr19	22	25.608	0.00119474	0.00082842	7.86936e-05	0.00268511
ENSG00000121289	HGNC:25907	chr19	40	42.566	0.00120386	0.00082847	0.00016567	0.00214457
ENSG00000104147	HGNC:20300	chr15	10	9.1585	0.00107485	0.00082869	9.01077e-05	0.0026171
ENSG00000172061	HGNC:20818	chr3	14	15.457	0.00127113	0.00082906	8.95471e-05	0.00258395
ENSG00000197816	HGNC:29303	chr9	75	98.275	0.00198174	0.00082989	0.0001111	0.00235007
ENSG00000168903	HGNC:1143	chr5	8	17.034	0.00083387	0.00083002	9.17723e-05	0.00265927
ENSG00000164078	HGNC:7381	chr3	55	54.528	0.00152626	0.00083024	0.00016163	0.0021393
ENSG00000134827	HGNC:11652	chr11	23	18.766	0.00111928	0.0008304	6.21932e-05	0.0028657
ENSG00000153446	HGNC:28687	chr16	22	18.25	0.00121518	0.00083075	0.00010716	0.00248029
ENSG00000160282	HGNC:3974	chr21	24	27.485	0.00093135	0.0008315	0.00010894	0.00252417
ENSG00000140505	HGNC:2596	chr15	16	18.114	0.00154787	0.00083167	9.38212e-05	0.00254727
ENSG00000179639	HGNC:3609	chr1	8	10.52	0.00087725	0.00083201	7.81391e-05	0.00276017
ENSG00000173531	HGNC:7380	chr3	34	43.882	0.00083895	0.00083206	8.47991e-05	0.00269637
ENSG00000063241	HGNC:26278	chr19	8	9.1855	0.00089034	0.00083212	8.05417e-05	0.00274912
ENSG00000139780	HGNC:33717	chr13	10	11.664	0.00103084	0.00083233	9.88502e-05	0.00257707
ENSG00000103227	HGNC:14154	chr16	25	27.504	0.00096119	0.00083237	0.00017428	0.00215903
ENSG00000182447	HGNC:34071	chr3	20	15.376	0.00155897	0.00083255	0.00012497	0.00233512
ENSG00000131910	HGNC:7961	chr1	8	8.5691	0.00131645	0.00083267	9.35195e-05	0.00257003
ENSG00000170486	HGNC:28932	chr12	18	20.187	0.00129956	0.00083309	9.76355e-05	0.00254187
ENSG00000175544	HGNC:1386	chr11	15	14.928	0.00111365	0.0008336	9.12301e-05	0.00261564
ENSG00000118557	HGNC:17728	chr16	55	62.299	0.0017785	0.00083363	0.00012956	0.00229146
ENSG00000070729	HGNC:2151	chr16	59	63.553	0.00225182	0.00083369	0.00011778	0.00232995
ENSG00000100033	HGNC:9453	chr22	21	27.497	0.00540727	0.00083389	0.0001343	0.0018883
ENSG00000115657	HGNC:47	chr2	35	47.481	0.00092344	0.00083437	0.00012047	0.00245616
ENSG00000205832	HGNC:40031	chr16	36	44.183	0.00214442	0.00083469	7.12022e-05	0.00267979
ENSG00000101751	HGNC:9182	chr18	16	26.14	0.00096203	0.00083495	0.00013923	0.00234747
ENSG00000120915	HGNC:3402	chr8	33	34.929	0.00124901	0.00083523	0.00022137	0.00194706
ENSG00000140057	HGNC:20091	chr14	27	43.635	0.00085655	0.00083554	0.00012431	0.0024472
ENSG00000165275	HGNC:26454	chr9	11	17.756	0.00088918	0.00083613	0.00016726	0.0022184
ENSG00000197410	HGNC:23111	chr4	79	92.919	0.00244106	0.00083632	7.1429e-05	0.00256655
ENSG00000140107	HGNC:20115	chr14	20	17.247	0.00155892	0.0008364	0.00011187	0.00242278
ENSG00000162971	HGNC:26754	chr2	17	20.627	0.0009481	0.00083645	0.0001916	0.00210132
ENSG00000172554	HGNC:13741	chr2	25	31.22	0.00082081	0.00083666	0.00019225	0.00213418
ENSG00000182271	HGNC:32431	chr17	11	12.433	0.00096922	0.00083709	8.63151e-05	0.00269825
ENSG00000184860	HGNC:29834	chr16	12	9.3763	0.00295547	0.00083725	0.00014594	0.00285801
ENSG00000143942	HGNC:32363	chr2	8	6.917	0.00107713	0.00083728	0.00010887	0.00252219
ENSG00000205858	HGNC:42972	chr7	10	13.091	0.00100515	0.00083731	7.69916e-05	0.00277907
ENSG00000105289	HGNC:11829	chr19	39	47.276	0.00137645	0.00083746	0.00012592	0.00236699
ENSG00000133055	HGNC:7552	chr1	21	23.605	0.0011958	0.0008376	0.0001401	0.00231121
ENSG00000186329	HGNC:34295	chr3	11	9.4692	0.002743	0.00083762	8.29522e-05	0.00256892
ENSG00000064205	HGNC:12770	chr20	8	9.8041	0.00094337	0.00083773	0.00013048	0.00241423
ENSG00000185379	HGNC:9823	chr17	16	19.953	0.00084293	0.00083787	0.00014076	0.00237934
ENSG00000197599	HGNC:34454	chr16	28	33.355	0.0139724	0.00083831	3.0889e-05	0.00282966
ENSG00000142494	HGNC:25588	chr17	24	28.942	0.00084373	0.00083869	0.00010807	0.00258918
ENSG00000136546	HGNC:10594	chr2	37	62.097	0.0021154	0.00083943	0.00014772	0.00214235
ENSG00000101574	HGNC:24726	chr18	15	24.202	0.00092481	0.00083976	0.00016828	0.00222366
ENSG00000085719	HGNC:2316	chr8	35	30.117	0.00118127	0.00083997	0.0002136	0.00199893
ENSG00000089041	HGNC:8537	chr12	22	34.307	0.00124841	0.00084045	0.0001734	0.00211623
ENSG00000139508	HGNC:27501	chr13	15	19.595	0.00304592	0.00084045	3.92021e-05	0.00302026
ENSG00000120337	HGNC:11932	chr1	6	7.013	0.00111018	0.00084079	7.05278e-05	0.0028317
ENSG00000184619	HGNC:26989	chr17	12	15.238	0.0011623	0.00084115	0.00010185	0.00256728
ENSG00000183317	HGNC:19987	chr1	40	40.474	0.00132209	0.0008412	0.00021136	0.00198905
ENSG00000178084	HGNC:24003	chr3	16	18.151	0.00114679	0.00084126	9.7833e-05	0.00259835
ENSG00000177082	HGNC:25928	chr15	15	18.337	0.00091251	0.00084196	0.0001695	0.00222568
ENSG00000178997	HGNC:28507	chr15	22	24.873	0.00154501	0.00084222	0.00012628	0.00236289
ENSG00000112763	HGNC:1136	chr6	27	19.694	0.0010886	0.00084225	8.73205e-05	0.00270534
ENSG00000010319	HGNC:30400	chr3	32	41.432	0.00087771	0.00084236	0.00016526	0.00225405
ENSG00000144649	HGNC:24485	chr3	22	19.637	0.00148315	0.00084292	0.00012238	0.0023968
ENSG00000145217	HGNC:10993	chr4	17	17.184	0.00121706	0.00084307	9.12303e-05	0.00265869
ENSG00000136682	HGNC:17907	chr2	6	14.451	0.00083335	0.00084375	0.00014615	0.00237168
ENSG00000133742	HGNC:1368	chr8	15	13.505	0.00122784	0.00084382	0.000112	0.00249864
ENSG00000138036	HGNC:24595	chr2	16	21.53	0.00106221	0.00084526	0.00012043	0.00247845
ENSG00000101213	HGNC:9617	chr20	20	21.653	0.00179651	0.00084558	9.97598e-05	0.00251898
ENSG00000131778	HGNC:1916	chr1	54	52.14	0.00184433	0.00084561	0.00022239	0.00193372
ENSG00000100344	HGNC:18590	chr22	14	19.801	0.00083652	0.00084572	0.00015706	0.00232499
ENSG00000164008	HGNC:28795	chr1	4	9.6985	0.00095239	0.00084583	0.00016688	0.00224929
ENSG00000149516	HGNC:7317	chr11	8	10.263	0.00086571	0.00084599	0.00011493	0.00255748
ENSG00000149573	HGNC:3496	chr11	16	11.976	0.00132973	0.00084601	0.00015035	0.00228062
ENSG00000204396	HGNC:13939	chr6	23	37.581	0.00103965	0.00084601	7.27493e-05	0.00284761
ENSG00000122417	HGNC:29225	chr1	30	33.292	0.00149761	0.00084637	0.00012753	0.00238627
ENSG00000139865	HGNC:19739	chr14	52	77.327	0.0100538	0.00084645	6.08054e-05	0.00262147
ENSG00000145949	HGNC:27972	chr6	20	21.255	0.0012938	0.00084645	9.95932e-05	0.00257493
ENSG00000121988	HGNC:25249	chr2	40	55.002	0.00114007	0.00084658	0.00018554	0.00208534
ENSG00000086967	HGNC:7550	chr19	43	57.496	0.00108107	0.00084675	0.00011127	0.00251836
ENSG00000184108	HGNC:26698	chr4	17	18.618	0.0009542	0.00084695	5.84317e-05	0.00302912
ENSG00000229453	HGNC:33160	chr3	6	5.4431	0.00112626	0.00084731	5.54825e-05	0.00301129
ENSG00000205413	HGNC:1348	chr7	51	51.808	0.00293156	0.00084784	0.0001596	0.00214451
ENSG00000160221	HGNC:1273	chr21	8	10.46	0.00096553	0.00084819	0.0001344	0.00243017
ENSG00000123609	HGNC:7854	chr2	10	15.155	0.00105351	0.00084834	8.10649e-05	0.00277522
ENSG00000243646	HGNC:5965	chr21	11	16.329	0.00082009	0.00084872	0.00013614	0.00245714
ENSG00000171234	HGNC:12554	chr4	20	20.202	0.00106213	0.00084897	8.23482e-05	0.0027761
ENSG00000125046	HGNC:24809	chr3	17	21.568	0.0008329	0.00084921	7.457e-05	0.00283885
ENSG00000198075	HGNC:11457	chr2	10	14.082	0.0018101	0.00084943	0.00010584	0.00240589
ENSG00000175877	HGNC:23018	chr7	12	11.68	0.00197233	0.00084945	7.71377e-05	0.00271518
ENSG00000105519	HGNC:1487	chr19	7	6.6193	0.00095774	0.00084957	0.00010373	0.00262759
ENSG00000175787	HGNC:12957	chr9	18	19.777	0.0009351	0.00084975	0.00018592	0.00218621
ENSG00000175946	HGNC:34435	chr8	14	17.579	0.0016741	0.00084975	8.43567e-05	0.00266427
ENSG00000075643	HGNC:18234	chr18	32	37.237	0.00124975	0.00085027	0.00010672	0.00255705
ENSG00000135577	HGNC:7843	chr6	11	9.5555	0.00105182	0.00085052	0.00012478	0.00247755
ENSG00000196600	HGNC:32935	chr11	23	20.585	0.00133104	0.00085065	8.89983e-05	0.00268031
ENSG00000196859	HGNC:32971	chr17	21	24.776	0.00325032	0.00085084	5.05163e-05	0.00288513
ENSG00000154743	HGNC:28422	chr3	20	25.414	0.00088521	0.00085121	0.00018547	0.00219306
ENSG00000244122	HGNC:12539	chr2	20	19.848	0.00159548	0.00085139	0.00010335	0.00254029
ENSG00000116726	HGNC:22125	chr1	8	11.464	0.00169518	0.00085187	6.52002e-05	0.00284906
ENSG00000153896	HGNC:26408	chr19	14	22.505	0.00247412	0.00085226	0.00014299	0.00222076
ENSG00000147606	HGNC:14467	chr8	20	36.083	0.00083974	0.00085231	9.55517e-05	0.00270245
ENSG00000127325	HGNC:17105	chr12	28	26.831	0.00181494	0.00085279	0.00011134	0.00247306
ENSG00000135587	HGNC:11121	chr6	25	22.016	0.00147545	0.00085285	0.00013049	0.00238839
ENSG00000163959	HGNC:29955	chr3	5	16.674	0.00083803	0.00085332	0.00010369	0.00265591
ENSG00000206013	HGNC:16644	chr11	7	4.1078	0.00142853	0.00085362	0.00010747	0.0025388
ENSG00000122133	HGNC:8573	chr9	11	10.08	0.00111701	0.00085403	7.33298e-05	0.00286618
ENSG00000203710	HGNC:2334	chr1	64	81.779	0.00105147	0.00085454	8.52373e-05	0.00278077
ENSG00000178229	HGNC:25281	chr19	23	19.224	0.00120736	0.00085472	0.00015955	0.00227566
ENSG00000204176	HGNC:17167	chr10	20	15.9	0.00102027	0.00085476	7.59347e-05	0.00287012
ENSG00000179988	HGNC:28578	chr10	11	18.699	0.0008139	0.0008549	0.00016498	0.00233331
ENSG00000148290	HGNC:11474	chr9	18	15.189	0.00108038	0.00085499	0.00016611	0.00226751
ENSG00000204252	HGNC:4936	chr6	13	10.203	0.00105901	0.00085508	9.96485e-05	0.00265683
ENSG00000189350	HGNC:33715	chr2	29	36.771	0.00126826	0.00085583	0.00013676	0.00238741
ENSG00000158286	HGNC:32947	chr1	23	34.184	0.00106148	0.00085592	0.00013901	0.00241098
ENSG00000237136	HGNC:37264	chr4	9	11.132	0.00130039	0.00085641	7.39314e-05	0.00282603
ENSG00000117501	HGNC:26287	chr1	30	41.509	0.00104861	0.00085641	8.93249e-05	0.00273244
ENSG00000187258	HGNC:23631	chr7	16	20.876	0.00125508	0.00085712	0.00013993	0.00235583
ENSG00000066651	HGNC:21080	chr6	21	27.068	0.00089398	0.00085752	0.00016972	0.00229115
ENSG00000186038	HGNC:24005	chr3	14	13.28	0.00093874	0.00085827	7.74593e-05	0.00287891
ENSG00000170289	HGNC:2153	chr8	34	44.472	0.0009412	0.00085846	0.00012774	0.00250004
ENSG00000108759	HGNC:6449	chr17	24	18.303	0.00163326	0.00085849	9.61895e-05	0.00262295
ENSG00000107159	HGNC:1383	chr9	17	23.332	0.00097549	0.00085877	8.79739e-05	0.00278792
ENSG00000116830	HGNC:12398	chr1	45	65.234	0.00090453	0.00085893	0.00017178	0.0022746
ENSG00000104611	HGNC:26102	chr8	32	30.358	0.00156698	0.00085911	0.00014194	0.00232898
ENSG00000070269	HGNC:20185	chr14	32	38.435	0.00095415	0.00085916	0.00018372	0.00221675
ENSG00000063761	HGNC:19038	chr14	23	25.406	0.00096943	0.00085931	0.00021809	0.00207431
ENSG00000186283	HGNC:11997	chr1	17	15.482	0.00147238	0.00085947	9.03711e-05	0.00267558
ENSG00000111863	HGNC:21214	chr6	11	13.321	0.00083297	0.00085949	8.28908e-05	0.00285926
ENSG00000132514	HGNC:16916	chr17	10	14.926	0.00155072	0.00085973	9.74018e-05	0.00260504
ENSG00000111405	HGNC:14369	chr12	22	24.101	0.00227188	0.00085989	0.00010121	0.00255276
ENSG00000197768	HGNC:37285	chr9	17	14.457	0.00370608	0.00085995	5.74983e-05	0.00283374
ENSG00000171446	HGNC:30841	chr17	15	21.146	0.00223113	0.00086001	9.98148e-05	0.00246013
ENSG00000137494	HGNC:26752	chr11	17	20.745	0.00114304	0.00086013	0.00021589	0.00206055
ENSG00000176715	HGNC:27288	chr16	34	25.228	0.0021059	0.00086038	0.00012235	0.00241533
ENSG00000213983	HGNC:556	chr14	43	44.935	0.00139991	0.00086043	0.00015995	0.00225256
ENSG00000105186	HGNC:25310	chr19	51	58.292	0.00095103	0.00086053	0.00017941	0.0022381
ENSG00000256980	HGNC:37274	chr6	2	4.5067	0.00114939	0.00086069	7.37119e-05	0.00286616
ENSG00000198690	HGNC:29170	chr15	42	48.629	0.00184062	0.00086073	0.00014805	0.0022901
ENSG00000150636	HGNC:26295	chr18	25	26.983	0.00183965	0.00086092	9.44329e-05	0.00259619
ENSG00000169885	HGNC:24193	chr1	11	9.8757	0.00100943	0.00086117	8.83481e-05	0.00278507
ENSG00000215915	HGNC:32151	chr1	15	19.669	0.00116421	0.00086157	6.59959e-05	0.00295906
ENSG00000256870	HGNC:19119	chr12	26	30.153	0.00119427	0.00086203	0.00013901	0.00240982
ENSG00000066294	HGNC:1704	chr1	14	16.617	0.00132189	0.00086205	0.00011477	0.0025401
ENSG00000171759	HGNC:8582	chr12	32	28.613	0.00202583	0.00086223	9.58724e-05	0.00259016
ENSG00000147896	HGNC:21714	chr9	12	8.7688	0.00189445	0.00086225	0.00011272	0.00250323
ENSG00000188611	HGNC:18860	chr10	5	9.3608	0.00115777	0.00086225	0.00016998	0.00222665
ENSG00000186191	HGNC:16179	chr20	32	33.33	0.00161804	0.00086457	0.00012325	0.00245526
ENSG00000084453	HGNC:10956	chr12	26	28.417	0.0009276	0.00086504	9.17116e-05	0.00280511
ENSG00000178965	HGNC:25346	chr1	61	55.646	0.00492959	0.00086515	9.58045e-05	0.00250035
ENSG00000113905	HGNC:5181	chr3	20	19.42	0.00360802	0.00086536	7.91468e-05	0.00263794
ENSG00000064886	HGNC:1933	chr1	21	20.883	0.00151941	0.00086619	0.00011848	0.00251106
ENSG00000161905	HGNC:433	chr17	35	34.684	0.00149119	0.00086654	0.00014677	0.00236341
ENSG00000006659	HGNC:30054	chr19	6	7.5894	0.00118448	0.00086657	6.34626e-05	0.0029976
ENSG00000172478	HGNC:26216	chr2	12	12.595	0.00093524	0.00086688	6.47466e-05	0.00303218
ENSG00000042286	HGNC:21411	chr10	10	15.655	0.00127755	0.00086695	0.00013468	0.00246318
ENSG00000196584	HGNC:12829	chr7	11	13.271	0.0009931	0.000867	0.00010076	0.00272007
ENSG00000102886	HGNC:28638	chr16	22	20.828	0.00154926	0.00086712	0.0001427	0.00237218
ENSG00000154240	HGNC:28514	chr17	62	67.947	0.0035181	0.00086718	0.00010055	0.0025033
ENSG00000131849	HGNC:12916	chr19	20	22.637	0.00154648	0.00086771	0.00011863	0.0025207
ENSG00000165383	HGNC:23199	chr10	6	4.6751	0.00093062	0.00086813	0.00010507	0.00270219
ENSG00000111404	HGNC:26213	chr12	14	12.665	0.00194793	0.00086915	0.00012018	0.00247067
ENSG00000109854	HGNC:16637	chr11	16	11.213	0.00110446	0.00086924	0.00016582	0.00232186
ENSG00000183828	HGNC:20141	chr14	7	7.7542	0.00085946	0.00086945	0.00010229	0.00274249
ENSG00000159445	HGNC:17947	chr1	10	10.346	0.00089199	0.00086968	0.00013481	0.00252833
ENSG00000142233	HGNC:25208	chr19	20	16.395	0.0012243	0.0008698	8.81707e-05	0.00276441
ENSG00000158901	HGNC:16163	chr20	13	14.572	0.0009368	0.00087004	6.4894e-05	0.00304741
ENSG00000170484	HGNC:28929	chr12	20	18.29	0.00161499	0.00087047	0.00010113	0.00261313
ENSG00000185056	HGNC:27026	chr5	9	6.0478	0.00165416	0.00087166	8.82721e-05	0.00273346
ENSG00000167419	HGNC:6678	chr17	28	33.393	0.00087687	0.00087171	7.06848e-05	0.00295871
ENSG00000124469	HGNC:1820	chr19	12	16.115	0.00107542	0.00087207	7.82934e-05	0.00290489
ENSG00000179709	HGNC:22940	chr19	38	39.434	0.00500061	0.00087252	0.00012892	0.00235069
ENSG00000165474	HGNC:4284	chr13	17	6.5002	0.00326758	0.00087272	0.00012241	0.00242895
ENSG00000145192	HGNC:349	chr3	14	12.967	0.00143966	0.00087309	0.00012242	0.00252978
ENSG00000185404	HGNC:25105	chr2	19	35.056	0.00108674	0.00087331	7.52992e-05	0.00294322
ENSG00000110900	HGNC:30795	chr12	11	14.097	0.00096644	0.00087338	0.00014168	0.00248616
ENSG00000145113	HGNC:7514	chr3	93	111.33	0.00106858	0.00087338	5.84893e-05	0.00306801
ENSG00000119457	HGNC:16055	chr9	16	14.77	0.00125152	0.00087346	0.00014387	0.00242114
ENSG00000188991	HGNC:33455	chr12	16	20.582	0.0067055	0.00087362	6.0026e-05	0.00272703
ENSG00000129197	HGNC:28641	chr17	14	11.01	0.00103601	0.00087363	0.0001386	0.00249425
ENSG00000187950	HGNC:23080	chr12	55	56.298	0.00786752	0.00087444	5.83771e-05	0.00279844
ENSG00000170956	HGNC:1815	chr19	14	14.342	0.00118272	0.00087522	9.55978e-05	0.00274894
ENSG00000064933	HGNC:9121	chr2	32	42.367	0.00093842	0.00087528	0.00016891	0.00235986
ENSG00000125388	HGNC:4543	chr4	27	34.26	0.00085184	0.0008755	0.00012989	0.00258983
ENSG00000188659	HGNC:33727	chr15	14	11.457	0.00098387	0.00087618	0.00012066	0.00262384
ENSG00000136444	HGNC:25634	chr17	12	19.865	0.00093109	0.0008763	0.00012055	0.00263415
ENSG00000163295	HGNC:437	chr2	26	24.266	0.0020991	0.00087651	8.28051e-05	0.00274474
ENSG00000125703	HGNC:16040	chr1	25	24.85	0.00119851	0.00087666	0.0001962	0.00219632
ENSG00000185838	HGNC:4397	chr22	9	14.974	0.00110093	0.00087755	0.00010117	0.00273631
ENSG00000173085	HGNC:25223	chr4	7	14.818	0.0020327	0.00087777	0.00017547	0.00205876
ENSG00000132530	HGNC:30932	chr17	16	14.017	0.00113148	0.00087796	0.00010985	0.00266821
ENSG00000186891	HGNC:11914	chr1	8	6.3711	0.0010505	0.00087875	7.78949e-05	0.00293707
ENSG00000187105	HGNC:16761	chr14	46	48.932	0.00223102	0.00087882	0.0001034	0.0025533
ENSG00000125652	HGNC:21306	chr19	9	9.3873	0.00114203	0.00087942	0.00010905	0.00267433
ENSG00000168427	HGNC:24770	chr2	18	21.853	0.00089651	0.00087979	0.00011348	0.00270602
ENSG00000105523	HGNC:25972	chr19	15	14.276	0.00095956	0.00088026	0.00014307	0.0025102
ENSG00000213199	HGNC:101	chr7	15	27.91	0.0011211	0.00088056	8.16303e-05	0.00287342
ENSG00000188487	HGNC:33116	chr11	28	29.183	0.00117729	0.00088079	0.00011636	0.00263465
ENSG00000197646	HGNC:18731	chr9	9	12.245	0.00091579	0.00088101	0.00010959	0.0027302
ENSG00000008516	HGNC:14246	chr16	22	25.227	0.00089036	0.00088106	8.5499e-05	0.00292952
ENSG00000184497	HGNC:28297	chr13	16	14.155	0.00144902	0.0008811	0.00015041	0.00238954
ENSG00000189283	HGNC:3701	chr3	4	6.1828	0.00091715	0.00088122	0.00017667	0.00234943
ENSG00000103253	HGNC:14177	chr16	8	9.8164	0.00092001	0.00088143	0.00013996	0.0025367
ENSG00000129451	HGNC:6358	chr19	10	10.491	0.00107884	0.00088149	7.44564e-05	0.00298153
ENSG00000131044	HGNC:16118	chr20	28	29.876	0.00099059	0.00088167	0.00015454	0.00244204
ENSG00000132855	HGNC:491	chr1	21	23.247	0.00103379	0.00088217	7.94808e-05	0.00294773
ENSG00000183891	HGNC:32954	chr2	3	6.0142	0.00094809	0.00088225	0.00018006	0.00231976
ENSG00000100628	HGNC:16012	chr14	24	27.717	0.00147734	0.00088229	0.00013362	0.00249332
ENSG00000239388	HGNC:19766	chr3	30	23.919	0.00188362	0.00088257	0.00010879	0.00260555
ENSG00000087884	HGNC:30205	chr11	8	6.9081	0.00109729	0.00088401	0.00012845	0.0025822
ENSG00000196290	HGNC:13390	chr2	14	17.068	0.00086864	0.00088416	0.00019374	0.00229202
ENSG00000205359	HGNC:23613	chr5	21	30.192	0.00082377	0.00088501	6.78866e-05	0.0031043
ENSG00000253767	HGNC:8706	chr5	27	27.536	0.00210752	0.00088528	9.454e-05	0.00268642
ENSG00000180758	HGNC:23687	chr1	6	9.9795	0.0008391	0.00088566	7.38241e-05	0.00307228
ENSG00000197016	HGNC:22220	chr19	27	23.975	0.00149194	0.00088681	0.00013188	0.00249966
ENSG00000157326	HGNC:16985	chr14	9	11.969	0.00089984	0.00088695	0.0001041	0.00278146
ENSG00000104499	HGNC:4375	chr8	1	3.0012	0.00147705	0.00088699	7.65017e-05	0.00290039
ENSG00000184459	HGNC:16503	chr22	15	25.939	0.00093404	0.00088781	9.98798e-05	0.00283336
ENSG00000133106	HGNC:16465	chr13	33	25.488	0.00202638	0.00088791	9.31742e-05	0.00270752
ENSG00000254505	HGNC:20274	chr14	13	12.958	0.00171629	0.00088927	9.67989e-05	0.00270568
ENSG00000164675	HGNC:21995	chr7	27	37.504	0.00103126	0.00088928	0.0001284	0.0026084
ENSG00000104537	HGNC:536	chr8	18	24.752	0.00113898	0.0008893	8.94018e-05	0.0028588
ENSG00000250305	HGNC:26725	chr8	11	6.7957	0.00098325	0.00089123	0.00012137	0.00268125
ENSG00000129925	HGNC:17205	chr16	20	32.279	0.00086154	0.00089229	0.00013719	0.00262106
ENSG00000168116	HGNC:21360	chr6	19	24.838	0.00169208	0.00089253	0.00010875	0.00260938
ENSG00000170430	HGNC:7059	chr10	10	8.8992	0.00094822	0.00089315	0.0001123	0.0027549
ENSG00000167914	HGNC:13311	chr17	24	23.559	0.00151219	0.00089325	0.00011589	0.0026217
ENSG00000164393	HGNC:18991	chr6	31	22.403	0.0168968	0.00089345	7.46307e-05	0.00270516
ENSG00000197416	HGNC:34524	chr8	4	5.2228	0.00135194	0.00089352	6.30673e-05	0.00309779
ENSG00000205639	HGNC:37207	chr2	18	22.043	0.00100473	0.00089371	9.56148e-05	0.0028645
ENSG00000164038	HGNC:25143	chr4	12	22.99	0.00104055	0.00089436	8.54824e-05	0.00294927
ENSG00000153029	HGNC:4975	chr1	23	17.058	0.00092218	0.00089454	0.00010941	0.00278196
ENSG00000163898	HGNC:18483	chr3	18	22.082	0.00089028	0.00089517	9.48077e-05	0.00291657
ENSG00000060140	HGNC:18889	chr12	18	22.512	0.00096116	0.00089539	0.00014699	0.00254862
ENSG00000163617	HGNC:29272	chr3	49	50.535	0.00246483	0.00089554	0.00019336	0.00218108
ENSG00000197619	HGNC:24740	chr19	22	31.399	0.00126232	0.00089571	0.00014526	0.00248609
ENSG00000106080	HGNC:18625	chr7	9	9.2303	0.0008831	0.00089586	0.00014691	0.00256213
ENSG00000007376	HGNC:14173	chr16	13	9.5629	0.00113101	0.00089616	0.00013004	0.00262015
ENSG00000114812	HGNC:12694	chr3	35	26.633	0.00152979	0.0008962	0.00013945	0.00249484
ENSG00000141316	HGNC:16260	chr17	7	9.4302	0.00095453	0.00089684	7.58195e-05	0.00306327
ENSG00000185880	HGNC:17857	chr15	16	21.214	0.00109195	0.00089684	0.00010851	0.00277159
ENSG00000134020	HGNC:28319	chr8	8	11.204	0.00086397	0.00089696	9.25272e-05	0.00293748
ENSG00000148399	HGNC:25199	chr9	14	17.977	0.00086186	0.00089702	0.00017591	0.00242797
ENSG00000180432	HGNC:2653	chr3	9	13.221	0.00109234	0.00089766	0.00010499	0.00278954
ENSG00000126337	HGNC:6454	chr17	20	20.811	0.00285457	0.00089768	9.95588e-05	0.00262464
ENSG00000213889	HGNC:26845	chr19	9	10.947	0.00101624	0.00089774	0.00012809	0.00265578
ENSG00000160339	HGNC:3624	chr9	16	15.867	0.00120814	0.00089788	9.58193e-05	0.00283198
ENSG00000115107	HGNC:24592	chr2	14	16.282	0.0011497	0.00089794	0.00013976	0.00255886
ENSG00000149054	HGNC:13007	chr11	24	25.04	0.00235427	0.0008985	0.0001152	0.00258006
ENSG00000135596	HGNC:20619	chr6	43	60.539	0.00086496	0.00089853	0.00016094	0.0024866
ENSG00000145850	HGNC:25132	chr5	16	18.192	0.00201576	0.00089887	9.24518e-05	0.00278543
ENSG00000158683	HGNC:18053	chr7	88	143.53	0.00080564	0.00089924	9.01958e-05	0.00290119
ENSG00000188163	HGNC:33818	chr9	17	15.224	0.00171796	0.00089947	6.97725e-05	0.0029919
ENSG00000140481	HGNC:26552	chr15	34	41.269	0.0010621	0.00089949	6.78667e-05	0.00310883
ENSG00000170425	HGNC:264	chr17	8	9.6405	0.00105671	0.00089967	0.00016439	0.00245052
ENSG00000196476	HGNC:16227	chr20	22	22.972	0.00146703	0.0009007	0.00012802	0.00257529
ENSG00000163293	HGNC:27194	chr4	15	15.363	0.00152914	0.00090071	0.00010047	0.00275843
ENSG00000164520	HGNC:16793	chr6	10	9.706	0.0011181	0.00090112	8.3727e-05	0.00298074
ENSG00000122224	HGNC:6730	chr1	23	29.302	0.00094923	0.00090118	8.34278e-05	0.0030137
ENSG00000214456	HGNC:33196	chr19	16	14.495	0.00115116	0.00090271	0.0001593	0.00247539
ENSG00000108417	HGNC:6455	chr17	16	18.538	0.00131438	0.00090346	6.1306e-05	0.0031733
ENSG00000271271	HGNC:28183	chr4	21	21.852	0.00279446	0.00090362	0.00010617	0.00265378
ENSG00000182938	HGNC:19658	chr17	19	24.226	0.00137011	0.00090364	0.00011198	0.00270425
ENSG00000165591	HGNC:26440	chrX	26	16.396	0.005535	0.00090391	8.97364e-05	0.00264897
ENSG00000136098	HGNC:7746	chr13	27	27.776	0.00097799	0.00090393	0.00019519	0.00232731
ENSG00000115488	HGNC:7759	chr2	17	11.151	0.00180224	0.000904	9.91756e-05	0.0027826
ENSG00000241127	HGNC:24857	chr7	6	10.939	0.00092952	0.00090434	0.00018431	0.00240277
ENSG00000153303	HGNC:21240	chr6	22	24.243	0.00137023	0.00090438	0.00011026	0.00275486
ENSG00000182177	HGNC:19770	chr2	11	10.891	0.0011041	0.00090452	0.00010374	0.0028292
ENSG00000143512	HGNC:25842	chr1	32	28.667	0.00125806	0.00090472	0.00014959	0.00252207
ENSG00000148120	HGNC:1361	chr9	29	42.125	0.00109303	0.00090489	0.00022229	0.00219818
ENSG00000075651	HGNC:9067	chr3	42	62.043	0.00104831	0.00090518	0.00017552	0.00239576
ENSG00000255501	HGNC:28861	chr11	4	3.8044	0.00126526	0.00090519	6.99984e-05	0.00310065
ENSG00000151704	HGNC:6255	chr11	8	11.224	0.00160719	0.00090535	0.00010764	0.00273551
ENSG00000162620	HGNC:28318	chr1	22	25.749	0.00127449	0.00090541	6.46802e-05	0.00315158
ENSG00000178401	HGNC:25802	chr12	9	10.082	0.00101197	0.00090736	8.031e-05	0.00305607
ENSG00000119227	HGNC:30596	chr3	10	15.951	0.00083766	0.00090755	0.00012095	0.00278597
ENSG00000179165	HGNC:18312	chr6	7	4.2782	0.00147525	0.00090799	8.69302e-05	0.00292213
ENSG00000154025	HGNC:23155	chr17	25	33.595	0.0009556	0.00090818	0.00010683	0.0028543
ENSG00000142273	HGNC:15961	chr19	19	24.413	0.00093431	0.00090841	0.00012777	0.00271616
ENSG00000127586	HGNC:18435	chr16	45	49.691	0.00124926	0.00090919	0.000105	0.00279159
ENSG00000110011	HGNC:5271	chr11	14	12.324	0.00104733	0.00090934	0.00016165	0.00250174
ENSG00000197826	HGNC:28554	chr4	13	12.399	0.00112729	0.00090963	0.00019437	0.00233242
ENSG00000162078	HGNC:30456	chr16	5	4.6043	0.00099448	0.00090973	8.17499e-05	0.00303942
ENSG00000204010	HGNC:23442	chr10	6	4.5273	0.00112042	0.00091	8.26909e-05	0.00304278
ENSG00000099337	HGNC:6281	chr19	5	7.8083	0.00119905	0.00091079	6.826e-05	0.00315439
ENSG00000151790	HGNC:11708	chr4	19	26.833	0.00144581	0.00091103	5.83078e-05	0.00320771
ENSG00000184210	HGNC:23250	chrX	15	13.675	0.0136112	0.00091132	7.01466e-05	0.00280822
ENSG00000118961	HGNC:26145	chr2	8	15.707	0.000977	0.00091223	0.00016525	0.00250825
ENSG00000129151	HGNC:964	chr11	18	18.05	0.00157789	0.00091248	9.70231e-05	0.00282891
ENSG00000163012	HGNC:30990	chr2	24	27.074	0.00149936	0.00091291	0.00011458	0.00271365
ENSG00000101473	HGNC:15919	chr20	11	18.192	0.00105951	0.00091328	0.00014647	0.00259704
ENSG00000066557	HGNC:26004	chr1	31	30.942	0.00170303	0.00091332	0.00014549	0.00250642
ENSG00000167165	HGNC:12538	chr2	13	19.431	0.00117371	0.00091366	0.00011466	0.0027693
ENSG00000156958	HGNC:4119	chr15	22	25.112	0.00108798	0.00091366	0.00019807	0.00233219
ENSG00000204889	HGNC:26707	chr17	16	19.42	0.0010029	0.000914	7.23539e-05	0.00316791
ENSG00000198483	HGNC:26323	chr1	43	51.293	0.00170116	0.00091413	0.00018402	0.00231229
ENSG00000105982	HGNC:17118	chr7	22	20.356	0.00216277	0.00091437	0.00030733	0.00189679
ENSG00000196177	HGNC:91	chr10	19	23.791	0.00201762	0.00091496	0.00016135	0.00242087
ENSG00000137875	HGNC:993	chr15	3	3.8688	0.00128871	0.00091498	6.74086e-05	0.00313846
ENSG00000164047	HGNC:1472	chr3	4	5.682	0.00097308	0.00091575	7.35119e-05	0.00315361
ENSG00000213822	HGNC:31949	chr19	12	11.141	0.00158816	0.00091597	7.74612e-05	0.00301213
ENSG00000166510	HGNC:24350	chr18	19	19.748	0.00146345	0.00091702	8.5285e-05	0.00296288
ENSG00000186567	HGNC:31951	chr19	14	13.789	0.00141106	0.00091789	0.00011409	0.00277
ENSG00000175356	HGNC:30425	chr11	40	54.758	0.0021245	0.0009179	0.00015376	0.0024339
ENSG00000099812	HGNC:27000	chr19	19	21.574	0.00210833	0.00091832	6.80099e-05	0.00307047
ENSG00000170423	HGNC:28926	chr12	23	23.35	0.00125703	0.00091833	9.56244e-05	0.00292172
ENSG00000168792	HGNC:26971	chr17	12	13.002	0.00123623	0.00091861	0.00012904	0.00268163
ENSG00000183323	HGNC:28924	chr5	18	25.997	0.00213935	0.00091932	0.00020592	0.00211742
ENSG00000181045	HGNC:14471	chr17	28	27.273	0.00118441	0.00091949	0.0001934	0.00236023
ENSG00000124780	HGNC:14465	chr6	9	10.591	0.00114179	0.00091949	9.5843e-05	0.00294687
ENSG00000151806	HGNC:25799	chr4	30	35.792	0.00180797	0.0009197	0.00026038	0.00200587
ENSG00000136697	HGNC:15552	chr2	8	6.7685	0.0014558	0.00091978	6.98859e-05	0.00311741
ENSG00000172361	HGNC:26530	chr18	28	28.561	0.00159156	0.00092007	0.00010925	0.0027581
ENSG00000141198	HGNC:11983	chr17	19	28.407	0.00102726	0.00092013	0.00023034	0.00223773
ENSG00000165078	HGNC:17245	chr8	27	30.112	0.00123398	0.0009202	7.31645e-05	0.00314374
ENSG00000112214	HGNC:17371	chr6	14	13.435	0.00114534	0.00092041	8.33092e-05	0.00305851
ENSG00000101435	HGNC:16233	chr20	13	5.8913	0.00148906	0.00092042	8.52974e-05	0.00297928
ENSG00000149742	HGNC:16261	chr11	26	22.345	0.00197257	0.00092065	7.65922e-05	0.00302058
ENSG00000122970	HGNC:14313	chr12	25	43.822	0.00078699	0.00092101	0.00020113	0.00242064
ENSG00000132275	HGNC:29030	chr11	17	20.049	0.00124825	0.00092101	0.00022115	0.0022406
ENSG00000129673	HGNC:19	chr17	5	8.5525	0.00090835	0.0009212	7.78956e-05	0.00315204
ENSG00000185291	HGNC:6012	chrX	34	22.977	0.004819	0.00092151	0.00010234	0.00264577
ENSG00000177752	HGNC:26825	chr4	9	11.606	0.00138309	0.00092261	0.0001181	0.00275131
ENSG00000224586	HGNC:4557	chr6	6	8.8292	0.00103364	0.00092274	8.06114e-05	0.00311553
ENSG00000145491	HGNC:24060	chr5	9	10.006	0.0018831	0.00092334	9.99654e-05	0.00281291
ENSG00000132744	HGNC:24104	chr11	9	10.97	0.00080715	0.00092418	7.18331e-05	0.00323217
ENSG00000118898	HGNC:9273	chr16	72	85.225	0.00124945	0.00092444	0.00017064	0.00245145
ENSG00000174448	HGNC:18066	chr18	7	11.016	0.00090977	0.00092449	0.00010242	0.00294965
ENSG00000140025	HGNC:20357	chr14	7	10.74	0.00093136	0.00092583	0.00012404	0.00281777
ENSG00000177984	HGNC:33777	chr9	5	9.3079	0.00112286	0.00092597	7.34098e-05	0.00314829
ENSG00000145626	HGNC:26625	chr5	19	18.741	0.0015722	0.00092624	8.46014e-05	0.00298949
ENSG00000182698	HGNC:33762	chr2	13	11.405	0.0019952	0.00092626	0.00013257	0.00251562
ENSG00000137462	HGNC:11848	chr4	13	22.146	0.00093961	0.00092641	0.00010804	0.0029097
ENSG00000073754	HGNC:1690	chr1	23	19.425	0.00179791	0.00092642	0.000121	0.00267074
ENSG00000129295	HGNC:16725	chr8	19	25.718	0.00090737	0.00092647	0.00013879	0.00273791
ENSG00000103599	HGNC:25721	chr15	40	53.204	0.00135918	0.00092652	0.00012229	0.00273823
ENSG00000137261	HGNC:21580	chr6	37	49.005	0.0010371	0.00092666	0.00015808	0.00258368
ENSG00000138587	HGNC:29636	chr15	32	32.443	0.00151739	0.00092682	0.00014032	0.00259977
ENSG00000173928	HGNC:26638	chr19	4	5.6094	0.00111114	0.00092686	8.70879e-05	0.00304894
ENSG00000146856	HGNC:27981	chr7	29	38.219	0.00101201	0.00092697	0.00019591	0.00240336
ENSG00000174827	HGNC:8821	chr1	13	11.727	0.00152695	0.00092715	0.0001092	0.00281331
ENSG00000204174	HGNC:9329	chr10	9	8.4593	0.00150649	0.00092743	8.64998e-05	0.00300302
ENSG00000171103	HGNC:26070	chr2	15	22.757	0.00123857	0.00092756	9.67666e-05	0.00294855
ENSG00000169064	HGNC:26245	chr3	37	46.146	0.00136585	0.00092784	0.00013467	0.00265328
ENSG00000121898	HGNC:26977	chr10	25	36.896	0.00123168	0.00092786	0.00018033	0.00244981
ENSG00000146839	HGNC:12857	chr7	102	114.43	0.0100732	0.00092791	8.26081e-05	0.00276058
ENSG00000172889	HGNC:20594	chr9	22	14.539	0.00168943	0.00092817	0.00013549	0.00262752
ENSG00000047617	HGNC:1183	chr12	42	56.545	0.00754031	0.00092837	0.00010054	0.00267466
ENSG00000204613	HGNC:10072	chr6	16	21.805	0.00106987	0.00092843	9.70182e-05	0.00300347
ENSG00000103381	HGNC:25632	chr16	11	12.544	0.00114176	0.00092947	0.0001693	0.00252117
ENSG00000175634	HGNC:10437	chr11	29	25.622	0.00137781	0.00092948	0.00018767	0.00240008
ENSG00000174165	HGNC:27387	chr11	6	8.3251	0.00095719	0.00093003	0.00013296	0.00277787
ENSG00000114200	HGNC:983	chr3	21	22.755	0.00127497	0.00093005	0.00015446	0.00257796
ENSG00000188290	HGNC:24149	chr1	6	3.53	0.00331509	0.0009302	5.04482e-05	0.0032379
ENSG00000163606	HGNC:24235	chr3	14	16.018	0.00091823	0.00093083	0.00010058	0.00299779
ENSG00000151470	HGNC:27025	chr4	8	10.746	0.00142853	0.00093106	0.00014138	0.00256885
ENSG00000053371	HGNC:389	chr1	15	15.125	0.00093989	0.00093127	0.00015308	0.00266464
ENSG00000156869	HGNC:27622	chr1	19	32.885	0.00074825	0.0009316	0.00017229	0.00261223
ENSG00000164010	HGNC:15743	chr1	17	21.854	0.00118272	0.00093173	0.00013464	0.00271169
ENSG00000134115	HGNC:2176	chr3	49	53.912	0.00123431	0.00093218	0.00023352	0.00222523
ENSG00000100104	HGNC:33910	chr22	12	12.181	0.00102579	0.00093237	0.00018779	0.00246679
ENSG00000137960	HGNC:18177	chr1	13	12.873	0.00117699	0.000934	0.00015445	0.00261079
ENSG00000256061	HGNC:21493	chr15	17	22.863	0.00107285	0.00093408	7.68084e-05	0.00319053
ENSG00000258873	HGNC:32179	chr19	12	12.815	0.00102328	0.00093428	8.20584e-05	0.00315154
ENSG00000182327	HGNC:33756	chr17	7	8.3724	0.0009858	0.00093432	6.47658e-05	0.00332632
ENSG00000109911	HGNC:1171	chr11	14	21.285	0.00091595	0.00093435	0.00026722	0.00217569
ENSG00000164893	HGNC:23092	chr8	18	15.114	0.00141449	0.00093527	5.31059e-05	0.00339948
ENSG00000128383	HGNC:17343	chr22	6	10.131	0.00104882	0.00093534	7.65002e-05	0.00319185
ENSG00000108679	HGNC:6564	chr17	11	12.737	0.00102605	0.00093564	0.00011772	0.00288503
ENSG00000106686	HGNC:25472	chr9	22	17.762	0.00122742	0.00093581	0.00017892	0.00248491
ENSG00000180644	HGNC:9360	chr10	10	14.263	0.00098022	0.00093673	9.82965e-05	0.00304237
ENSG00000174876	HGNC:475	chr1	4	2.6049	0.00093061	0.00093742	0.00021867	0.00237218
ENSG00000158816	HGNC:26538	chr1	49	48.87	0.00728858	0.00093744	0.00017713	0.00231449
ENSG00000188674	HGNC:34352	chr2	15	14.017	0.0021437	0.00093778	0.00010649	0.00281811
ENSG00000188649	HGNC:31666	chr10	15	23.91	0.00199426	0.00093805	0.00011875	0.00268849
ENSG00000160318	HGNC:28511	chr19	8	7.4978	0.000974	0.0009383	0.00015178	0.00268761
ENSG00000198520	HGNC:34345	chr1	11	20.688	0.00092694	0.00093846	7.6462e-05	0.00318262
ENSG00000241644	HGNC:6069	chr7	4	5.1808	0.0010755	0.00093917	9.60524e-05	0.00304049
ENSG00000181873	HGNC:27302	chr1	5	10.985	0.00074209	0.00093958	0.00011687	0.00296821
ENSG00000188505	HGNC:33739	chr19	13	13.92	0.00144339	0.00093967	8.40694e-05	0.00306546
ENSG00000143303	HGNC:24273	chr1	19	22.983	0.00094112	0.00093967	0.00021597	0.00238614
ENSG00000080511	HGNC:14423	chr19	6	10.379	0.00108499	0.00093981	7.72475e-05	0.00321197
ENSG00000041880	HGNC:273	chr3	23	26.234	0.00157091	0.00094002	0.00012735	0.00270747
ENSG00000114670	HGNC:18593	chr3	34	36.985	0.00111325	0.00094007	0.00013171	0.00277477
ENSG00000152292	HGNC:30439	chr2	7	7.6865	0.00167879	0.00094063	0.00010149	0.00291192
ENSG00000242612	HGNC:2754	chr16	14	12.75	0.00118155	0.00094127	0.00017505	0.002536
ENSG00000179088	HGNC:24729	chr12	13	10.115	0.00170473	0.00094133	7.95512e-05	0.0030912
ENSG00000148734	HGNC:17425	chr10	18	12.096	0.00151617	0.00094191	0.00019228	0.00239216
ENSG00000004700	HGNC:9948	chr12	31	31.974	0.00117391	0.00094207	0.00022249	0.0023147
ENSG00000105219	HGNC:25805	chr19	6	8.5911	0.00122355	0.00094274	8.43927e-05	0.00312793
ENSG00000177414	HGNC:28559	chr1	12	14.758	0.00102241	0.00094302	0.00011429	0.0029388
ENSG00000126602	HGNC:16264	chr16	42	38.477	0.00147518	0.00094315	0.00018836	0.00243468
ENSG00000110375	HGNC:12579	chr11	10	7.3248	0.00134711	0.00094361	0.00012919	0.00278465
ENSG00000079931	HGNC:21063	chr6	32	29.583	0.00128985	0.00094392	0.00015331	0.00262983
ENSG00000256394	HGNC:17537	chr4	21	22.117	0.0013604	0.00094425	0.0001147	0.00286493
ENSG00000170909	HGNC:29960	chr19	6	7.9312	0.0010471	0.00094441	0.00011943	0.00291388
ENSG00000101197	HGNC:13702	chr20	12	14.474	0.00116974	0.00094526	6.37884e-05	0.00336089
ENSG00000068120	HGNC:29932	chr17	18	25.884	0.00110699	0.00094588	0.00012006	0.00289076
ENSG00000136933	HGNC:16896	chr9	17	18.312	0.00204526	0.00094603	0.00015089	0.0025798
ENSG00000185888	HGNC:29625	chr1	8	11.791	0.00117801	0.00094616	4.88964e-05	0.0035522
ENSG00000104804	HGNC:12424	chr19	27	32.049	0.00117082	0.00094635	9.99257e-05	0.00297657
ENSG00000134028	HGNC:16299	chr8	25	27.116	0.00156752	0.00094647	0.00011254	0.00285815
ENSG00000180061	HGNC:34415	chr19	11	10.22	0.00113805	0.00094687	0.00010777	0.00297122
ENSG00000163071	HGNC:29579	chr4	24	30.948	0.00209096	0.00094728	7.50755e-05	0.00309844
ENSG00000118855	HGNC:25874	chr3	27	29.804	0.00118642	0.00094762	0.00022548	0.00232996
ENSG00000205809	HGNC:6375	chr12	13	10.752	0.00096392	0.00094775	8.47812e-05	0.00315682
ENSG00000113303	HGNC:26131	chr5	10	16.246	0.00101771	0.00094775	7.44346e-05	0.00328473
ENSG00000151838	HGNC:19847	chr14	20	38.596	0.00198167	0.00094782	7.72951e-05	0.0031066
ENSG00000105509	HGNC:4818	chr19	19	20.207	0.00127246	0.0009493	0.00011678	0.00288061
ENSG00000205045	HGNC:33920	chr17	15	14.041	0.00136417	0.00095008	0.00010139	0.00298286
ENSG00000135914	HGNC:5294	chr2	16	18.213	0.00125894	0.00095079	0.00021499	0.00235725
ENSG00000186818	HGNC:6608	chr19	20	21.745	0.00113537	0.0009511	0.00011019	0.00297099
ENSG00000167741	HGNC:26891	chr17	12	12.786	0.00152139	0.00095111	8.42145e-05	0.00311023
ENSG00000118690	HGNC:23045	chr6	20	36.77	0.00075364	0.00095112	0.00012155	0.00300933
ENSG00000167094	HGNC:26536	chr9	30	35.495	0.00150899	0.00095148	0.00011552	0.0028599
ENSG00000121797	HGNC:1612	chr3	0	0.78757	0.0009551	0.00095152	0.00012151	0.00292105
ENSG00000178750	HGNC:19300	chr3	10	9.829	0.00113174	0.00095158	8.89417e-05	0.00314902
ENSG00000204348	HGNC:2992	chr6	16	18.581	0.00105197	0.00095197	0.00013848	0.00280342
ENSG00000156239	HGNC:16021	chr21	8	8.2992	0.00150385	0.0009529	0.00016088	0.00255153
ENSG00000147316	HGNC:6954	chr8	42	37.685	0.00179343	0.00095303	0.00021064	0.00235192
ENSG00000159915	HGNC:30946	chr19	6	6.9733	0.00144359	0.00095325	0.00014271	0.00269249
ENSG00000187848	HGNC:15459	chr12	19	19.863	0.00154279	0.00095332	0.00014063	0.00271343
ENSG00000237693	HGNC:29597	chr5			0.00096402	0.00095408	8.01697e-05	0.00321696
ENSG00000108846	HGNC:54	chr17	52	73.086	0.00371103	0.00095426	9.42465e-05	0.00283981
ENSG00000171596	HGNC:4518	chr2	8	11.379	0.00094243	0.00095483	0.00011969	0.002977
ENSG00000163564	HGNC:28894	chr1	16	19.539	0.00142217	0.00095545	6.95973e-05	0.00327121
ENSG00000197641	HGNC:8944	chr18	10	14.728	0.00128667	0.00095549	0.00011518	0.00291776
ENSG00000169224	HGNC:29583	chr1	2	5.4399	0.00197201	0.00095567	7.02357e-05	0.00288571
ENSG00000157343	HGNC:21099	chr6	12	18.46	0.00159567	0.00095665	8.6197e-05	0.00308557
ENSG00000105479	HGNC:26560	chr19	17	26.509	0.00114242	0.00095704	6.29886e-05	0.00342494
ENSG00000125337	HGNC:6390	chr6	11	14.613	0.00117414	0.0009574	6.01654e-05	0.00345756
ENSG00000196388	HGNC:32224	chr17	15	12.225	0.0032603	0.00095798	7.19055e-05	0.00311942
ENSG00000070985	HGNC:14323	chr11	40	52.123	0.00138901	0.00095824	0.00010921	0.00295142
ENSG00000176383	HGNC:15683	chr12	10	11.222	0.00155467	0.00095834	4.08712e-05	0.00364407
ENSG00000139160	HGNC:28739	chr12	12	10.518	0.00203654	0.00095839	0.0001297	0.002682
ENSG00000186103	HGNC:30146	chr3	5	4.5851	0.00378656	0.00095854	0.00010605	0.00268851
ENSG00000120051	HGNC:26676	chr10	41	53.045	0.00171071	0.00095888	6.92623e-05	0.00322331
ENSG00000161551	HGNC:28673	chr19	9	14.733	0.00107745	0.00095904	0.00017204	0.00263778
ENSG00000143994	HGNC:17553	chr2	31	20.2	0.00094716	0.00096006	8.1853e-05	0.00322815
ENSG00000165325	HGNC:26344	chr11	24	34.087	0.00221375	0.00096043	0.000151	0.00260639
ENSG00000105808	HGNC:23181	chr7	2	5.2253	0.00095452	0.00096084	0.00011492	0.00299915
ENSG00000164855	HGNC:28797	chr7	17	18.604	0.0010814	0.00096117	0.00017364	0.00263419
ENSG00000059122	HGNC:25404	chr16	28	28.438	0.00330658	0.0009618	6.27435e-05	0.00317615
ENSG00000166396	HGNC:13902	chr18	14	16.702	0.00151838	0.00096208	9.16025e-05	0.00308915
ENSG00000185271	HGNC:31952	chr14	11	19.471	0.00117888	0.00096215	8.47713e-05	0.00320864
ENSG00000197948	HGNC:25463	chr5	47	46.518	0.0028443	0.00096264	0.00016037	0.00253433
ENSG00000198183	HGNC:15749	chr20	12	11.698	0.00144304	0.00096317	0.00010743	0.00298833
ENSG00000166153	HGNC:22952	chr12	13	11.569	0.00112436	0.0009636	8.54607e-05	0.00322553
ENSG00000177595	HGNC:16491	chr11	29	35.93	0.00102777	0.00096375	0.00015099	0.0027725
ENSG00000136696	HGNC:15564	chr2	5	8.7807	0.00114151	0.00096411	0.00011444	0.00299442
ENSG00000182983	HGNC:31930	chr3	19	19.606	0.00133165	0.0009644	0.00010886	0.00301137
ENSG00000176222	HGNC:19417	chr19	14	18.529	0.0013496	0.00096442	0.00015447	0.00271709
ENSG00000105825	HGNC:11761	chr7	6	9.6724	0.00120834	0.00096461	7.57214e-05	0.00328669
ENSG00000123191	HGNC:870	chr13	47	50.435	0.00194045	0.00096481	0.00020607	0.0023884
ENSG00000186529	HGNC:2646	chr19	24	24.423	0.00100064	0.00096481	8.41469e-05	0.00327245
ENSG00000172594	HGNC:17389	chr6	27	20.369	0.00197039	0.0009649	0.00018497	0.00247932
ENSG00000264424	HGNC:7574	chr17	92	105.06	0.00746064	0.00096495	0.00013941	0.00255926
ENSG00000188306	HGNC:34298	chr3	13	18.397	0.00093753	0.0009661	5.11464e-05	0.00367852
ENSG00000140987	HGNC:20812	chr16	16	15.435	0.00114173	0.0009666	0.00011524	0.00300162
ENSG00000131697	HGNC:19104	chr1	53	67.814	0.0008105	0.00096698	0.00014211	0.00288891
ENSG00000155719	HGNC:16378	chr16	24	48.771	0.00087642	0.00096778	0.00011347	0.00309113
ENSG00000123243	HGNC:21449	chr10	33	36.443	0.0103024	0.00096899	7.53139e-05	0.00299035
ENSG00000163516	HGNC:25527	chr2	40	42.17	0.00116697	0.0009702	0.00019169	0.00255572
ENSG00000181215	HGNC:33766	chr4	27	25.655	0.014015	0.00097049	0.00011819	0.00257217
ENSG00000166265	HGNC:16274	chr21	5	5.1691	0.00135063	0.00097073	0.00014544	0.00277239
ENSG00000174177	HGNC:28005	chr16	31	27.959	0.00143781	0.00097084	0.00013108	0.00285146
ENSG00000105467	HGNC:11502	chr19	12	8.9935	0.00131712	0.00097111	0.0001279	0.00290552
ENSG00000205678	HGNC:27365	chr4	19	21.227	0.00129832	0.00097119	9.25318e-05	0.0031587
ENSG00000128253	HGNC:9979	chr22	9	7.4526	0.00097637	0.00097195	8.85892e-05	0.00323965
ENSG00000071203	HGNC:13370	chr11	12	10.283	0.00200977	0.00097209	0.00010539	0.00289547
ENSG00000229183	HGNC:8886	chr11	0	0.23073	0.00182007	0.00097217	6.34212e-05	0.00336429
ENSG00000165568	HGNC:23437	chr10	17	17.963	0.00127996	0.0009724	0.00013901	0.00283861
ENSG00000160838	HGNC:26556	chr1	14	28.087	0.00165004	0.00097241	5.17219e-05	0.00335505
ENSG00000118231	HGNC:2411	chr2	6	7.7539	0.00652017	0.00097244	8.71968e-05	0.00280519
ENSG00000186523	HGNC:28268	chr8	9	7.5429	0.00100954	0.00097271	7.82484e-05	0.00330666
ENSG00000111344	HGNC:9873	chr12	28	40.262	0.00085297	0.00097314	0.0001321	0.00298106
ENSG00000109771	HGNC:25434	chr4	12	20.053	0.00215358	0.00097328	9.76438e-05	0.00301074
ENSG00000184163	HGNC:32308	chr1	11	10.895	0.00123772	0.00097352	0.00011515	0.00299419
ENSG00000241258	HGNC:17888	chr7	9	8.5675	0.00103728	0.00097384	0.00018403	0.00264372
ENSG00000053702	HGNC:23078	chr12	15	14.892	0.00172607	0.00097403	0.00010557	0.00300623
ENSG00000188869	HGNC:22995	chr15	39	49.249	0.00166262	0.00097432	0.00012363	0.00287942
ENSG00000121236	HGNC:16277	chr11	22	28.344	0.00112723	0.00097436	0.00014417	0.00283393
ENSG00000178038	HGNC:20605	chr3	47	55.372	0.00150561	0.00097439	0.00014322	0.00273294
ENSG00000142748	HGNC:3625	chr1	6	13.214	0.00128096	0.00097443	8.32426e-05	0.00323645
ENSG00000100365	HGNC:7662	chr22	13	17.253	0.00184905	0.00097489	0.00010044	0.00307391
ENSG00000158315	HGNC:16083	chr1	12	14.191	0.00131334	0.00097523	0.0001122	0.00304261
ENSG00000166118	HGNC:30614	chr11	12	12.99	0.00155568	0.00097531	0.00012009	0.00292112
ENSG00000087995	HGNC:25755	chr17	20	21.488	0.00098451	0.00097567	0.00013423	0.00293621
ENSG00000161010	HGNC:30817	chr5	9	12.432	0.00222407	0.0009759	0.00012244	0.00279759
ENSG00000188992	HGNC:18821	chr21	26	20.769	0.00120853	0.00097672	9.13539e-05	0.00321967
ENSG00000181481	HGNC:21158	chr17	14	15.195	0.00092297	0.00097677	0.00011999	0.00306657
ENSG00000197540	HGNC:4712	chr19	4	7.6216	0.00111286	0.00097723	9.02861e-05	0.00324991
ENSG00000204669	HGNC:27037	chr9	6	6.2121	0.00113311	0.00097737	7.42209e-05	0.00337019
ENSG00000171860	HGNC:1319	chr12	13	12.929	0.00138213	0.00097757	0.00014376	0.00281961
ENSG00000185028	HGNC:37268	chr5	13	11.623	0.00180293	0.00097815	0.00010705	0.00303756
ENSG00000114204	HGNC:8945	chr3	21	19.722	0.0015541	0.00097825	9.98862e-05	0.00307946
ENSG00000166736	HGNC:5297	chr11	18	23.403	0.00104478	0.00097839	0.00010163	0.00317604
ENSG00000145002	HGNC:32222	chr8	8	7.8445	0.0009855	0.00097855	6.7486e-05	0.00341604
ENSG00000099821	HGNC:9200	chr19	39	54.005	0.00121757	0.00097882	9.29825e-05	0.0031889
ENSG00000108786	HGNC:5210	chr17	7	9.7047	0.00102346	0.00097883	6.74206e-05	0.0034177
ENSG00000256229	HGNC:20807	chr19	7	5.4541	0.00131181	0.00098041	0.00013163	0.0029222
ENSG00000185842	HGNC:2945	chr1	23	21.461	0.00314781	0.00098048	0.00012699	0.00269652
ENSG00000105383	HGNC:1659	chr19	11	13.796	0.00134465	0.00098057	7.13493e-05	0.0033571
ENSG00000151164	HGNC:21700	chr12	20	21.244	0.00112468	0.00098073	0.00010178	0.00316433
ENSG00000137976	HGNC:28875	chr1	22	19.141	0.00117422	0.00098138	0.00011441	0.00306541
ENSG00000138316	HGNC:14899	chr10	32	60.627	0.00082175	0.00098145	0.00019294	0.00267113
ENSG00000187801	HGNC:28053	chr1	19	19.131	0.00178281	0.00098162	0.00014278	0.00278558
ENSG00000100483	HGNC:20352	chr14	14	11.006	0.0012678	0.00098264	0.0001723	0.00269574
ENSG00000154920	HGNC:24965	chr17	23	26.501	0.0024003	0.00098267	5.78416e-05	0.00341917
ENSG00000236027	HGNC:35426	chr11	2	3.1823	0.00151586	0.00098315	7.94217e-05	0.00329338
ENSG00000106436	HGNC:29825	chr7	5	10.263	0.00101981	0.0009833	9.34452e-05	0.00327483
ENSG00000099840	HGNC:26950	chr19	19	16.014	0.0021249	0.00098334	0.0001035	0.00303907
ENSG00000105072	HGNC:26141	chr19	16	21.864	0.00257769	0.00098349	0.0001082	0.00294673
ENSG00000172551	HGNC:30588	chr12	6	4.5151	0.00215305	0.00098403	0.00011577	0.00283032
ENSG00000166321	HGNC:18827	chr10	18	19.35	0.00132998	0.0009846	0.00018295	0.00262376
ENSG00000221955	HGNC:15595	chr3	30	33.219	0.00106616	0.00098486	0.0001933	0.00261474
ENSG00000146151	HGNC:21359	chr6	13	19.387	0.0010993	0.0009851	0.00021705	0.00250904
ENSG00000122852	HGNC:10798	chr10	6	8.0859	0.0015456	0.00098566	9.51852e-05	0.00316209
ENSG00000172243	HGNC:14558	chr12	15	11.117	0.00114796	0.00098581	0.00012048	0.0030467
ENSG00000196391	HGNC:33108	chr15	22	21.154	0.00136029	0.00098609	0.00013142	0.00291882
ENSG00000145649	HGNC:4708	chr5	9	9.6129	0.00106356	0.00098617	6.92235e-05	0.00349512
ENSG00000174851	HGNC:16688	chr11	14	13.713	0.00164189	0.00098649	0.00010801	0.00304023
ENSG00000170959	HGNC:20625	chr11	13	16.301	0.00113968	0.00098684	9.23704e-05	0.00326567
ENSG00000180479	HGNC:25000	chr19	19	20.977	0.00119222	0.00098711	0.00015526	0.00281655
ENSG00000171962	HGNC:25384	chr17	17	24.481	0.00097521	0.00098716	0.00018707	0.00269381
ENSG00000176531	HGNC:30499	chr19	33	35.702	0.00261084	0.00098722	0.00014033	0.0027562
ENSG00000144843	HGNC:269	chr3	10	13.212	0.00134965	0.00098724	0.00017197	0.00265421
ENSG00000213920	HGNC:28781	chr14	8	9.7714	0.00107065	0.00098734	0.00016073	0.00281701
ENSG00000163521	HGNC:28129	chr2	25	36.106	0.00078594	0.00098788	0.00010049	0.00333002
ENSG00000164821	HGNC:2763	chr8	0	1.9184	0.00237624	0.00098799	9.88388e-05	0.00269743
ENSG00000132026	HGNC:30310	chr19	14	12.897	0.00163538	0.00098825	0.00010749	0.00307043
ENSG00000125571	HGNC:15563	chr2	6	6.3573	0.00109894	0.00098854	6.74903e-05	0.00350443
ENSG00000169429	HGNC:6025	chr4	5	4.4773	0.0019073	0.00098869	0.00010238	0.00304981
ENSG00000115282	HGNC:25759	chr2	25	26.608	0.00176391	0.00098873	0.00013816	0.00283615
ENSG00000162482	HGNC:390	chr1	24	15.463	0.00103617	0.00098877	7.06244e-05	0.00345852
ENSG00000125775	HGNC:15756	chr20	11	13.154	0.00165753	0.00098885	0.00013373	0.00280525
ENSG00000168955	HGNC:26230	chr2	6	6.9696	0.00117007	0.00098887	0.00012977	0.0029816
ENSG00000172000	HGNC:25669	chr19	6	5.9491	0.00129102	0.00098905	0.00015253	0.00276569
ENSG00000170791	HGNC:28314	chr8	3	6.2792	0.00117914	0.00099144	0.00020244	0.00260371
ENSG00000136710	HGNC:28178	chr2	10	8.9293	0.00122315	0.00099202	0.00012481	0.00302533
ENSG00000181135	HGNC:27815	chr8	6	10.631	0.00108153	0.00099236	0.00012663	0.00303126
ENSG00000100665	HGNC:8948	chr14	12	11.456	0.00137477	0.00099242	9.5164e-05	0.00322421
ENSG00000151033	HGNC:29613	chr10	10	8.8446	0.00098058	0.0009926	6.93166e-05	0.00345811
ENSG00000153292	HGNC:18990	chr6	35	37.833	0.00274038	0.000993	0.00010571	0.00299947
ENSG00000187535	HGNC:29077	chr16	49	76.035	0.00090236	0.00099335	0.00019442	0.0026792
ENSG00000175329	HGNC:28084	chr22	7	7.6027	0.00167198	0.00099349	0.00010943	0.00304914
ENSG00000179046	HGNC:26378	chr4	9	12.174	0.00112152	0.00099361	6.16954e-05	0.00359621
ENSG00000138119	HGNC:3656	chr10	101	131.88	0.00229893	0.00099374	0.00017548	0.00257474
ENSG00000235109	HGNC:14097	chr6	14	19.02	0.0011613	0.0009939	0.00013233	0.00298517
ENSG00000154258	HGNC:39	chr17	78	88.007	0.00201867	0.00099395	0.00031567	0.00209821
ENSG00000181392	HGNC:26703	chr19	19	21.539	0.00139265	0.00099404	0.00012892	0.00296128
ENSG00000198624	HGNC:24487	chr5	19	21.725	0.00174226	0.00099412	0.00013712	0.00287367
ENSG00000172139	HGNC:31401	chr3	33	57.691	0.00152855	0.00099414	8.48156e-05	0.0032926
ENSG00000171360	HGNC:6456	chr17	15	18.787	0.00156684	0.0009948	7.67863e-05	0.00336072
ENSG00000205089	HGNC:33869	chr5	11	11.176	0.00231574	0.00099519	0.0001036	0.00297112
ENSG00000166840	HGNC:30519	chr11	6	12.909	0.00096932	0.00099525	8.25418e-05	0.00341679
ENSG00000163106	HGNC:17890	chr4	9	9.4502	0.00120605	0.00099546	0.00010177	0.00320513
ENSG00000081800	HGNC:10916	chr7	28	31.366	0.00165026	0.00099629	0.00013306	0.00285813
ENSG00000173805	HGNC:4812	chr17	35	28.285	0.00272734	0.0009963	0.00016726	0.00262945
ENSG00000129749	HGNC:13800	chr11	15	16.14	0.00121852	0.00099738	0.00014526	0.00292043
ENSG00000204516	HGNC:7091	chr6	9	14.628	0.00099249	0.00099831	9.26347e-05	0.00330071
ENSG00000077616	HGNC:14526	chr11	35	42.555	0.00215015	0.00099847	0.00015266	0.0027489
ENSG00000140749	HGNC:5953	chr16	6	10.908	0.00096136	0.00099863	0.00010579	0.00324108
ENSG00000198453	HGNC:25392	chr19	18	28.05	0.0013464	0.00099947	0.00018582	0.00266783
ENSG00000076258	HGNC:3772	chr1	18	22.712	0.00163515	0.00099949	0.00011426	0.00304739
ENSG00000171811	HGNC:25247	chr10	76	133.65	0.00134867	0.00099977	0.00013292	0.00279264
ENSG00000126773	HGNC:20349	chr14	35	37.528	0.0247282	0.00099986	8.75777e-05	0.00295473
ENSG00000188130	HGNC:6874	chr22	13	20.846	0.00121029	0.00099998	0.0001109	0.00317742
ENSG00000180815	HGNC:31689	chrX	47	44.84	0.0403991	0.00099999	9.54925e-05	0.00281485
ENSG00000109501	HGNC:12762	chr4	47	29.024	0.00179361	0.00100002	0.00022847	0.00243486
ENSG00000185467	HGNC:21839	chr7	23	24.254	0.00200646	0.00100022	0.00016031	0.00273261
ENSG00000145839	HGNC:6029	chr5	8	5.6877	0.00205974	0.00100023	0.00010944	0.00304182
ENSG00000125871	HGNC:16205	chr20	7	15.649	0.00090838	0.00100042	0.00015124	0.00297457
ENSG00000132911	HGNC:16454	chr5	7	12.492	0.00109664	0.00100108	0.00012809	0.00304719
ENSG00000109072	HGNC:12724	chr17	19	26.308	0.0010395	0.00100114	0.00016295	0.00286572
ENSG00000164746	HGNC:22247	chr7	17	16.106	0.00174251	0.00100163	8.65868e-05	0.00328853
ENSG00000162600	HGNC:29661	chr1	20	25.671	0.00097829	0.00100166	0.00018288	0.00277394
ENSG00000133048	HGNC:1932	chr1	11	19.696	0.00100357	0.00100185	9.03943e-05	0.00342681
ENSG00000181378	HGNC:25325	chr2	57	90.811	0.00129692	0.00100187	7.24581e-05	0.0034272
ENSG00000171291	HGNC:20873	chr19	3	4.0933	0.00158512	0.00100232	0.00013256	0.002824
ENSG00000168334	HGNC:14301	chr3	48	52.268	0.00317109	0.00100238	0.00012457	0.00284915
ENSG00000104043	HGNC:13536	chr15	56	63.93	0.00174359	0.00100323	0.00017365	0.00268247
ENSG00000027644	HGNC:6093	chr1	45	60.699	0.00103423	0.00100336	9.24859e-05	0.00332848
ENSG00000124256	HGNC:16176	chr20	20	18.126	0.00268399	0.00100338	0.00011063	0.00300173
ENSG00000168671	HGNC:27266	chr5	16	19.437	0.00175254	0.00100364	9.264e-05	0.00321889
ENSG00000134905	HGNC:25695	chr13	16	28.939	0.0008654	0.00100378	0.00015152	0.00299477
ENSG00000160401	HGNC:27843	chr9	20	25.15	0.00344775	0.00100379	9.52914e-05	0.00305497
ENSG00000136688	HGNC:15741	chr2	6	6.2884	0.00111665	0.00100384	7.71095e-05	0.00347393
ENSG00000259803	HGNC:27091	chr16	14	11.4	0.0127134	0.00100458	3.42871e-05	0.00359015
ENSG00000147853	HGNC:17376	chr9	7	9.4099	0.00111637	0.00100487	0.00018485	0.00273939
ENSG00000138769	HGNC:1782	chr4	25	24.397	0.00255808	0.00100494	0.00021113	0.00242879
ENSG00000108700	HGNC:10635	chr17	2	2.9194	0.00100598	0.00100505	9.82559e-05	0.00330191
ENSG00000126259	HGNC:18816	chr19	20	32.987	0.00106721	0.00100506	0.00010721	0.00320666
ENSG00000111671	HGNC:29522	chr12	4	9.1449	0.00135828	0.00100519	7.64007e-05	0.00345998
ENSG00000152213	HGNC:24046	chr13	3	2.682	0.00107071	0.00100522	8.13262e-05	0.00344635
ENSG00000203995	HGNC:32058	chr1	22	32.174	0.00107435	0.00100538	0.00010328	0.00326555
ENSG00000167380	HGNC:13019	chr19	25	30.135	0.00157358	0.00100753	0.00019219	0.00263509
ENSG00000145936	HGNC:6285	chr5	9	9.6282	0.00149768	0.00100755	0.00012007	0.00308573
ENSG00000084110	HGNC:4806	chr12	35	35.546	0.00213123	0.0010082	0.00022977	0.00243465
ENSG00000187554	HGNC:11851	chr1	20	21.02	0.00300251	0.0010083	0.00029994	0.00232665
ENSG00000166596	HGNC:16053	chr17	28	30.906	0.00137069	0.00100834	0.00012591	0.00303789
ENSG00000166394	HGNC:24376	chr11	14	13.825	0.00187437	0.00100845	0.0001066	0.00312469
ENSG00000023697	HGNC:24269	chr12	8	15.832	0.00088297	0.00100881	0.00011837	0.00322915
ENSG00000145879	HGNC:24643	chr5	2	4.2803	0.00121396	0.00100914	9.42746e-05	0.00330673
ENSG00000204618	HGNC:18064	chr6	9	13.188	0.00171085	0.00100918	7.48908e-05	0.00341923
ENSG00000237765	HGNC:27740	chr4	15	17.893	0.00202591	0.00100987	0.00010692	0.00309896
ENSG00000147697	HGNC:7151	chr8	22	25.14	0.00127713	0.00101007	9.36495e-05	0.00331558
ENSG00000272414	HGNC:44667	chr4	6	13.695	0.00367108	0.00101037	0.00011955	0.00277699
ENSG00000090402	HGNC:10856	chr3	99	112.47	0.00234605	0.00101075	0.00017699	0.00262916
ENSG00000133063	HGNC:1936	chr1	24	25.203	0.00169713	0.0010114	9.91227e-05	0.00325057
ENSG00000176623	HGNC:24285	chr8	16	19.183	0.00116104	0.00101205	0.0001664	0.00286512
ENSG00000127578	HGNC:30912	chr16	10	14.911	0.00119974	0.00101223	0.00010143	0.00327797
ENSG00000083454	HGNC:8536	chr17	21	23.875	0.00205854	0.00101226	0.00010136	0.00315212
ENSG00000253598	HGNC:22981	chr8	10	8.674	0.00100918	0.00101239	7.82272e-05	0.00346679
ENSG00000109674	HGNC:24573	chr4	17	23.592	0.00107424	0.00101251	0.00011909	0.00318411
ENSG00000177951	HGNC:19348	chr11	4	5.6939	0.00096605	0.00101283	0.00015977	0.00294655
ENSG00000164500	HGNC:22564	chr7	13	15.965	0.00225982	0.00101308	7.9681e-05	0.00334883
ENSG00000221926	HGNC:17241	chr17	16	21.531	0.00153382	0.00101327	0.00011493	0.00312462
ENSG00000188629	HGNC:12966	chr19	11	16.298	0.00134408	0.0010133	0.00013311	0.0030215
ENSG00000145975	HGNC:21362	chr6	16	22.227	0.00150259	0.00101336	0.00011889	0.00311348
ENSG00000167302	HGNC:26458	chr17	14	17.082	0.00129051	0.00101434	0.00013347	0.00303138
ENSG00000159905	HGNC:13014	chr19	5	6.0097	0.00124547	0.00101464	0.00012498	0.00311295
ENSG00000166796	HGNC:6544	chr11	11	13.685	0.00182415	0.00101471	9.49633e-05	0.00324178
ENSG00000072756	HGNC:17341	chr3	9	17.924	0.00113763	0.00101483	0.00021951	0.0026108
ENSG00000158488	HGNC:1638	chr1	24	19.264	0.00217386	0.00101484	9.4444e-05	0.0032238
ENSG00000111305	HGNC:19716	chr12	7	14.178	0.00147942	0.00101528	0.00017987	0.00268795
ENSG00000167186	HGNC:2244	chr16	9	10.459	0.00102085	0.00101597	0.00011633	0.0032293
ENSG00000100450	HGNC:4710	chr14	10	9.0008	0.00126848	0.00101601	8.11389e-05	0.00347914
ENSG00000198182	HGNC:28192	chr19	12	20.05	0.00124268	0.00101614	0.00014819	0.00295828
ENSG00000166959	HGNC:13380	chr11	8	10.168	0.00108686	0.00101692	9.60096e-05	0.00337995
ENSG00000140983	HGNC:21169	chr16	38	34.797	0.0013611	0.00101738	0.00011233	0.0031711
ENSG00000165526	HGNC:25898	chr11	12	16.726	0.00124337	0.00101801	0.00012894	0.00308387
ENSG00000114124	HGNC:17031	chr3	14	18.068	0.00215165	0.00101838	6.35282e-05	0.00354949
ENSG00000165807	HGNC:20097	chr14	18	23.371	0.00154347	0.00101839	0.0001049	0.00320023
ENSG00000139537	HGNC:29937	chr12	19	24.841	0.00107303	0.00101846	8.3417e-05	0.00351365
ENSG00000163626	HGNC:26801	chr4	20	16.908	0.00121634	0.00101905	0.00012657	0.00312541
ENSG00000134070	HGNC:6113	chr3	30	32.433	0.0014915	0.00101907	0.00015631	0.00286568
ENSG00000197937	HGNC:16447	chr19	6	5.2404	0.00127988	0.00101918	0.0001475	0.00298676
ENSG00000136925	HGNC:30087	chr9	19	23.361	0.00105881	0.00101935	0.00017825	0.00284388
ENSG00000100196	HGNC:6306	chr22	13	8.3067	0.0017365	0.00101998	0.00015413	0.00288116
ENSG00000100341	HGNC:24888	chr22	12	18.521	0.00108806	0.00102078	6.75237e-05	0.00374439
ENSG00000204941	HGNC:9522	chr19	27	18.215	0.00101039	0.00102165	7.17625e-05	0.00355605
ENSG00000130377	HGNC:24174	chr19	21	33.012	0.0010307	0.00102197	6.72581e-05	0.00359432
ENSG00000137500	HGNC:28108	chr11	10	15.427	0.00100291	0.0010225	0.00019345	0.00279848
ENSG00000129103	HGNC:20415	chr7	14	17.103	0.00101213	0.00102338	0.00014092	0.00310139
ENSG00000167098	HGNC:16252	chr20	22	25.09	0.00168951	0.00102343	9.94288e-05	0.00326014
ENSG00000125843	HGNC:15875	chr20	6	5.9166	0.00140721	0.00102362	9.07809e-05	0.00339124
ENSG00000169989	HGNC:18335	chr4	13	16.458	0.00213435	0.00102387	0.00010297	0.00310618
ENSG00000132517	HGNC:30225	chr17	9	10.347	0.00132194	0.00102413	0.00011305	0.00322137
ENSG00000198131	HGNC:16759	chr19	5	6.4504	0.00118278	0.00102418	0.0001642	0.00291684
ENSG00000144035	HGNC:18069	chr2			0.00103496	0.00102442	0.00010448	0.00331945
ENSG00000104941	HGNC:14241	chr19	20	30.792	0.00141088	0.00102461	0.00012633	0.00308553
ENSG00000114779	HGNC:28235	chr3	6	6.5799	0.00177482	0.00102471	0.00012309	0.00300155
ENSG00000156689	HGNC:24178	chr11	9	9.2792	0.00102041	0.00102528	8.08141e-05	0.00350028
ENSG00000105364	HGNC:14276	chr19	15	16.006	0.0040835	0.00102541	0.0002338	0.00234143
ENSG00000183850	HGNC:32470	chr19	6	5.4412	0.00128378	0.0010256	0.00012975	0.00313161
ENSG00000063854	HGNC:4805	chr16	8	14.005	0.00101386	0.00102569	0.00017195	0.00292035
ENSG00000186160	HGNC:20583	chr1	25	23.845	0.00101588	0.00102611	7.37468e-05	0.00355805
ENSG00000187456	HGNC:19950	chr17	12	12.027	0.00150406	0.00102653	8.07523e-05	0.0034743
ENSG00000175229	HGNC:24144	chr11	11	9.5281	0.00124851	0.00102654	0.00015441	0.00296973
ENSG00000188227	HGNC:33115	chr19	15	17.863	0.00135935	0.00102683	0.00014071	0.00303182
ENSG00000102837	HGNC:17190	chr13	11	16.529	0.00334882	0.00102711	0.00023329	0.00233859
ENSG00000134490	HGNC:31723	chr18	13	21.706	0.0009205	0.0010272	0.00018364	0.00288796
ENSG00000153283	HGNC:16892	chr3	22	32.379	0.00129841	0.00102748	0.00020513	0.00268318
ENSG00000187024	HGNC:27039	chr9	6	6.8124	0.00112252	0.00102818	0.00012599	0.00319557
ENSG00000166183	HGNC:20123	chr14	22	27.553	0.00148951	0.00102885	0.00020891	0.00265212
ENSG00000169126	HGNC:25583	chr10	41	46.127	0.00156647	0.00102898	0.00013662	0.00302942
ENSG00000189298	HGNC:13853	chr6	19	23.407	0.00107888	0.00102905	0.00016585	0.00294479
ENSG00000134321	HGNC:30908	chr2	19	14.741	0.00155215	0.00102913	0.00014085	0.00300019
ENSG00000254709	HGNC:38476	chr22	11	5.4842	0.00191667	0.00103028	9.28414e-05	0.0033387
ENSG00000155367	HGNC:20785	chr1	17	24.282	0.0020416	0.00103043	0.00014225	0.00297329
ENSG00000115221	HGNC:6161	chr2	35	37.606	0.00175826	0.00103076	0.00015372	0.00288328
ENSG00000104213	HGNC:8805	chr8	19	14.985	0.00196486	0.00103105	0.00012996	0.00303912
ENSG00000140675	HGNC:11037	chr16	24	30.043	0.00103971	0.00103125	0.00010905	0.00331465
ENSG00000100739	HGNC:1029	chr14	5	9.5764	0.00141756	0.0010314	0.00012468	0.00306963
ENSG00000162438	HGNC:2523	chr1	17	14.835	0.00193448	0.00103164	8.45396e-05	0.0034008
ENSG00000187054	HGNC:27954	chr4	24	26.247	0.002237	0.00103195	0.00011424	0.00314093
ENSG00000250067	HGNC:24785	chr19	9	12.338	0.00131384	0.00103222	0.00013582	0.00309015
ENSG00000196381	HGNC:26745	chr19			0.00103473	0.00103237	0.00014101	0.00311298
ENSG00000215187	HGNC:34242	chr9	13	11.35	0.00114169	0.00103249	0.0001217	0.00323841
ENSG00000197721	HGNC:2335	chr1	36	29.318	0.0010265	0.00103253	7.50674e-05	0.00357341
ENSG00000129566	HGNC:11726	chr14	98	138.32	0.00159122	0.00103257	0.00021563	0.0025742
ENSG00000196260	HGNC:18386	chr6	2	2.674	0.00122668	0.00103309	6.8212e-05	0.00365494
ENSG00000131050	HGNC:16203	chr20	10	11.28	0.00108637	0.0010334	9.98104e-05	0.00342129
ENSG00000177599	HGNC:23706	chr19			0.0010581	0.00103353	0.00010823	0.00332929
ENSG00000250799	HGNC:17325	chr19	22	26.429	0.00221889	0.00103368	0.00020323	0.00263211
ENSG00000112499	HGNC:10966	chr6	21	26.21	0.00164501	0.00103385	0.00013167	0.00306614
ENSG00000219073	HGNC:15945	chr1	17	15.545	0.00103093	0.00103405	8.8396e-05	0.00347532
ENSG00000216937	HGNC:26533	chr10	23	33.166	0.00252759	0.00103449	4.72166e-05	0.00499226
ENSG00000172663	HGNC:26142	chr11	13	9.7807	0.00257904	0.00103462	0.00016693	0.00271979
ENSG00000108176	HGNC:28908	chr10	10	12.633	0.00110314	0.00103471	0.00015949	0.00301984
ENSG00000007062	HGNC:9454	chr4	39	48.467	0.00242096	0.00103518	0.00014085	0.00292552
ENSG00000138658	HGNC:25654	chr4	73	88.272	0.0284922	0.00103538	0.00013509	0.00281115
ENSG00000167315	HGNC:83	chr18	16	18.602	0.00103227	0.00103546	0.00022963	0.00267453
ENSG00000069696	HGNC:3025	chr11	11	8.7018	0.00260587	0.00103588	6.58739e-05	0.00354657
ENSG00000142619	HGNC:18337	chr1	20	30.817	0.00138384	0.00103639	9.88743e-05	0.00339642
ENSG00000181264	HGNC:28280	chr11	5	9.7371	0.0009635	0.0010364	0.00015031	0.00310228
ENSG00000154589	HGNC:17156	chr8	7	8.7043	0.00126058	0.00103674	0.00013454	0.00313857
ENSG00000079101	HGNC:2096	chr18	18	20.38	0.00151688	0.00103682	0.00013051	0.00313303
ENSG00000096006	HGNC:16904	chr6	11	16.371	0.00161181	0.00103686	8.60716e-05	0.00350807
ENSG00000231213	HGNC:19952	chr3	14	12.919	0.00179534	0.00103719	7.92072e-05	0.00345266
ENSG00000161640	HGNC:15622	chr19	30	26.047	0.00142722	0.00103737	8.7614e-05	0.00347058
ENSG00000044459	HGNC:23432	chr9	75	76.551	0.0029922	0.0010377	0.00020622	0.00257198
ENSG00000256294	HGNC:13018	chr19	2	5.2133	0.00114747	0.00103776	0.00015088	0.00304933
ENSG00000173409	HGNC:29561	chr1	10	13.513	0.00101793	0.00103807	0.00018422	0.00290097
ENSG00000113249	HGNC:17866	chr5	11	14.414	0.0012278	0.00103893	0.00015574	0.00303354
ENSG00000166741	HGNC:7861	chr11	10	7.9723	0.0014721	0.00103895	9.49023e-05	0.00340244
ENSG00000109743	HGNC:1118	chr4	17	18.767	0.00191589	0.00103945	0.00016819	0.00285916
ENSG00000134326	HGNC:27015	chr2	10	11.747	0.00129558	0.0010398	0.00014183	0.00308816
ENSG00000178460	HGNC:26368	chr8	18	29.526	0.00118392	0.00103988	0.00010442	0.00338381
ENSG00000125731	HGNC:16885	chr19	15	22.502	0.00134332	0.00104035	8.47487e-05	0.0035316
ENSG00000196209	HGNC:16247	chr20	7	11.703	0.00097166	0.00104119	0.00010021	0.00350591
ENSG00000132623	HGNC:15803	chr20	19	29.78	0.00162991	0.00104158	0.00012108	0.00318253
ENSG00000164989	HGNC:29828	chr9	72	73.35	0.00319034	0.00104158	0.00020232	0.00261431
ENSG00000087237	HGNC:1869	chr16	33	29.42	0.00230949	0.00104158	6.50547e-05	0.00359364
ENSG00000112874	HGNC:18826	chr5	17	19.184	0.00151372	0.00104189	0.0001481	0.00301516
ENSG00000124257	HGNC:16156	chr20	6	6.476	0.00129303	0.00104234	0.00010428	0.00336814
ENSG00000183103	HGNC:28659	chr19	8	8.6784	0.00141437	0.00104236	7.6778e-05	0.0036011
ENSG00000152467	HGNC:23712	chr19	10	10.495	0.0014753	0.00104281	8.31721e-05	0.00352242
ENSG00000099256	HGNC:23333	chr10	18	15.629	0.00296373	0.00104302	9.03195e-05	0.00329999
ENSG00000187151	HGNC:19705	chr11	16	18.737	0.00163149	0.00104306	9.29656e-05	0.00341517
ENSG00000148604	HGNC:9990	chr10	14	12.651	0.00143623	0.00104341	0.00013108	0.00315718
ENSG00000109047	HGNC:9937	chr17	12	9.4756	0.0016487	0.00104412	0.00013655	0.00308682
ENSG00000266967	HGNC:28417	chr17	16	21.94	0.00228887	0.0010442	0.00010375	0.00324869
ENSG00000072080	HGNC:11256	chr2	18	12.726	0.00163929	0.00104491	0.00013785	0.0030919
ENSG00000181143	HGNC:15582	chr19	232	340.64	0.00333564	0.00104554	8.52281e-05	0.00326604
ENSG00000121410	HGNC:5	chr19	15	19.119	0.0010119	0.00104629	8.65704e-05	0.00353845
ENSG00000166359	HGNC:26999	chr19	15	20.88	0.00106703	0.00104654	9.86919e-05	0.00348312
ENSG00000213265	HGNC:12369	chr7	14	13.918	0.00223918	0.00104672	5.80949e-05	0.00372198
ENSG00000132256	HGNC:16276	chr11	9	15.504	0.00098541	0.00104694	0.00012879	0.00327872
ENSG00000129465	HGNC:10021	chr14	22	22.981	0.00154324	0.00104814	0.00017324	0.0028887
ENSG00000196748	HGNC:21250	chr6	1	2.5789	0.00109056	0.00104827	9.2544e-05	0.00353189
ENSG00000086504	HGNC:14484	chr16	11	12.348	0.00156296	0.0010486	9.05952e-05	0.00346114
ENSG00000090659	HGNC:1641	chr19	20	21.134	0.00192899	0.00104876	8.24922e-05	0.00350715
ENSG00000205078	HGNC:37236	chr16	19	15.78	0.00295402	0.00104919	0.00011223	0.00317602
ENSG00000176402	HGNC:17495	chr7	6	8.7463	0.00116335	0.00104937	0.00016879	0.00299718
ENSG00000214954	HGNC:34303	chr8	9	12.12	0.0061718	0.00104949	0.00013361	0.00277002
ENSG00000157330	HGNC:28567	chr1	6	7.4551	0.00166986	0.00105009	8.77961e-05	0.00349951
ENSG00000155754	HGNC:14438	chr2	36	64.698	0.00153914	0.0010513	0.00012841	0.00307029
ENSG00000149582	HGNC:25890	chr11	16	15.524	0.0010895	0.00105218	0.00018409	0.00294279
ENSG00000166800	HGNC:28335	chr11	14	13.151	0.00169614	0.00105235	9.09936e-05	0.00344675
ENSG00000176020	HGNC:24075	chr3	7	10.525	0.00129381	0.00105241	0.00012442	0.00325527
ENSG00000161036	HGNC:21769	chr7	31	32.003	0.00135767	0.00105251	0.00015982	0.00301549
ENSG00000198885	HGNC:29371	chr2	16	17.782	0.00122897	0.00105265	0.00014466	0.0031217
ENSG00000113600	HGNC:1358	chr5	34	29.895	0.00250477	0.0010527	0.00022182	0.0025864
ENSG00000172482	HGNC:341	chr2	14	21.295	0.0008999	0.00105286	9.05361e-05	0.00365564
ENSG00000121310	HGNC:23408	chr1	17	20.335	0.00144521	0.00105291	0.00018734	0.00285021
ENSG00000074276	HGNC:18231	chr5	41	62.639	0.00173672	0.00105296	0.00012782	0.00314955
ENSG00000182521	HGNC:19841	chr14	16	17.511	0.00549469	0.00105309	0.00010835	0.00308852
ENSG00000167751	HGNC:6363	chr19	7	9.6169	0.00104615	0.00105352	8.53961e-05	0.0035766
ENSG00000133678	HGNC:25804	chr10	5	6.9662	0.00114781	0.00105402	0.00013326	0.00325704
ENSG00000163993	HGNC:10504	chr4	2	2.5034	0.00154361	0.00105444	8.77935e-05	0.00352101
ENSG00000156510	HGNC:23302	chr10	29	44.728	0.00162881	0.00105518	0.00013387	0.00310457
ENSG00000198019	HGNC:3614	chr1	13	9.3139	0.00104938	0.00105538	9.3324e-05	0.00352364
ENSG00000150628	HGNC:17333	chr4	14	14.463	0.00138599	0.0010561	0.00010886	0.00337035
ENSG00000221909	HGNC:25401	chr7	13	16.728	0.00159121	0.00105625	0.00016306	0.00296885
ENSG00000167858	HGNC:15534	chr17	12	17.925	0.00155817	0.0010567	8.76221e-05	0.00349476
ENSG00000183060	HGNC:26571	chr15	6	8.8627	0.00123562	0.0010568	0.00017834	0.00295626
ENSG00000151655	HGNC:6167	chr10	39	46.645	0.001476	0.00105689	0.0001637	0.00295804
ENSG00000243137	HGNC:9521	chr19	35	21.326	0.00107231	0.00105731	8.04015e-05	0.00363106
ENSG00000093217	HGNC:12839	chr3	34	34.751	0.00159398	0.00105743	0.00015575	0.00300523
ENSG00000155542	HGNC:28508	chr5	9	16.321	0.00154241	0.00105746	0.00012236	0.00324397
ENSG00000157036	HGNC:3347	chr3	16	14.763	0.0018174	0.00105757	0.00021249	0.00270402
ENSG00000143921	HGNC:13887	chr2	30	29.801	0.00197691	0.00105773	0.0001967	0.00274873
ENSG00000244734	HGNC:4827	chr11	10	3.7729	0.0717041	0.001058	4.35823e-05	0.0035463
ENSG00000176194	HGNC:1976	chr18	8	8.035	0.00112478	0.00105812	0.0001542	0.00313223
ENSG00000120647	HGNC:28203	chr12	30	31.137	0.00209884	0.00105817	0.00020733	0.00271554
ENSG00000006059	HGNC:6450	chr17	23	19.116	0.00368689	0.00105824	8.16258e-05	0.00343026
ENSG00000167332	HGNC:15195	chr11	6	6.6729	0.00141448	0.00105905	0.00015303	0.00307548
ENSG00000146350	HGNC:21485	chr6	52	72.461	0.00114886	0.00105919	0.00016956	0.00299349
ENSG00000204475	HGNC:19077	chr6	6	8.088	0.0011953	0.00105922	0.00011815	0.00336396
ENSG00000188004	HGNC:27647	chr1	11	9.0729	0.00347485	0.00105929	0.00013876	0.00293435
ENSG00000146250	HGNC:21387	chr6	14	12.992	0.00203864	0.00105952	0.00012742	0.00316568
ENSG00000157060	HGNC:16788	chr1	26	26.271	0.00152091	0.00105972	0.00016585	0.00297901
ENSG00000168569	HGNC:28464	chr11	7	6.444	0.00186518	0.00106098	0.00011024	0.00326609
ENSG00000185345	HGNC:8607	chr6	14	25.428	0.00093037	0.00106125	0.00022374	0.00282339
ENSG00000239713	HGNC:17357	chr22	28	22.913	0.00189413	0.00106187	9.68523e-05	0.00343403
ENSG00000162722	HGNC:24150	chr1	15	14.677	0.00141627	0.00106206	0.00014381	0.00311355
ENSG00000186583	HGNC:30510	chr8	15	18.537	0.00304923	0.00106216	0.00010679	0.00324738
ENSG00000221923	HGNC:37249	chr19	4	4.952	0.00129641	0.00106226	0.00015925	0.00306932
ENSG00000161652	HGNC:28518	chr19	9	13.586	0.0020978	0.00106227	5.8761e-05	0.00378795
ENSG00000074771	HGNC:7890	chr6	26	34.351	0.00116743	0.00106251	9.19462e-05	0.00357765
ENSG00000139151	HGNC:19218	chr12	23	31.791	0.0011628	0.00106253	7.90448e-05	0.00374081
ENSG00000104731	HGNC:25272	chr16	39	26.607	0.00208476	0.00106257	0.00024011	0.00259146
ENSG00000141977	HGNC:24580	chr19	12	9.8325	0.00168495	0.00106283	0.0001027	0.00342771
ENSG00000140093	HGNC:15996	chr14	15	13.355	0.00266245	0.00106288	0.00029175	0.00231423
ENSG00000159674	HGNC:11253	chr4	19	13.349	0.00155083	0.0010631	0.00016541	0.00299217
ENSG00000244414	HGNC:4888	chr1	12	12.635	0.00106373	0.00106329	8.80048e-05	0.00359576
ENSG00000108384	HGNC:9820	chr17	20	19.475	0.00241438	0.00106335	0.00010942	0.0032724
ENSG00000205754	HGNC:32934	chr12	34	25.771	0.00967567	0.00106383	9.44125e-05	0.00320088
ENSG00000120440	HGNC:21211	chr6	3	2.8462	0.00141835	0.0010642	8.32719e-05	0.00362153
ENSG00000152672	HGNC:25357	chr2	22	24.042	0.00195752	0.00106424	0.00010919	0.00331833
ENSG00000258223	HGNC:39125	chr7	12	10.136	0.0016932	0.00106437	8.60528e-05	0.00356086
ENSG00000124019	HGNC:26224	chr2	9	12.053	0.00213111	0.00106468	0.00011341	0.00327477
ENSG00000228278	HGNC:8499	chr9	10	12.579	0.00102937	0.0010647	7.58182e-05	0.00369771
ENSG00000197415	HGNC:25735	chr3	35	37.984	0.00192709	0.00106477	0.00016133	0.00296298
ENSG00000109272	HGNC:8862	chr4	4	3.0159	0.00119646	0.00106498	9.57287e-05	0.00355784
ENSG00000173890	HGNC:23693	chr3	6	9.3574	0.00148388	0.00106578	8.07395e-05	0.00364844
ENSG00000137364	HGNC:12014	chr6	10	14.753	0.00129994	0.00106583	0.0001673	0.0030475
ENSG00000170925	HGNC:11736	chrX	3	3.9243	0.0065771	0.00106595	0.00013843	0.00274867
ENSG00000176244	HGNC:17715	chr10	2	5.2489	0.00128765	0.00106635	9.63148e-05	0.00351843
ENSG00000182923	HGNC:25815	chr3	38	39.463	0.00178231	0.00106648	0.00019626	0.00280635
ENSG00000178597	HGNC:33131	chr4			0.00106811	0.00106658	6.39639e-05	0.00380368
ENSG00000096264	HGNC:6732	chr6	11	12.631	0.00171845	0.00106681	0.00013806	0.00314847
ENSG00000006555	HGNC:26067	chr1	12	19.312	0.00146009	0.00106719	0.00013069	0.0031963
ENSG00000187806	HGNC:33733	chr15	12	12.789	0.00110781	0.00106767	0.00013902	0.0032666
ENSG00000137210	HGNC:21384	chr6	10	6.0644	0.00395355	0.00106849	8.59279e-05	0.00339748
ENSG00000160781	HGNC:30132	chr1	7	8.5097	0.0010675	0.00106889	0.00017509	0.00306298
ENSG00000136250	HGNC:548	chr7	27	39.154	0.00124726	0.00106929	0.00019003	0.00289298
ENSG00000255561	HGNC:25110	chr11	17	21.702	0.00154357	0.00107069	0.00015127	0.00310439
ENSG00000128346	HGNC:18589	chr22	18	13.844	0.00227263	0.00107095	0.00012941	0.00316608
ENSG00000204852	HGNC:26113	chr12	25	28.324	0.00130202	0.0010711	0.00017623	0.00299066
ENSG00000152147	HGNC:20044	chr2	6	6.1395	0.00109431	0.00107146	7.81334e-05	0.00378078
ENSG00000164776	HGNC:8930	chr7	24	26.994	0.00112469	0.00107148	0.00016044	0.0031441
ENSG00000054392	HGNC:18270	chr1	17	30.449	0.00095353	0.00107172	0.00022292	0.002855
ENSG00000138172	HGNC:23493	chr10	8	8.5643	0.00120947	0.00107197	0.00024247	0.00270594
ENSG00000188488	HGNC:8723	chr14	12	10.943	0.00122273	0.00107209	6.70236e-05	0.00388711
ENSG00000166448	HGNC:25429	chr7	14	17.57	0.00122027	0.00107323	0.00017091	0.00305729
ENSG00000115598	HGNC:5999	chr2	21	30.585	0.00123778	0.00107336	0.0001463	0.00319779
ENSG00000156049	HGNC:4382	chr9	23	18.814	0.00198704	0.00107348	0.00015363	0.00304761
ENSG00000204140	HGNC:21251	chr6	6	4.0768	0.00139303	0.00107352	0.00011467	0.00338803
ENSG00000258429	HGNC:30012	chr16	7	5.2773	0.00126795	0.00107367	8.66485e-05	0.00368608
ENSG00000143450	HGNC:8097	chr1	8	10.031	0.00147406	0.00107458	0.00014457	0.00317605
ENSG00000042493	HGNC:1474	chr2	20	19.934	0.00236178	0.00107473	0.0001598	0.00298476
ENSG00000100228	HGNC:9775	chr22	17	20.416	0.00186117	0.00107473	0.00015682	0.00304032
ENSG00000134461	HGNC:23471	chr10	15	16.661	0.0009985	0.00107502	0.00014104	0.00332525
ENSG00000196812	HGNC:20813	chr6	11	12.433	0.00160528	0.00107503	0.00012818	0.0032478
ENSG00000108244	HGNC:6438	chr17	20	21.731	0.00137527	0.00107557	9.28053e-05	0.00359799
ENSG00000136273	HGNC:5309	chr7	9	13.984	0.00128656	0.00107562	0.00014011	0.00324326
ENSG00000257046	HGNC:54403	chr12	36	32.232	0.0093434	0.0010757	9.89001e-05	0.00321627
ENSG00000165131	HGNC:21750	chr7	5	4.3965	0.00233127	0.00107635	0.0001191	0.00330045
ENSG00000166152	HGNC:28479	chr16	10	14.412	0.00159251	0.00107662	7.94534e-05	0.00369872
ENSG00000112877	HGNC:25547	chr5	29	29.221	0.00236278	0.00107691	0.00011082	0.00328599
ENSG00000124159	HGNC:6910	chr20	16	23.823	0.0012034	0.00107785	0.00012048	0.00338198
ENSG00000104324	HGNC:16910	chr8	21	20.426	0.00167387	0.00107825	0.00031875	0.0023929
ENSG00000143954	HGNC:29595	chr2	10	9.002	0.00188138	0.00107866	8.81781e-05	0.00358289
ENSG00000130529	HGNC:17993	chr19	54	61.621	0.00246019	0.00107876	0.00021113	0.00268165
ENSG00000204020	HGNC:23452	chr10	10	18.042	0.00122141	0.00107905	9.32392e-05	0.00364101
ENSG00000130304	HGNC:10995	chr19	26	29.408	0.00108417	0.00107943	0.00024154	0.00276388
ENSG00000188976	HGNC:24517	chr1	43	41.785	0.001739	0.00107974	0.00016027	0.00305379
ENSG00000156050	HGNC:19854	chr14	24	31.032	0.00133908	0.00108	0.00020012	0.00289586
ENSG00000186272	HGNC:12958	chr19	1	3.2157	0.00123918	0.0010804	0.00015727	0.00316494
ENSG00000167969	HGNC:2703	chr16	16	12.404	0.00220577	0.00108197	0.00022116	0.00272847
ENSG00000163464	HGNC:6026	chr2	9	7.2725	0.00183317	0.00108201	0.00013895	0.00319481
ENSG00000183066	HGNC:28389	chr22	11	11.229	0.00149157	0.00108326	9.65533e-05	0.00358229
ENSG00000118804	HGNC:24854	chr4	15	11.48	0.0216555	0.00108388	7.22772e-05	0.00338179
ENSG00000197992	HGNC:26705	chr12	9	13.019	0.00127668	0.00108407	0.00011744	0.00345399
ENSG00000174562	HGNC:20453	chr19	4	8.3128	0.00100848	0.00108462	0.00010152	0.00363923
ENSG00000106479	HGNC:34519	chr7	24	38.726	0.00121768	0.00108513	9.64604e-05	0.00361165
ENSG00000112343	HGNC:10059	chr6	15	20.707	0.00183793	0.00108522	0.00011779	0.00334437
ENSG00000204909	HGNC:32951	chr5	3	4.5602	0.00202518	0.0010854	8.93255e-05	0.00356737
ENSG00000138772	HGNC:541	chr4	19	22.058	0.0018201	0.00108577	0.00016973	0.00303584
ENSG00000187942	HGNC:32071	chr1	7	10.581	0.00143343	0.00108597	8.74317e-05	0.00368348
ENSG00000114544	HGNC:31046	chr3	21	23.508	0.00115251	0.00108618	0.00022262	0.00285991
ENSG00000197808	HGNC:21629	chr19	15	22.678	0.00130772	0.0010872	0.0002039	0.00292441
ENSG00000113734	HGNC:1082	chr5	11	14.62	0.0012272	0.00108757	0.00023872	0.00278587
ENSG00000197766	HGNC:2771	chr19	8	8.2769	0.00130035	0.0010877	0.00010802	0.00354047
ENSG00000132185	HGNC:18504	chr1	14	15.322	0.00136127	0.00108775	9.39128e-05	0.00364065
ENSG00000042832	HGNC:11764	chr8	110	143.87	0.00177279	0.00108782	0.00015351	0.00302296
ENSG00000175874	HGNC:14272	chr2	7	8.6785	0.00156872	0.001088	0.00014383	0.00323596
ENSG00000160688	HGNC:24671	chr1	8	24.363	0.00097258	0.00108821	0.00017044	0.00319933
ENSG00000153406	HGNC:24987	chr16	9	11.805	0.00118965	0.00108836	0.00015147	0.00326101
ENSG00000167554	HGNC:26687	chr19	6	6.1328	0.00116154	0.00108848	0.0001471	0.00328376
ENSG00000101251	HGNC:15897	chr20	32	36.359	0.00109446	0.00108865	6.17967e-05	0.0039123
ENSG00000244067	HGNC:4627	chr6	10	9.829	0.00105696	0.00108883	6.49744e-05	0.00388592
ENSG00000057149	HGNC:10569	chr18	20	14.714	0.00106277	0.00108914	8.57018e-05	0.00371777
ENSG00000165487	HGNC:31830	chr13	29	26.16	0.00181438	0.00108919	0.00028252	0.00250299
ENSG00000028116	HGNC:12719	chr2	21	29.12	0.00124272	0.0010898	0.00016932	0.00313627
ENSG00000112116	HGNC:16404	chr6	3	6.552	0.00156896	0.00108992	8.73335e-05	0.00359503
ENSG00000115129	HGNC:19373	chr2	15	13.758	0.00226025	0.00109053	0.00011385	0.00331141
ENSG00000162383	HGNC:10945	chr1	17	19.453	0.00139862	0.0010907	9.49904e-05	0.00364217
ENSG00000204482	HGNC:14189	chr6	4	3.4749	0.0023006	0.00109072	5.0794e-05	0.00403181
ENSG00000198003	HGNC:28303	chr19	26	32.394	0.00103147	0.00109103	9.21143e-05	0.00376474
ENSG00000139974	HGNC:19863	chr14	29	27.144	0.00158544	0.00109139	0.00028211	0.00256328
ENSG00000104915	HGNC:11428	chr19	14	14.579	0.00180686	0.00109161	8.56648e-05	0.00366336
ENSG00000166246	HGNC:25081	chr16	28	25.283	0.00284964	0.00109193	0.00011306	0.00335054
ENSG00000140104	HGNC:20126	chr14	16	13.75	0.00164696	0.00109201	0.00012188	0.00338721
ENSG00000179300	HGNC:22997	chrX	14	10.749	0.00645627	0.00109246	0.00014084	0.00304735
ENSG00000163492	HGNC:26821	chr2	59	73.513	0.0157237	0.00109272	0.00010459	0.00322939
ENSG00000143149	HGNC:412	chr1	20	25.528	0.00123316	0.00109312	0.00023302	0.00281095
ENSG00000188739	HGNC:28965	chr1	22	21.939	0.00117785	0.00109315	0.000253	0.00274541
ENSG00000204930	HGNC:30762	chr9	14	17.245	0.00182771	0.00109328	8.01183e-05	0.00371494
ENSG00000153790	HGNC:21722	chr7	20	28.601	0.00195892	0.00109366	9.97193e-05	0.00351371
ENSG00000186509	HGNC:14724	chr11	5	6.1632	0.00154908	0.00109383	0.00010709	0.00351723
ENSG00000119913	HGNC:11721	chr10	16	18.914	0.0024302	0.00109402	0.00013171	0.00321874
ENSG00000164039	HGNC:32389	chr4	12	14.128	0.0017646	0.0010944	0.00012299	0.0033699
ENSG00000205209	HGNC:27616	chr19	4	3.3832	0.0015784	0.00109527	0.00010057	0.00357829
ENSG00000079112	HGNC:1756	chr8	27	38.683	0.00203458	0.00109632	0.00017719	0.00299782
ENSG00000248487	HGNC:24538	chr3	9	11.228	0.00101874	0.00109638	0.00021996	0.00294808
ENSG00000120327	HGNC:8685	chr5	19	16.472	0.00126998	0.00109643	0.00010171	0.00367165
ENSG00000196433	HGNC:750	chrX	25	15.833	0.0116756	0.001097	9.86631e-05	0.00324661
ENSG00000151006	HGNC:34407	chr16	25	25.615	0.00106703	0.00109724	7.93655e-05	0.00380088
ENSG00000253309	HGNC:24774	chr13	11	16.319	0.00110633	0.00109793	8.70998e-05	0.00383137
ENSG00000161091	HGNC:28299	chr19	26	25.375	0.00126653	0.00109814	0.00010287	0.00362706
ENSG00000176170	HGNC:11240	chr17	11	12.904	0.00136989	0.00109828	8.09438e-05	0.00386817
ENSG00000167261	HGNC:23028	chr16	16	18.431	0.00161838	0.00109852	0.00022184	0.00281179
ENSG00000204300	HGNC:32390	chr11	5	7.3306	0.0011018	0.00109949	9.13399e-05	0.00374535
ENSG00000172748	HGNC:27268	chr8	19	18.01	0.00250494	0.00109988	0.0002028	0.00284859
ENSG00000133020	HGNC:7578	chr17	86	99.983	0.0245018	0.00110013	0.0001356	0.00294494
ENSG00000104450	HGNC:11212	chr8	21	39.728	0.0009896	0.00110038	0.00015461	0.00332296
ENSG00000144410	HGNC:21011	chr2	27	20.53	0.0041656	0.00110048	0.00019695	0.00281986
ENSG00000136542	HGNC:4127	chr2	26	36.761	0.00145284	0.00110054	0.00013829	0.00331498
ENSG00000102897	HGNC:25074	chr16	11	7.6703	0.00138937	0.00110059	0.00020044	0.00297645
ENSG00000117226	HGNC:4184	chr1	28	28.628	0.00214624	0.00110059	0.00015644	0.00306125
ENSG00000167916	HGNC:18527	chr17	24	23.349	0.00386599	0.00110065	0.00010127	0.00342095
ENSG00000177685	HGNC:28703	chr11	15	13.207	0.00297648	0.00110073	7.17393e-05	0.00371205
ENSG00000185792	HGNC:22941	chr19	37	37.191	0.00204685	0.00110082	0.000202	0.00289146
ENSG00000140463	HGNC:969	chr15	27	31.45	0.00111095	0.00110157	0.00020537	0.00301734
ENSG00000180773	HGNC:19660	chr11	24	21.151	0.00145587	0.00110219	0.00020367	0.002961
ENSG00000198924	HGNC:17660	chr10	21	40.507	0.00130021	0.00110244	0.00025277	0.00272725
ENSG00000166509	HGNC:2052	chr16	14	9.8758	0.0012495	0.00110359	9.92745e-05	0.00370124
ENSG00000146243	HGNC:17368	chr6	10	12.102	0.00130813	0.00110384	0.00018196	0.00310891
ENSG00000183137	HGNC:21561	chr6	16	25.847	0.00153503	0.00110425	0.00029068	0.002585
ENSG00000095970	HGNC:17761	chr6	12	10.214	0.00159872	0.00110428	8.30168e-05	0.00378549
ENSG00000173930	HGNC:23612	chr5	18	31.859	0.0010138	0.00110455	0.00013723	0.00345187
ENSG00000154485	HGNC:14357	chr10	16	20.249	0.00254938	0.00110496	8.14091e-05	0.00374939
ENSG00000141560	HGNC:25700	chr17	13	13.305	0.00175076	0.00110545	0.00011204	0.00350033
ENSG00000204920	HGNC:12940	chr19	8	5.4529	0.00117704	0.00110547	0.00014358	0.00337186
ENSG00000206531	HGNC:24665	chr3	6	12.647	0.00109505	0.00110633	6.37787e-05	0.00405393
ENSG00000165076	HGNC:29211	chr7	10	12.918	0.00135383	0.00110641	9.17295e-05	0.00377975
ENSG00000183011	HGNC:28212	chr17	8	5.897	0.15504	0.00110659	6.49277e-05	0.00304969
ENSG00000186603	HGNC:28242	chr1	8	10.021	0.0010904	0.00110664	0.00010679	0.00362926
ENSG00000180251	HGNC:11077	chr2	24	30.695	0.00121404	0.00110724	0.00014284	0.00337502
ENSG00000152254	HGNC:28906	chr2	21	16.248	0.00110367	0.00110782	8.39318e-05	0.00380715
ENSG00000170439	HGNC:28276	chr12	3	7.8707	0.00125753	0.001109	0.00010318	0.00367317
ENSG00000182264	HGNC:28539	chr19	14	18.725	0.00111205	0.00110911	0.00015912	0.00329912
ENSG00000124523	HGNC:14933	chr6	16	19.679	0.00127072	0.00111083	0.00016189	0.00327675
ENSG00000184544	HGNC:32423	chr17	12	12.903	0.00268062	0.00111086	0.00011617	0.0033914
ENSG00000187773	HGNC:31729	chr18	9	7.82	0.00184133	0.00111089	8.74545e-05	0.00371894
ENSG00000197838	HGNC:2608	chr19	12	17.856	0.0011323	0.00111124	6.8847e-05	0.00394459
ENSG00000186452	HGNC:28779	chr12	9	11.021	0.00110435	0.00111144	7.61386e-05	0.00398806
ENSG00000215704	HGNC:29995	chr1	11	16.371	0.00109175	0.00111174	9.62499e-05	0.00372747
ENSG00000167851	HGNC:19319	chr17	11	14.911	0.00118137	0.00111188	0.00012666	0.00352291
ENSG00000197632	HGNC:8584	chr18	17	16.617	0.00126147	0.00111221	8.04238e-05	0.00392562
ENSG00000121716	HGNC:18297	chr7	7	9.572	0.00112146	0.00111239	0.00012009	0.00356625
ENSG00000162623	HGNC:24757	chr1	6	11.222	0.00096944	0.0011124	0.00016719	0.00330205
ENSG00000130513	HGNC:30142	chr19	9	7.2646	0.00130566	0.00111295	7.9374e-05	0.00392041
ENSG00000204611	HGNC:28062	chr19	3	3.3574	0.00120693	0.00111308	0.00020116	0.00306547
ENSG00000166819	HGNC:9076	chr15	18	21.177	0.00194761	0.00111347	0.00014381	0.00327846
ENSG00000170379	HGNC:26878	chr7	10	6.9146	0.00109279	0.00111356	7.78027e-05	0.00387977
ENSG00000152763	HGNC:26252	chr1	33	47.273	0.00154254	0.00111382	0.00024016	0.00280843
ENSG00000214511	HGNC:28044	chr12	5	5.0007	0.00154921	0.00111396	0.00013794	0.00339284
ENSG00000137033	HGNC:16028	chr9	13	11.349	0.00186824	0.00111405	0.0001271	0.00332843
ENSG00000249428	HGNC:51180	chr4	19	21.062	0.0156179	0.00111428	7.27112e-05	0.00352306
ENSG00000149179	HGNC:28720	chr11	18	20.77	0.00125987	0.00111432	0.00026298	0.00277051
ENSG00000165623	HGNC:25205	chr10	8	8.6825	0.00193975	0.00111513	0.00013393	0.00335877
ENSG00000124839	HGNC:16523	chr2	3	8.1878	0.00099183	0.00111581	8.66551e-05	0.00389407
ENSG00000163840	HGNC:30323	chr3	13	26.394	0.00107279	0.00111602	9.34007e-05	0.00384797
ENSG00000203791	HGNC:33787	chr10	12	15.512	0.00140786	0.00111637	0.0001461	0.00333933
ENSG00000150667	HGNC:21674	chr15	22	25.083	0.00223919	0.00111671	0.0001261	0.00337583
ENSG00000153093	HGNC:25621	chr2	26	32.896	0.00185433	0.00111679	0.0002163	0.00287006
ENSG00000180376	HGNC:27709	chr3	55	56.684	0.00299661	0.0011169	0.00025521	0.00260576
ENSG00000255181	HGNC:41910	chr8	4	5.1629	0.00217354	0.00111736	6.17943e-05	0.00400328
ENSG00000159763	HGNC:8993	chr7	5	5.8284	0.00155059	0.00111739	0.00012056	0.00351435
ENSG00000146221	HGNC:11693	chr6	16	16.748	0.00260336	0.0011176	0.00011013	0.00344302
ENSG00000129317	HGNC:25276	chr12	13	24.522	0.00123626	0.00111785	0.0001484	0.00339929
ENSG00000180481	HGNC:28592	chr12	11	12.517	0.00108973	0.00111789	0.0001246	0.00358034
ENSG00000146410	HGNC:21115	chr6	11	16.443	0.0015685	0.00111799	0.00014549	0.0033373
ENSG00000109061	HGNC:7567	chr17	91	100.18	0.0153346	0.001118	0.00014468	0.00299075
ENSG00000152475	HGNC:25164	chr19	9	9.0557	0.00146854	0.00111805	9.7698e-05	0.00372565
ENSG00000090512	HGNC:3658	chr3	12	14.182	0.00116738	0.00111809	0.00012565	0.0035878
ENSG00000125815	HGNC:2480	chr20	4	5.2068	0.00135426	0.0011182	9.51912e-05	0.00376089
ENSG00000079150	HGNC:3723	chr2	11	10.426	0.00152688	0.00111855	0.00015712	0.00327637
ENSG00000153822	HGNC:6262	chr17	16	14.31	0.00191296	0.00111873	0.0002402	0.0027947
ENSG00000173124	HGNC:31665	chr10	14	21.764	0.00140936	0.00111894	0.00010347	0.00369394
ENSG00000173157	HGNC:17178	chr12	77	111.65	0.00177066	0.00112011	0.00014523	0.00318598
ENSG00000189433	HGNC:4286	chr1	5	5.4937	0.00214244	0.00112069	0.00020937	0.00285305
ENSG00000071991	HGNC:1758	chr18	25	31.205	0.00133312	0.00112118	0.00017187	0.00322301
ENSG00000139192	HGNC:30683	chr12	17	20.839	0.00242472	0.0011212	0.00016268	0.00315195
ENSG00000156219	HGNC:725	chr4	22	22.044	0.00203922	0.00112122	0.00013676	0.00333197
ENSG00000162891	HGNC:6002	chr1	9	9.072	0.00154329	0.00112129	0.00013997	0.00337782
ENSG00000158473	HGNC:1637	chr1	12	19.529	0.00136203	0.00112172	0.00011448	0.00360341
ENSG00000162399	HGNC:16512	chr1	14	11.762	0.00175648	0.00112194	0.00014231	0.00336599
ENSG00000253537	HGNC:8705	chr5	21	25.593	0.0016778	0.00112256	0.00013582	0.00337622
ENSG00000132840	HGNC:1048	chr5	21	18.329	0.00185555	0.00112293	0.00021367	0.00294379
ENSG00000240021	HGNC:25366	chr1	12	14.263	0.00210992	0.00112348	9.72763e-05	0.00365913
ENSG00000197375	HGNC:10969	chr5	24	24.861	0.00162395	0.00112373	0.0002122	0.00296839
ENSG00000161249	HGNC:25063	chr19	23	30.887	0.00284936	0.00112377	0.00016785	0.00307085
ENSG00000152936	HGNC:26683	chr12	18	22.755	0.00207473	0.00112385	0.00010175	0.00364602
ENSG00000157429	HGNC:12981	chr16	10	13.83	0.00124503	0.00112448	0.0001383	0.00348662
ENSG00000186431	HGNC:3608	chr19	11	10.968	0.00138867	0.0011247	8.23946e-05	0.00394751
ENSG00000150873	HGNC:26324	chr2	6	6.2865	0.00191124	0.00112486	9.79753e-05	0.00367472
ENSG00000189144	HGNC:26420	chr19	18	20.631	0.00136065	0.00112503	0.00016533	0.00327149
ENSG00000095981	HGNC:14464	chr6	7	9.2284	0.00136763	0.0011257	0.00011337	0.003643
ENSG00000151575	HGNC:29585	chr15	30	25.833	0.00158527	0.00112572	0.00021011	0.00298629
ENSG00000081386	HGNC:29161	chr9	15	24.395	0.00172778	0.00112577	0.00015499	0.00326153
ENSG00000171989	HGNC:21481	chr15	2	4.1285	0.00114107	0.0011262	0.00010951	0.00368743
ENSG00000136235	HGNC:4462	chr7	36	28.247	0.00256366	0.00112645	0.00028622	0.00260729
ENSG00000180071	HGNC:23643	chr9	22	36.714	0.00113458	0.00112653	8.60695e-05	0.00386579
ENSG00000144026	HGNC:25894	chr2	16	17.085	0.00183408	0.00112657	0.00017078	0.00316827
ENSG00000135226	HGNC:13479	chr4	24	19.788	0.00112979	0.0011271	8.00592e-05	0.00391635
ENSG00000145826	HGNC:6550	chr5	5	7.1587	0.00158206	0.00112727	8.1628e-05	0.00389829
ENSG00000167346	HGNC:14249	chr11	15	13.64	0.00114855	0.00112776	8.47167e-05	0.00393794
ENSG00000197362	HGNC:21806	chr7	21	26.404	0.00140406	0.00112778	0.00016919	0.00325906
ENSG00000105398	HGNC:11458	chr19	20	15.178	0.00206285	0.00112809	0.00015651	0.00323094
ENSG00000187630	HGNC:19731	chr14	10	10.567	0.00115066	0.0011301	8.62231e-05	0.00387902
ENSG00000177398	HGNC:12560	chr21	58	64.356	0.00110024	0.00113034	4.60184e-05	0.00422065
ENSG00000137413	HGNC:17300	chr6	18	16.878	0.00297952	0.00113056	0.00029665	0.0024963
ENSG00000162747	HGNC:3620	chr1	10	10.035	0.00114609	0.00113104	4.77043e-05	0.00420875
ENSG00000120889	HGNC:11905	chr8	9	18.51	0.0011134	0.00113122	0.00012794	0.00362611
ENSG00000129450	HGNC:10878	chr19	10	17.549	0.00108959	0.00113169	0.00010343	0.00382095
ENSG00000204290	HGNC:1142	chr6	17	19.607	0.00821668	0.00113218	6.02295e-05	0.00373277
ENSG00000186334	HGNC:19659	chr5	8	20.264	0.00107364	0.00113275	8.36521e-05	0.00399264
ENSG00000117481	HGNC:31802	chr1	13	22.614	0.00164603	0.00113311	0.0002062	0.00301009
ENSG00000167103	HGNC:28711	chr9	10	17.903	0.00118325	0.00113355	7.18952e-05	0.00419105
ENSG00000146707	HGNC:9203	chr7	6	8.7483	0.00112999	0.00113384	0.00012108	0.00363637
ENSG00000123552	HGNC:20080	chr6	31	39.594	0.00211798	0.00113388	0.00035883	0.00236235
ENSG00000112038	HGNC:8156	chr6	17	19.509	0.00131601	0.00113442	0.00024752	0.00290426
ENSG00000214063	HGNC:11859	chr11	12	13.755	0.00140532	0.00113464	0.00014554	0.00343433
ENSG00000197355	HGNC:28082	chr9	11	16.955	0.00113818	0.00113481	0.00016223	0.0033993
ENSG00000189045	HGNC:32525	chr5	12	18.928	0.00532099	0.0011352	0.00012627	0.00317223
ENSG00000197506	HGNC:16484	chr9	36	38.27	0.00219277	0.00113585	0.00011575	0.00349658
ENSG00000119328	HGNC:1364	chr9	9	10.651	0.001938	0.00113616	0.00014119	0.00340931
ENSG00000189182	HGNC:20411	chr12	20	23.011	0.00204117	0.00113646	0.0001051	0.00362076
ENSG00000125872	HGNC:16208	chr20	15	17.259	0.00134616	0.00113728	0.00017885	0.00324303
ENSG00000173535	HGNC:11906	chr8	8	7.3137	0.00153621	0.00113773	0.00011031	0.0036926
ENSG00000164440	HGNC:21617	chr6	21	27.347	0.00425876	0.00113782	0.00016975	0.00308147
ENSG00000124574	HGNC:52	chr6	50	67.28	0.00139534	0.00113813	0.00019698	0.00310151
ENSG00000139344	HGNC:28577	chr12	14	18.771	0.00153594	0.0011389	0.00011265	0.00366558
ENSG00000101282	HGNC:16175	chr20	11	11.289	0.00151351	0.00113932	0.00018153	0.0032086
ENSG00000042062	HGNC:16168	chr20	35	44.364	0.00145504	0.0011403	0.00015395	0.00333572
ENSG00000181666	HGNC:4928	chr19	28	26.639	0.00199051	0.00114051	0.00017081	0.00315909
ENSG00000262664	HGNC:24203	chr17	8	6.2231	0.00189367	0.00114069	8.72426e-05	0.00388308
ENSG00000205643	HGNC:33710	chr22	6	4.0667	0.00118536	0.00114156	0.0002374	0.0030047
ENSG00000111729	HGNC:13257	chr12	8	11.046	0.00132259	0.00114162	0.00012228	0.00363647
ENSG00000168228	HGNC:22917	chr4	20	30.615	0.00124951	0.00114165	0.0002626	0.00285587
ENSG00000136247	HGNC:18471	chr7	13	13.483	0.00124706	0.00114175	0.00014381	0.00351219
ENSG00000151715	HGNC:25194	chr11	15	12.036	0.00254922	0.00114247	9.55948e-05	0.00369507
ENSG00000140279	HGNC:13273	chr15	82	77.59	0.00429299	0.00114268	0.00038098	0.00232867
ENSG00000187860	HGNC:33854	chr22	32	31.263	0.00206587	0.00114286	0.00017243	0.00318624
ENSG00000164430	HGNC:21367	chr6	14	16.918	0.00202926	0.00114308	0.00011129	0.00362328
ENSG00000166220	HGNC:23511	chr10	15	16.13	0.00151276	0.00114311	9.92595e-05	0.00381664
ENSG00000216588	HGNC:40040	chr19	4	7.2773	0.0013032	0.00114325	0.00013648	0.00358806
ENSG00000137760	HGNC:25189	chr11	11	27.338	0.00100577	0.00114348	0.00023697	0.00305434
ENSG00000222046	HGNC:32576	chr1	14	18.115	0.00114774	0.00114381	0.00010753	0.00377192
ENSG00000165071	HGNC:26572	chr8	16	16.786	0.00169671	0.00114418	0.00014082	0.00343541
ENSG00000242220	HGNC:11657	chr21	5	8.7805	0.00173327	0.00114446	9.08147e-05	0.00384339
ENSG00000198707	HGNC:29021	chr12	104	124.31	0.00211335	0.00114451	0.00029497	0.00261981
ENSG00000100024	HGNC:16297	chr22	19	22.203	0.0020623	0.00114495	0.00014664	0.00328856
ENSG00000109736	HGNC:16894	chr4	17	19.422	0.00137697	0.00114532	0.00019861	0.00316129
ENSG00000018699	HGNC:25986	chr2	30	51.916	0.00113741	0.00114553	0.000243	0.00297483
ENSG00000227471	HGNC:37281	chr7	27	17.254	0.00114927	0.00114604	6.70179e-05	0.00410216
ENSG00000196597	HGNC:33110	chr9	18	24.741	0.00129205	0.00114629	0.00019897	0.00317327
ENSG00000085465	HGNC:8524	chr1	9	21.718	0.00124625	0.00114737	0.00017402	0.00332904
ENSG00000127743	HGNC:5982	chr5	3	6.1942	0.00128097	0.00114775	8.88564e-05	0.00396702
ENSG00000131738	HGNC:6451	chr17	23	19.476	0.00283579	0.00114792	9.85438e-05	0.00365776
ENSG00000116745	HGNC:10294	chr1	24	30.386	0.00265917	0.00114808	9.96227e-05	0.00363769
ENSG00000204866	HGNC:32929	chr19	5	6.0372	0.00219159	0.00114818	0.00011266	0.00359533
ENSG00000166455	HGNC:26525	chr16	11	11.006	0.00193759	0.00114828	8.87714e-05	0.00383678
ENSG00000101448	HGNC:15932	chr20	8	12.117	0.00139263	0.00114867	7.59028e-05	0.00410909
ENSG00000183401	HGNC:26996	chr19	12	21.673	0.00144375	0.00114867	0.00016665	0.00333501
ENSG00000183747	HGNC:32017	chr16	34	33.188	0.00113176	0.00114872	8.57153e-05	0.00395837
ENSG00000182793	HGNC:19662	chr6	14	9.7606	0.00111509	0.00114911	6.33799e-05	0.00414598
ENSG00000069812	HGNC:16005	chr1	4	4.7824	0.00122162	0.00114918	0.00014455	0.00354816
ENSG00000163357	HGNC:26539	chr1	33	39.64	0.00225522	0.00114922	5.41066e-05	0.00418516
ENSG00000173557	HGNC:27938	chr2	7	8.1253	0.00137063	0.00114976	9.46656e-05	0.00391901
ENSG00000160993	HGNC:21900	chr7	3	9.6648	0.00099258	0.00114994	0.00015073	0.00354973
ENSG00000156222	HGNC:11001	chr15	31	33.425	0.00154412	0.00115028	0.00020597	0.0030981
ENSG00000125449	HGNC:26168	chr17	3	6.3585	0.00110012	0.00115061	0.00013324	0.00365114
ENSG00000129204	HGNC:12629	chr17	63	79.757	0.00115388	0.00115069	0.0001203	0.0037082
ENSG00000103184	HGNC:29032	chr16	34	36.202	0.00123501	0.00115131	0.00013857	0.00357642
ENSG00000169814	HGNC:1122	chr3	12	14.906	0.00106319	0.00115184	0.00022608	0.00312244
ENSG00000105750	HGNC:13160	chr19	6	5.0538	0.00120347	0.00115189	0.00017265	0.0033772
ENSG00000214050	HGNC:13618	chr8	15	19.006	0.00143994	0.00115197	0.00023702	0.00299108
ENSG00000214087	HGNC:27902	chr17	8	6.5546	0.00116903	0.00115198	0.00013582	0.00361246
ENSG00000186026	HGNC:13078	chr19	6	6.1668	0.00134305	0.00115214	0.0001253	0.00366764
ENSG00000149050	HGNC:13006	chr11	25	23.272	0.00185324	0.00115223	0.00019375	0.00313794
ENSG00000237440	HGNC:32468	chr19	5	5.0656	0.00121829	0.0011524	0.00015961	0.00346136
ENSG00000172890	HGNC:29832	chr11	32	45.77	0.00145162	0.00115286	0.00015543	0.00338004
ENSG00000130167	HGNC:30725	chr19	9	10.561	0.001203	0.00115315	7.87311e-05	0.00413141
ENSG00000170442	HGNC:6463	chr12	12	16.264	0.00168459	0.00115383	8.47392e-05	0.00396959
ENSG00000122136	HGNC:23380	chr9	9	9.2248	0.00113221	0.00115399	7.659e-05	0.00405401
ENSG00000105278	HGNC:29189	chr19	39	40.081	0.00180756	0.00115405	0.00023177	0.00295117
[truncated: 17,072 more rows]

## Sheet: gene_info
Column name	Description
ensg	Ensembl gene ID
hgnc	HGNC gene ID
chrom	Chromosome

## Sheet: gene_structure_features
Column name	Description
CDS_GC	GC content of CDS
3UTR_length	3' UTR length
3UTR_GC	GC content of 3' UTR
transcript_length	Transcript length
num_exons	Number of exons
transcript_GC	GC content of transcript
5UTR_length	5' UTR length
5UTR_GC	GC content of 5' UTR
CDS_length	CDS length
Transcript_count	Number of transcripts

## Sheet: gene_expression_features
Column name	Description
tau	Tissue specificity of gene expression (0, broadly expressed to 1, tissue specific)
GTEx.1	Gene expression feature, curated for PoPS
GTEx.2	Gene expression feature, curated for PoPS
GTEx.3	Gene expression feature, curated for PoPS
GTEx.4	Gene expression feature, curated for PoPS
GTEx.5	Gene expression feature, curated for PoPS
GTEx.6	Gene expression feature, curated for PoPS
GTEx.7	Gene expression feature, curated for PoPS
GTEx.8	Gene expression feature, curated for PoPS
GTEx.9	Gene expression feature, curated for PoPS
GTEx.10	Gene expression feature, curated for PoPS
GTEx.11	Gene expression feature, curated for PoPS
GTEx.12	Gene expression feature, curated for PoPS
GTEx.13	Gene expression feature, curated for PoPS
GTEx.14	Gene expression feature, curated for PoPS
GTEx.15	Gene expression feature, curated for PoPS
GTEx.16	Gene expression feature, curated for PoPS
GTEx.17	Gene expression feature, curated for PoPS
GTEx.18	Gene expression feature, curated for PoPS
GTEx.19	Gene expression feature, curated for PoPS
GTEx.20	Gene expression feature, curated for PoPS
GTEx.21	Gene expression feature, curated for PoPS
GTEx.22	Gene expression feature, curated for PoPS
GTEx.23	Gene expression feature, curated for PoPS
GTEx.24	Gene expression feature, curated for PoPS
GTEx.25	Gene expression feature, curated for PoPS
GTEx.26	Gene expression feature, curated for PoPS
GTEx.27	Gene expression feature, curated for PoPS
GTEx.28	Gene expression feature, curated for PoPS
GTEx.29	Gene expression feature, curated for PoPS
GTEx.30	Gene expression feature, curated for PoPS
GTEx.31	Gene expression feature, curated for PoPS
GTEx.32	Gene expression feature, curated for PoPS
GTEx.33	Gene expression feature, curated for PoPS
GTEx.34	Gene expression feature, curated for PoPS
GTEx.35	Gene expression feature, curated for PoPS
GTEx.36	Gene expression feature, curated for PoPS
GTEx.37	Gene expression feature, curated for PoPS
GTEx.38	Gene expression feature, curated for PoPS
GTEx.39	Gene expression feature, curated for PoPS
GTEx.40	Gene expression feature, curated for PoPS
GTEx.41	Gene expression feature, curated for PoPS
GTEx.42	Gene expression feature, curated for PoPS
GTEx.43	Gene expression feature, curated for PoPS
GTEx.44	Gene expression feature, curated for PoPS
GTEx.45	Gene expression feature, curated for PoPS
GTEx.46	Gene expression feature, curated for PoPS
GTEx.47	Gene expression feature, curated for PoPS
GTEx.48	Gene expression feature, curated for PoPS
GTEx.49	Gene expression feature, curated for PoPS
GTEx.50	Gene expression feature, curated for PoPS
GTEx.51	Gene expression feature, curated for PoPS
GTEx.52	Gene expression feature, curated for PoPS
GTEx.53	Gene expression feature, curated for PoPS
GTEx_brain.1	Gene expression feature, curated for PoPS
GTEx_brain.2	Gene expression feature, curated for PoPS
GTEx_brain.3	Gene expression feature, curated for PoPS
GTEx_brain.4	Gene expression feature, curated for PoPS
GTEx_brain.5	Gene expression feature, curated for PoPS
GTEx_brain.6	Gene expression feature, curated for PoPS
GTEx_brain.7	Gene expression feature, curated for PoPS
GTEx_brain.8	Gene expression feature, curated for PoPS
GTEx_brain.9	Gene expression feature, curated for PoPS
GTEx_brain.10	Gene expression feature, curated for PoPS
GTEx_brain.11	Gene expression feature, curated for PoPS
GTEx_brain.12	Gene expression feature, curated for PoPS
GTEx_brain.13	Gene expression feature, curated for PoPS
Franke.1	Gene expression feature, curated for PoPS
Franke.2	Gene expression feature, curated for PoPS
Franke.3	Gene expression feature, curated for PoPS
Franke.4	Gene expression feature, curated for PoPS
Franke.5	Gene expression feature, curated for PoPS
Franke.6	Gene expression feature, curated for PoPS
Franke.7	Gene expression feature, curated for PoPS
Franke.8	Gene expression feature, curated for PoPS
Franke.9	Gene expression feature, curated for PoPS
Franke.10	Gene expression feature, curated for PoPS
Franke.11	Gene expression feature, curated for PoPS
Franke.12	Gene expression feature, curated for PoPS
Franke.13	Gene expression feature, curated for PoPS
Franke.14	Gene expression feature, curated for PoPS
Franke.15	Gene expression feature, curated for PoPS
Franke.16	Gene expression feature, curated for PoPS
Franke.17	Gene expression feature, curated for PoPS
Franke.18	Gene expression feature, curated for PoPS
Franke.19	Gene expression feature, curated for PoPS
Franke.20	Gene expression feature, curated for PoPS
Franke.21	Gene expression feature, curated for PoPS
Franke.22	Gene expression feature, curated for PoPS
Franke.23	Gene expression feature, curated for PoPS
Franke.24	Gene expression feature, curated for PoPS
Franke.25	Gene expression feature, curated for PoPS
Franke.26	Gene expression feature, curated for PoPS
Franke.27	Gene expression feature, curated for PoPS
Franke.28	Gene expression feature, curated for PoPS
Franke.29	Gene expression feature, curated for PoPS
Franke.30	Gene expression feature, curated for PoPS
Franke.31	Gene expression feature, curated for PoPS
Franke.32	Gene expression feature, curated for PoPS
Franke.33	Gene expression feature, curated for PoPS
Franke.34	Gene expression feature, curated for PoPS
Franke.35	Gene expression feature, curated for PoPS
Franke.36	Gene expression feature, curated for PoPS
Franke.37	Gene expression feature, curated for PoPS
Franke.38	Gene expression feature, curated for PoPS
Franke.39	Gene expression feature, curated for PoPS
Franke.40	Gene expression feature, curated for PoPS
Franke.41	Gene expression feature, curated for PoPS
Franke.42	Gene expression feature, curated for PoPS
Franke.43	Gene expression feature, curated for PoPS
Franke.44	Gene expression feature, curated for PoPS
Franke.45	Gene expression feature, curated for PoPS
Franke.46	Gene expression feature, curated for PoPS
Franke.47	Gene expression feature, curated for PoPS
Franke.48	Gene expression feature, curated for PoPS
Franke.49	Gene expression feature, curated for PoPS
Franke.50	Gene expression feature, curated for PoPS
Franke.51	Gene expression feature, curated for PoPS
Franke.52	Gene expression feature, curated for PoPS
Franke.53	Gene expression feature, curated for PoPS
Franke.54	Gene expression feature, curated for PoPS
Franke.55	Gene expression feature, curated for PoPS
Franke.56	Gene expression feature, curated for PoPS
Franke.57	Gene expression feature, curated for PoPS
Franke.58	Gene expression feature, curated for PoPS
Franke.59	Gene expression feature, curated for PoPS
Franke.60	Gene expression feature, curated for PoPS
Franke.61	Gene expression feature, curated for PoPS
Franke.62	Gene expression feature, curated for PoPS
Franke.63	Gene expression feature, curated for PoPS
Franke.64	Gene expression feature, curated for PoPS
Franke.65	Gene expression feature, curated for PoPS
Franke.66	Gene expression feature, curated for PoPS
Franke.67	Gene expression feature, curated for PoPS
Franke.68	Gene expression feature, curated for PoPS
Franke.69	Gene expression feature, curated for PoPS
Franke.70	Gene expression feature, curated for PoPS
Franke.71	Gene expression feature, curated for PoPS
Franke.72	Gene expression feature, curated for PoPS
Franke.73	Gene expression feature, curated for PoPS
Franke.74	Gene expression feature, curated for PoPS
Franke.75	Gene expression feature, curated for PoPS
Franke.76	Gene expression feature, curated for PoPS
Franke.77	Gene expression feature, curated for PoPS
Franke.78	Gene expression feature, curated for PoPS
Franke.79	Gene expression feature, curated for PoPS
Franke.80	Gene expression feature, curated for PoPS
Franke.81	Gene expression feature, curated for PoPS
Franke.82	Gene expression feature, curated for PoPS
Franke.83	Gene expression feature, curated for PoPS
Franke.84	Gene expression feature, curated for PoPS
Franke.85	Gene expression feature, curated for PoPS
Franke.86	Gene expression feature, curated for PoPS
Franke.87	Gene expression feature, curated for PoPS
Franke.88	Gene expression feature, curated for PoPS
Franke.89	Gene expression feature, curated for PoPS
Franke.90	Gene expression feature, curated for PoPS
Franke.91	Gene expression feature, curated for PoPS
Franke.92	Gene expression feature, curated for PoPS
Franke.93	Gene expression feature, curated for PoPS
Franke.94	Gene expression feature, curated for PoPS
Franke.95	Gene expression feature, curated for PoPS
Franke.96	Gene expression feature, curated for PoPS
Franke.97	Gene expression feature, curated for PoPS
Franke.98	Gene expression feature, curated for PoPS
Franke.99	Gene expression feature, curated for PoPS
Franke.100	Gene expression feature, curated for PoPS
Franke.101	Gene expression feature, curated for PoPS
Franke.102	Gene expression feature, curated for PoPS
Franke.103	Gene expression feature, curated for PoPS
Franke.104	Gene expression feature, curated for PoPS
Franke.105	Gene expression feature, curated for PoPS
Franke.106	Gene expression feature, curated for PoPS
Franke.107	Gene expression feature, curated for PoPS
Franke.108	Gene expression feature, curated for PoPS
Franke.109	Gene expression feature, curated for PoPS
Franke.110	Gene expression feature, curated for PoPS
Franke.111	Gene expression feature, curated for PoPS
Franke.112	Gene expression feature, curated for PoPS
Franke.113	Gene expression feature, curated for PoPS
Franke.114	Gene expression feature, curated for PoPS
Franke.115	Gene expression feature, curated for PoPS
Franke.116	Gene expression feature, curated for PoPS
Franke.117	Gene expression feature, curated for PoPS
Franke.118	Gene expression feature, curated for PoPS
Franke.119	Gene expression feature, curated for PoPS
Franke.120	Gene expression feature, curated for PoPS
Franke.121	Gene expression feature, curated for PoPS
Franke.122	Gene expression feature, curated for PoPS
Franke.123	Gene expression feature, curated for PoPS
Franke.124	Gene expression feature, curated for PoPS
Franke.125	Gene expression feature, curated for PoPS
Franke.126	Gene expression feature, curated for PoPS
Franke.127	Gene expression feature, curated for PoPS
Franke.128	Gene expression feature, curated for PoPS
Franke.129	Gene expression feature, curated for PoPS
Franke.130	Gene expression feature, curated for PoPS
Franke.131	Gene expression feature, curated for PoPS
Franke.132	Gene expression feature, curated for PoPS
Franke.133	Gene expression feature, curated for PoPS
Franke.134	Gene expression feature, curated for PoPS
Franke.135	Gene expression feature, curated for PoPS
Franke.136	Gene expression feature, curated for PoPS
Franke.137	Gene expression feature, curated for PoPS
Franke.138	Gene expression feature, curated for PoPS
Franke.139	Gene expression feature, curated for PoPS
Franke.140	Gene expression feature, curated for PoPS
Franke.141	Gene expression feature, curated for PoPS
Franke.142	Gene expression feature, curated for PoPS
Franke.143	Gene expression feature, curated for PoPS
Franke.144	Gene expression feature, curated for PoPS
Franke.145	Gene expression feature, curated for PoPS
Franke.146	Gene expression feature, curated for PoPS
Franke.147	Gene expression feature, curated for PoPS
Franke.148	Gene expression feature, curated for PoPS
Franke.149	Gene expression feature, curated for PoPS
Franke.150	Gene expression feature, curated for PoPS
Franke.151	Gene expression feature, curated for PoPS
Franke.152	Gene expression feature, curated for PoPS
ImmGen.1	Gene expression feature, curated for PoPS
ImmGen.2	Gene expression feature, curated for PoPS
ImmGen.3	Gene expression feature, curated for PoPS
ImmGen.4	Gene expression feature, curated for PoPS
ImmGen.5	Gene expression feature, curated for PoPS
ImmGen.6	Gene expression feature, curated for PoPS
ImmGen.7	Gene expression feature, curated for PoPS
ImmGen.8	Gene expression feature, curated for PoPS
ImmGen.9	Gene expression feature, curated for PoPS
ImmGen.10	Gene expression feature, curated for PoPS
ImmGen.11	Gene expression feature, curated for PoPS
ImmGen.12	Gene expression feature, curated for PoPS
ImmGen.13	Gene expression feature, curated for PoPS
ImmGen.14	Gene expression feature, curated for PoPS
ImmGen.15	Gene expression feature, curated for PoPS
ImmGen.16	Gene expression feature, curated for PoPS
ImmGen.17	Gene expression feature, curated for PoPS
ImmGen.18	Gene expression feature, curated for PoPS
ImmGen.19	Gene expression feature, curated for PoPS
ImmGen.20	Gene expression feature, curated for PoPS
ImmGen.21	Gene expression feature, curated for PoPS
ImmGen.22	Gene expression feature, curated for PoPS
ImmGen.23	Gene expression feature, curated for PoPS
ImmGen.24	Gene expression feature, curated for PoPS
ImmGen.25	Gene expression feature, curated for PoPS
ImmGen.26	Gene expression feature, curated for PoPS
ImmGen.27	Gene expression feature, curated for PoPS
ImmGen.28	Gene expression feature, curated for PoPS
ImmGen.29	Gene expression feature, curated for PoPS
ImmGen.30	Gene expression feature, curated for PoPS
ImmGen.31	Gene expression feature, curated for PoPS
ImmGen.32	Gene expression feature, curated for PoPS
ImmGen.33	Gene expression feature, curated for PoPS
ImmGen.34	Gene expression feature, curated for PoPS
ImmGen.35	Gene expression feature, curated for PoPS
ImmGen.36	Gene expression feature, curated for PoPS
ImmGen.37	Gene expression feature, curated for PoPS
ImmGen.38	Gene expression feature, curated for PoPS
ImmGen.39	Gene expression feature, curated for PoPS
ImmGen.40	Gene expression feature, curated for PoPS
ImmGen.41	Gene expression feature, curated for PoPS
ImmGen.42	Gene expression feature, curated for PoPS
ImmGen.43	Gene expression feature, curated for PoPS
ImmGen.44	Gene expression feature, curated for PoPS
ImmGen.45	Gene expression feature, curated for PoPS
ImmGen.46	Gene expression feature, curated for PoPS
ImmGen.47	Gene expression feature, curated for PoPS
ImmGen.48	Gene expression feature, curated for PoPS
ImmGen.49	Gene expression feature, curated for PoPS
ImmGen.50	Gene expression feature, curated for PoPS
ImmGen.51	Gene expression feature, curated for PoPS
ImmGen.52	Gene expression feature, curated for PoPS
ImmGen.53	Gene expression feature, curated for PoPS
ImmGen.54	Gene expression feature, curated for PoPS
ImmGen.55	Gene expression feature, curated for PoPS
ImmGen.56	Gene expression feature, curated for PoPS
ImmGen.57	Gene expression feature, curated for PoPS
ImmGen.58	Gene expression feature, curated for PoPS
ImmGen.59	Gene expression feature, curated for PoPS
ImmGen.60	Gene expression feature, curated for PoPS
ImmGen.61	Gene expression feature, curated for PoPS
ImmGen.62	Gene expression feature, curated for PoPS
ImmGen.63	Gene expression feature, curated for PoPS
ImmGen.64	Gene expression feature, curated for PoPS
ImmGen.65	Gene expression feature, curated for PoPS
ImmGen.66	Gene expression feature, curated for PoPS
ImmGen.67	Gene expression feature, curated for PoPS
ImmGen.68	Gene expression feature, curated for PoPS
ImmGen.69	Gene expression feature, curated for PoPS
ImmGen.70	Gene expression feature, curated for PoPS
ImmGen.71	Gene expression feature, curated for PoPS
ImmGen.72	Gene expression feature, curated for PoPS
ImmGen.73	Gene expression feature, curated for PoPS
ImmGen.74	Gene expression feature, curated for PoPS
ImmGen.75	Gene expression feature, curated for PoPS
ImmGen.76	Gene expression feature, curated for PoPS
ImmGen.77	Gene expression feature, curated for PoPS
ImmGen.78	Gene expression feature, curated for PoPS
ImmGen.79	Gene expression feature, curated for PoPS
ImmGen.80	Gene expression feature, curated for PoPS
ImmGen.81	Gene expression feature, curated for PoPS
ImmGen.82	Gene expression feature, curated for PoPS
ImmGen.83	Gene expression feature, curated for PoPS
ImmGen.84	Gene expression feature, curated for PoPS
ImmGen.85	Gene expression feature, curated for PoPS
ImmGen.86	Gene expression feature, curated for PoPS
ImmGen.87	Gene expression feature, curated for PoPS
ImmGen.88	Gene expression feature, curated for PoPS
ImmGen.89	Gene expression feature, curated for PoPS
ImmGen.90	Gene expression feature, curated for PoPS
ImmGen.91	Gene expression feature, curated for PoPS
ImmGen.92	Gene expression feature, curated for PoPS
ImmGen.93	Gene expression feature, curated for PoPS
ImmGen.94	Gene expression feature, curated for PoPS
ImmGen.95	Gene expression feature, curated for PoPS
ImmGen.96	Gene expression feature, curated for PoPS
ImmGen.97	Gene expression feature, curated for PoPS
ImmGen.98	Gene expression feature, curated for PoPS
ImmGen.99	Gene expression feature, curated for PoPS
ImmGen.100	Gene expression feature, curated for PoPS
ImmGen.101	Gene expression feature, curated for PoPS
ImmGen.102	Gene expression feature, curated for PoPS
ImmGen.103	Gene expression feature, curated for PoPS
ImmGen.104	Gene expression feature, curated for PoPS
ImmGen.105	Gene expression feature, curated for PoPS
ImmGen.106	Gene expression feature, curated for PoPS
ImmGen.107	Gene expression feature, curated for PoPS
ImmGen.108	Gene expression feature, curated for PoPS
ImmGen.109	Gene expression feature, curated for PoPS
ImmGen.110	Gene expression feature, curated for PoPS
ImmGen.111	Gene expression feature, curated for PoPS
ImmGen.112	Gene expression feature, curated for PoPS
ImmGen.113	Gene expression feature, curated for PoPS
ImmGen.114	Gene expression feature, curated for PoPS
ImmGen.115	Gene expression feature, curated for PoPS
ImmGen.116	Gene expression feature, curated for PoPS
ImmGen.117	Gene expression feature, curated for PoPS
ImmGen.118	Gene expression feature, curated for PoPS
ImmGen.119	Gene expression feature, curated for PoPS
ImmGen.120	Gene expression feature, curated for PoPS
ImmGen.121	Gene expression feature, curated for PoPS
ImmGen.122	Gene expression feature, curated for PoPS
ImmGen.123	Gene expression feature, curated for PoPS
ImmGen.124	Gene expression feature, curated for PoPS
ImmGen.125	Gene expression feature, curated for PoPS
ImmGen.126	Gene expression feature, curated for PoPS
ImmGen.127	Gene expression feature, curated for PoPS
ImmGen.128	Gene expression feature, curated for PoPS
ImmGen.129	Gene expression feature, curated for PoPS
ImmGen.130	Gene expression feature, curated for PoPS
ImmGen.131	Gene expression feature, curated for PoPS
ImmGen.132	Gene expression feature, curated for PoPS
ImmGen.133	Gene expression feature, curated for PoPS
ImmGen.134	Gene expression feature, curated for PoPS
ImmGen.135	Gene expression feature, curated for PoPS
ImmGen.136	Gene expression feature, curated for PoPS
ImmGen.137	Gene expression feature, curated for PoPS
ImmGen.138	Gene expression feature, curated for PoPS
ImmGen.139	Gene expression feature, curated for PoPS
ImmGen.140	Gene expression feature, curated for PoPS
ImmGen.141	Gene expression feature, curated for PoPS
ImmGen.142	Gene expression feature, curated for PoPS
ImmGen.143	Gene expression feature, curated for PoPS
ImmGen.144	Gene expression feature, curated for PoPS
ImmGen.145	Gene expression feature, curated for PoPS
ImmGen.146	Gene expression feature, curated for PoPS
ImmGen.147	Gene expression feature, curated for PoPS
ImmGen.148	Gene expression feature, curated for PoPS
ImmGen.149	Gene expression feature, curated for PoPS
ImmGen.150	Gene expression feature, curated for PoPS
ImmGen.151	Gene expression feature, curated for PoPS
ImmGen.152	Gene expression feature, curated for PoPS
ImmGen.153	Gene expression feature, curated for PoPS
ImmGen.154	Gene expression feature, curated for PoPS
ImmGen.155	Gene expression feature, curated for PoPS
ImmGen.156	Gene expression feature, curated for PoPS
ImmGen.157	Gene expression feature, curated for PoPS
ImmGen.158	Gene expression feature, curated for PoPS
ImmGen.159	Gene expression feature, curated for PoPS
ImmGen.160	Gene expression feature, curated for PoPS
ImmGen.161	Gene expression feature, curated for PoPS
ImmGen.162	Gene expression feature, curated for PoPS
ImmGen.163	Gene expression feature, curated for PoPS
ImmGen.164	Gene expression feature, curated for PoPS
ImmGen.165	Gene expression feature, curated for PoPS
ImmGen.166	Gene expression feature, curated for PoPS
ImmGen.167	Gene expression feature, curated for PoPS
ImmGen.168	Gene expression feature, curated for PoPS
ImmGen.169	Gene expression feature, curated for PoPS
ImmGen.170	Gene expression feature, curated for PoPS
ImmGen.171	Gene expression feature, curated for PoPS
ImmGen.172	Gene expression feature, curated for PoPS
ImmGen.173	Gene expression feature, curated for PoPS
ImmGen.174	Gene expression feature, curated for PoPS
ImmGen.175	Gene expression feature, curated for PoPS
ImmGen.176	Gene expression feature, curated for PoPS
ImmGen.177	Gene expression feature, curated for PoPS
ImmGen.178	Gene expression feature, curated for PoPS
ImmGen.179	Gene expression feature, curated for PoPS
ImmGen.180	Gene expression feature, curated for PoPS
ImmGen.181	Gene expression feature, curated for PoPS
ImmGen.182	Gene expression feature, curated for PoPS
ImmGen.183	Gene expression feature, curated for PoPS
ImmGen.184	Gene expression feature, curated for PoPS
ImmGen.185	Gene expression feature, curated for PoPS
ImmGen.186	Gene expression feature, curated for PoPS
ImmGen.187	Gene expression feature, curated for PoPS
ImmGen.188	Gene expression feature, curated for PoPS
ImmGen.189	Gene expression feature, curated for PoPS
ImmGen.190	Gene expression feature, curated for PoPS
ImmGen.191	Gene expression feature, curated for PoPS
ImmGen.192	Gene expression feature, curated for PoPS
ImmGen.193	Gene expression feature, curated for PoPS
ImmGen.194	Gene expression feature, curated for PoPS
ImmGen.195	Gene expression feature, curated for PoPS
ImmGen.196	Gene expression feature, curated for PoPS
ImmGen.197	Gene expression feature, curated for PoPS
ImmGen.198	Gene expression feature, curated for PoPS
ImmGen.199	Gene expression feature, curated for PoPS
ImmGen.200	Gene expression feature, curated for PoPS
ImmGen.201	Gene expression feature, curated for PoPS
ImmGen.202	Gene expression feature, curated for PoPS
ImmGen.203	Gene expression feature, curated for PoPS
ImmGen.204	Gene expression feature, curated for PoPS
ImmGen.205	Gene expression feature, curated for PoPS
ImmGen.206	Gene expression feature, curated for PoPS
ImmGen.207	Gene expression feature, curated for PoPS
ImmGen.208	Gene expression feature, curated for PoPS
ImmGen.209	Gene expression feature, curated for PoPS
ImmGen.210	Gene expression feature, curated for PoPS
ImmGen.211	Gene expression feature, curated for PoPS
ImmGen.212	Gene expression feature, curated for PoPS
ImmGen.213	Gene expression feature, curated for PoPS
ImmGen.214	Gene expression feature, curated for PoPS
ImmGen.215	Gene expression feature, curated for PoPS
ImmGen.216	Gene expression feature, curated for PoPS
ImmGen.217	Gene expression feature, curated for PoPS
ImmGen.218	Gene expression feature, curated for PoPS
ImmGen.219	Gene expression feature, curated for PoPS
ImmGen.220	Gene expression feature, curated for PoPS
ImmGen.221	Gene expression feature, curated for PoPS
ImmGen.222	Gene expression feature, curated for PoPS
ImmGen.223	Gene expression feature, curated for PoPS
ImmGen.224	Gene expression feature, curated for PoPS
ImmGen.225	Gene expression feature, curated for PoPS
ImmGen.226	Gene expression feature, curated for PoPS
ImmGen.227	Gene expression feature, curated for PoPS
ImmGen.228	Gene expression feature, curated for PoPS
ImmGen.229	Gene expression feature, curated for PoPS
ImmGen.230	Gene expression feature, curated for PoPS
ImmGen.231	Gene expression feature, curated for PoPS
ImmGen.232	Gene expression feature, curated for PoPS
ImmGen.233	Gene expression feature, curated for PoPS
ImmGen.234	Gene expression feature, curated for PoPS
ImmGen.235	Gene expression feature, curated for PoPS
ImmGen.236	Gene expression feature, curated for PoPS
ImmGen.237	Gene expression feature, curated for PoPS
ImmGen.238	Gene expression feature, curated for PoPS
ImmGen.239	Gene expression feature, curated for PoPS
ImmGen.240	Gene expression feature, curated for PoPS
ImmGen.241	Gene expression feature, curated for PoPS
ImmGen.242	Gene expression feature, curated for PoPS
ImmGen.243	Gene expression feature, curated for PoPS
ImmGen.244	Gene expression feature, curated for PoPS
ImmGen.245	Gene expression feature, curated for PoPS
ImmGen.246	Gene expression feature, curated for PoPS
ImmGen.247	Gene expression feature, curated for PoPS
ImmGen.248	Gene expression feature, curated for PoPS
ImmGen.249	Gene expression feature, curated for PoPS
ImmGen.250	Gene expression feature, curated for PoPS
ImmGen.251	Gene expression feature, curated for PoPS
ImmGen.252	Gene expression feature, curated for PoPS
ImmGen.253	Gene expression feature, curated for PoPS
ImmGen.254	Gene expression feature, curated for PoPS
ImmGen.255	Gene expression feature, curated for PoPS
ImmGen.256	Gene expression feature, curated for PoPS
ImmGen.257	Gene expression feature, curated for PoPS
ImmGen.258	Gene expression feature, curated for PoPS
ImmGen.259	Gene expression feature, curated for PoPS
ImmGen.260	Gene expression feature, curated for PoPS
ImmGen.261	Gene expression feature, curated for PoPS
ImmGen.262	Gene expression feature, curated for PoPS
ImmGen.263	Gene expression feature, curated for PoPS
ImmGen.264	Gene expression feature, curated for PoPS
ImmGen.265	Gene expression feature, curated for PoPS
ImmGen.266	Gene expression feature, curated for PoPS
ImmGen.267	Gene expression feature, curated for PoPS
ImmGen.268	Gene expression feature, curated for PoPS
ImmGen.269	Gene expression feature, curated for PoPS
ImmGen.270	Gene expression feature, curated for PoPS
ImmGen.271	Gene expression feature, curated for PoPS
ImmGen.272	Gene expression feature, curated for PoPS
ImmGen.273	Gene expression feature, curated for PoPS
ImmGen.274	Gene expression feature, curated for PoPS
ImmGen.275	Gene expression feature, curated for PoPS
ImmGen.276	Gene expression feature, curated for PoPS
ImmGen.277	Gene expression feature, curated for PoPS
ImmGen.278	Gene expression feature, curated for PoPS
ImmGen.279	Gene expression feature, curated for PoPS
ImmGen.280	Gene expression feature, curated for PoPS
ImmGen.281	Gene expression feature, curated for PoPS
ImmGen.282	Gene expression feature, curated for PoPS
ImmGen.283	Gene expression feature, curated for PoPS
ImmGen.284	Gene expression feature, curated for PoPS
ImmGen.285	Gene expression feature, curated for PoPS
ImmGen.286	Gene expression feature, curated for PoPS
ImmGen.287	Gene expression feature, curated for PoPS
ImmGen.288	Gene expression feature, curated for PoPS
ImmGen.289	Gene expression feature, curated for PoPS
ImmGen.290	Gene expression feature, curated for PoPS
ImmGen.291	Gene expression feature, curated for PoPS
ImmGen.292	Gene expression feature, curated for PoPS
human_airway_average_expression.1	Gene expression feature, curated for PoPS
human_airway_average_expression.2	Gene expression feature, curated for PoPS
human_airway_average_expression.3	Gene expression feature, curated for PoPS
human_airway_average_expression.4	Gene expression feature, curated for PoPS
human_airway_average_expression.5	Gene expression feature, curated for PoPS
human_airway_average_expression.6	Gene expression feature, curated for PoPS
human_airway_average_expression.7	Gene expression feature, curated for PoPS
human_airway_average_expression.8	Gene expression feature, curated for PoPS
human_airway_average_expression.9	Gene expression feature, curated for PoPS
human_airway_average_expression.10	Gene expression feature, curated for PoPS
human_airway_average_expression.11	Gene expression feature, curated for PoPS
human_airway_average_expression.12	Gene expression feature, curated for PoPS
human_airway_average_expression.13	Gene expression feature, curated for PoPS
human_airway_average_expression.14	Gene expression feature, curated for PoPS
human_airway_average_expression.15	Gene expression feature, curated for PoPS
human_airway_average_expression.16	Gene expression feature, curated for PoPS
human_airway_average_expression.17	Gene expression feature, curated for PoPS
human_airway_average_expression.18	Gene expression feature, curated for PoPS
human_airway_average_expression.19	Gene expression feature, curated for PoPS
human_airway_average_expression.20	Gene expression feature, curated for PoPS
human_airway_average_expression.21	Gene expression feature, curated for PoPS
human_airway_average_expression.22	Gene expression feature, curated for PoPS
human_airway_average_expression.23	Gene expression feature, curated for PoPS
human_airway_average_expression.24	Gene expression feature, curated for PoPS
human_airway_average_expression.25	Gene expression feature, curated for PoPS
human_airway_average_expression.26	Gene expression feature, curated for PoPS
human_airway_average_expression.27	Gene expression feature, curated for PoPS
human_airway_diffexprs_down_genes_clusters.1	Gene expression feature, curated for PoPS
human_airway_diffexprs_down_genes_clusters.2	Gene expression feature, curated for PoPS
human_airway_diffexprs_down_genes_clusters.3	Gene expression feature, curated for PoPS
human_airway_diffexprs_down_genes_clusters.4	Gene expression feature, curated for PoPS
human_airway_diffexprs_down_genes_clusters.5	Gene expression feature, curated for PoPS
human_airway_diffexprs_down_genes_clusters.6	Gene expression feature, curated for PoPS
human_airway_diffexprs_down_genes_clusters.7	Gene expression feature, curated for PoPS
human_airway_diffexprs_down_genes_clusters.8	Gene expression feature, curated for PoPS
human_airway_diffexprs_down_genes_clusters.9	Gene expression feature, curated for PoPS
human_airway_diffexprs_down_genes_clusters.10	Gene expression feature, curated for PoPS
human_airway_diffexprs_down_genes_clusters.11	Gene expression feature, curated for PoPS
human_airway_diffexprs_down_genes_clusters.12	Gene expression feature, curated for PoPS
human_airway_diffexprs_down_genes_clusters.13	Gene expression feature, curated for PoPS
human_airway_diffexprs_down_genes_clusters.14	Gene expression feature, curated for PoPS
human_airway_diffexprs_down_genes_clusters.15	Gene expression feature, curated for PoPS
human_airway_diffexprs_down_genes_clusters.16	Gene expression feature, curated for PoPS
human_airway_diffexprs_down_genes_clusters.17	Gene expression feature, curated for PoPS
human_airway_diffexprs_down_genes_clusters.18	Gene expression feature, curated for PoPS
human_airway_diffexprs_down_genes_clusters.19	Gene expression feature, curated for PoPS
human_airway_diffexprs_down_genes_clusters.20	Gene expression feature, curated for PoPS
human_airway_diffexprs_down_genes_clusters.21	Gene expression feature, curated for PoPS
human_airway_diffexprs_down_genes_clusters.22	Gene expression feature, curated for PoPS
human_airway_diffexprs_down_genes_clusters.23	Gene expression feature, curated for PoPS
human_airway_diffexprs_down_genes_clusters.24	Gene expression feature, curated for PoPS
human_airway_diffexprs_down_genes_clusters.25	Gene expression feature, curated for PoPS
human_airway_diffexprs_down_genes_clusters.26	Gene expression feature, curated for PoPS
human_airway_diffexprs_down_genes_clusters_pre_def.1	Gene expression feature, curated for PoPS
human_airway_diffexprs_down_genes_clusters_pre_def.2	Gene expression feature, curated for PoPS
human_airway_diffexprs_down_genes_clusters_pre_def.3	Gene expression feature, curated for PoPS
human_airway_diffexprs_down_genes_clusters_pre_def.4	Gene expression feature, curated for PoPS
human_airway_diffexprs_down_genes_clusters_pre_def.5	Gene expression feature, curated for PoPS
human_airway_diffexprs_down_genes_clusters_pre_def.6	Gene expression feature, curated for PoPS
human_airway_diffexprs_down_genes_clusters_pre_def.7	Gene expression feature, curated for PoPS
human_airway_diffexprs_down_genes_clusters_pre_def.8	Gene expression feature, curated for PoPS
human_airway_diffexprs_down_genes_clusters_pre_def.9	Gene expression feature, curated for PoPS
human_airway_diffexprs_down_genes_clusters_pre_def.10	Gene expression feature, curated for PoPS
human_airway_diffexprs_down_genes_clusters_pre_def.11	Gene expression feature, curated for PoPS
human_airway_diffexprs_down_genes_clusters_pre_def.12	Gene expression feature, curated for PoPS
human_airway_diffexprs_down_genes_clusters_pre_def.13	Gene expression feature, curated for PoPS
human_airway_diffexprs_down_genes_clusters_pre_def.14	Gene expression feature, curated for PoPS
human_airway_diffexprs_down_genes_clusters_pre_def.15	Gene expression feature, curated for PoPS
human_airway_diffexprs_down_genes_clusters_pre_def.16	Gene expression feature, curated for PoPS
human_airway_diffexprs_down_genes_clusters_pre_def.17	Gene expression feature, curated for PoPS
human_airway_diffexprs_down_genes_clusters_pre_def.18	Gene expression feature, curated for PoPS
human_airway_diffexprs_down_genes_clusters_pre_def.19	Gene expression feature, curated for PoPS
human_airway_diffexprs_down_genes_clusters_pre_def.20	Gene expression feature, curated for PoPS
human_airway_diffexprs_down_genes_clusters_pre_def.21	Gene expression feature, curated for PoPS
human_airway_diffexprs_down_genes_clusters_pre_def.22	Gene expression feature, curated for PoPS
human_airway_diffexprs_down_genes_clusters_pre_def.23	Gene expression feature, curated for PoPS
human_airway_diffexprs_down_genes_clusters_pre_def.24	Gene expression feature, curated for PoPS
human_airway_diffexprs_down_genes_clusters_pre_def.25	Gene expression feature, curated for PoPS
human_airway_diffexprs_down_genes_clusters_pre_def.26	Gene expression feature, curated for PoPS
human_airway_diffexprs_down_genes_clusters_pre_def.27	Gene expression feature, curated for PoPS
human_airway_diffexprs_down_genes_clusters_pre_def.28	Gene expression feature, curated for PoPS
human_airway_diffexprs_genes_clusters.1	Gene expression feature, curated for PoPS
human_airway_diffexprs_genes_clusters.2	Gene expression feature, curated for PoPS
human_airway_diffexprs_genes_clusters.3	Gene expression feature, curated for PoPS
human_airway_diffexprs_genes_clusters.4	Gene expression feature, curated for PoPS
human_airway_diffexprs_genes_clusters.5	Gene expression feature, curated for PoPS
human_airway_diffexprs_genes_clusters.6	Gene expression feature, curated for PoPS
human_airway_diffexprs_genes_clusters.7	Gene expression feature, curated for PoPS
human_airway_diffexprs_genes_clusters.8	Gene expression feature, curated for PoPS
human_airway_diffexprs_genes_clusters.9	Gene expression feature, curated for PoPS
human_airway_diffexprs_genes_clusters.10	Gene expression feature, curated for PoPS
human_airway_diffexprs_genes_clusters.11	Gene expression feature, curated for PoPS
human_airway_diffexprs_genes_clusters.12	Gene expression feature, curated for PoPS
human_airway_diffexprs_genes_clusters.13	Gene expression feature, curated for PoPS
human_airway_diffexprs_genes_clusters.14	Gene expression feature, curated for PoPS
human_airway_diffexprs_genes_clusters.15	Gene expression feature, curated for PoPS
human_airway_diffexprs_genes_clusters.16	Gene expression feature, curated for PoPS
human_airway_diffexprs_genes_clusters.17	Gene expression feature, curated for PoPS
human_airway_diffexprs_genes_clusters.18	Gene expression feature, curated for PoPS
human_airway_diffexprs_genes_clusters.19	Gene expression feature, curated for PoPS
human_airway_diffexprs_genes_clusters.20	Gene expression feature, curated for PoPS
human_airway_diffexprs_genes_clusters.21	Gene expression feature, curated for PoPS
human_airway_diffexprs_genes_clusters.22	Gene expression feature, curated for PoPS
human_airway_diffexprs_genes_clusters.23	Gene expression feature, curated for PoPS
human_airway_diffexprs_genes_clusters.24	Gene expression feature, curated for PoPS
human_airway_diffexprs_genes_clusters.25	Gene expression feature, curated for PoPS
human_airway_diffexprs_genes_clusters.26	Gene expression feature, curated for PoPS
human_airway_diffexprs_genes_clusters_pre_def.1	Gene expression feature, curated for PoPS
human_airway_diffexprs_genes_clusters_pre_def.2	Gene expression feature, curated for PoPS
human_airway_diffexprs_genes_clusters_pre_def.3	Gene expression feature, curated for PoPS
human_airway_diffexprs_genes_clusters_pre_def.4	Gene expression feature, curated for PoPS
human_airway_diffexprs_genes_clusters_pre_def.5	Gene expression feature, curated for PoPS
human_airway_diffexprs_genes_clusters_pre_def.6	Gene expression feature, curated for PoPS
human_airway_diffexprs_genes_clusters_pre_def.7	Gene expression feature, curated for PoPS
human_airway_diffexprs_genes_clusters_pre_def.8	Gene expression feature, curated for PoPS
human_airway_diffexprs_genes_clusters_pre_def.9	Gene expression feature, curated for PoPS
human_airway_diffexprs_genes_clusters_pre_def.10	Gene expression feature, curated for PoPS
human_airway_diffexprs_genes_clusters_pre_def.11	Gene expression feature, curated for PoPS
human_airway_diffexprs_genes_clusters_pre_def.12	Gene expression feature, curated for PoPS
human_airway_diffexprs_genes_clusters_pre_def.13	Gene expression feature, curated for PoPS
human_airway_diffexprs_genes_clusters_pre_def.14	Gene expression feature, curated for PoPS
human_airway_diffexprs_genes_clusters_pre_def.15	Gene expression feature, curated for PoPS
human_airway_diffexprs_genes_clusters_pre_def.16	Gene expression feature, curated for PoPS
human_airway_diffexprs_genes_clusters_pre_def.17	Gene expression feature, curated for PoPS
human_airway_diffexprs_genes_clusters_pre_def.18	Gene expression feature, curated for PoPS
human_airway_diffexprs_genes_clusters_pre_def.19	Gene expression feature, curated for PoPS
human_airway_diffexprs_genes_clusters_pre_def.20	Gene expression feature, curated for PoPS
human_airway_diffexprs_genes_clusters_pre_def.21	Gene expression feature, curated for PoPS
human_airway_diffexprs_genes_clusters_pre_def.22	Gene expression feature, curated for PoPS
human_airway_diffexprs_genes_clusters_pre_def.23	Gene expression feature, curated for PoPS
human_airway_diffexprs_genes_clusters_pre_def.24	Gene expression feature, curated for PoPS
human_airway_diffexprs_genes_clusters_pre_def.25	Gene expression feature, curated for PoPS
human_airway_diffexprs_genes_clusters_pre_def.26	Gene expression feature, curated for PoPS
human_airway_diffexprs_genes_clusters_pre_def.27	Gene expression feature, curated for PoPS
human_airway_diffexprs_genes_clusters_pre_def.28	Gene expression feature, curated for PoPS
human_airway_diffexprs_tstat_clusters.1	Gene expression feature, curated for PoPS
human_airway_diffexprs_tstat_clusters.2	Gene expression feature, curated for PoPS
human_airway_diffexprs_tstat_clusters.3	Gene expression feature, curated for PoPS
human_airway_diffexprs_tstat_clusters.4	Gene expression feature, curated for PoPS
human_airway_diffexprs_tstat_clusters.5	Gene expression feature, curated for PoPS
human_airway_diffexprs_tstat_clusters.6	Gene expression feature, curated for PoPS
human_airway_diffexprs_tstat_clusters.7	Gene expression feature, curated for PoPS
human_airway_diffexprs_tstat_clusters.8	Gene expression feature, curated for PoPS
human_airway_diffexprs_tstat_clusters.9	Gene expression feature, curated for PoPS
human_airway_diffexprs_tstat_clusters.10	Gene expression feature, curated for PoPS
human_airway_diffexprs_tstat_clusters.11	Gene expression feature, curated for PoPS
human_airway_diffexprs_tstat_clusters.12	Gene expression feature, curated for PoPS
human_airway_diffexprs_tstat_clusters.13	Gene expression feature, curated for PoPS
human_airway_diffexprs_tstat_clusters.14	Gene expression feature, curated for PoPS
human_airway_diffexprs_tstat_clusters.15	Gene expression feature, curated for PoPS
human_airway_diffexprs_tstat_clusters.16	Gene expression feature, curated for PoPS
human_airway_diffexprs_tstat_clusters.17	Gene expression feature, curated for PoPS
human_airway_diffexprs_tstat_clusters.18	Gene expression feature, curated for PoPS
human_airway_diffexprs_tstat_clusters.19	Gene expression feature, curated for PoPS
human_airway_diffexprs_tstat_clusters.20	Gene expression feature, curated for PoPS
human_airway_diffexprs_tstat_clusters.21	Gene expression feature, curated for PoPS
human_airway_diffexprs_tstat_clusters.22	Gene expression feature, curated for PoPS
human_airway_diffexprs_tstat_clusters.23	Gene expression feature, curated for PoPS
human_airway_diffexprs_tstat_clusters.24	Gene expression feature, curated for PoPS
human_airway_diffexprs_tstat_clusters.25	Gene expression feature, curated for PoPS
human_airway_diffexprs_tstat_clusters.26	Gene expression feature, curated for PoPS
human_airway_diffexprs_tstat_clusters_pre_def.1	Gene expression feature, curated for PoPS
human_airway_diffexprs_tstat_clusters_pre_def.2	Gene expression feature, curated for PoPS
human_airway_diffexprs_tstat_clusters_pre_def.3	Gene expression feature, curated for PoPS
human_airway_diffexprs_tstat_clusters_pre_def.4	Gene expression feature, curated for PoPS
human_airway_diffexprs_tstat_clusters_pre_def.5	Gene expression feature, curated for PoPS
human_airway_diffexprs_tstat_clusters_pre_def.6	Gene expression feature, curated for PoPS
human_airway_diffexprs_tstat_clusters_pre_def.7	Gene expression feature, curated for PoPS
human_airway_diffexprs_tstat_clusters_pre_def.8	Gene expression feature, curated for PoPS
human_airway_diffexprs_tstat_clusters_pre_def.9	Gene expression feature, curated for PoPS
human_airway_diffexprs_tstat_clusters_pre_def.10	Gene expression feature, curated for PoPS
human_airway_diffexprs_tstat_clusters_pre_def.11	Gene expression feature, curated for PoPS
human_airway_diffexprs_tstat_clusters_pre_def.12	Gene expression feature, curated for PoPS
human_airway_diffexprs_tstat_clusters_pre_def.13	Gene expression feature, curated for PoPS
human_airway_diffexprs_tstat_clusters_pre_def.14	Gene expression feature, curated for PoPS
human_airway_diffexprs_tstat_clusters_pre_def.15	Gene expression feature, curated for PoPS
human_airway_diffexprs_tstat_clusters_pre_def.16	Gene expression feature, curated for PoPS
human_airway_diffexprs_tstat_clusters_pre_def.17	Gene expression feature, curated for PoPS
human_airway_diffexprs_tstat_clusters_pre_def.18	Gene expression feature, curated for PoPS
human_airway_diffexprs_tstat_clusters_pre_def.19	Gene expression feature, curated for PoPS
human_airway_diffexprs_tstat_clusters_pre_def.20	Gene expression feature, curated for PoPS
human_airway_diffexprs_tstat_clusters_pre_def.21	Gene expression feature, curated for PoPS
human_airway_diffexprs_tstat_clusters_pre_def.22	Gene expression feature, curated for PoPS
human_airway_diffexprs_tstat_clusters_pre_def.23	Gene expression feature, curated for PoPS
human_airway_diffexprs_tstat_clusters_pre_def.24	Gene expression feature, curated for PoPS
human_airway_diffexprs_tstat_clusters_pre_def.25	Gene expression feature, curated for PoPS
human_airway_diffexprs_tstat_clusters_pre_def.26	Gene expression feature, curated for PoPS
human_airway_diffexprs_tstat_clusters_pre_def.27	Gene expression feature, curated for PoPS
human_airway_diffexprs_tstat_clusters_pre_def.28	Gene expression feature, curated for PoPS
human_airway_projected_icaloadings.1	Gene expression feature, curated for PoPS
human_airway_projected_icaloadings.2	Gene expression feature, curated for PoPS
human_airway_projected_icaloadings.3	Gene expression feature, curated for PoPS
human_airway_projected_icaloadings.4	Gene expression feature, curated for PoPS
human_airway_projected_icaloadings.5	Gene expression feature, curated for PoPS
human_airway_projected_icaloadings.6	Gene expression feature, curated for PoPS
human_airway_projected_icaloadings.7	Gene expression feature, curated for PoPS
human_airway_projected_icaloadings.8	Gene expression feature, curated for PoPS
human_airway_projected_icaloadings.9	Gene expression feature, curated for PoPS
human_airway_projected_icaloadings.10	Gene expression feature, curated for PoPS
human_airway_projected_icaloadings.11	Gene expression feature, curated for PoPS
human_airway_projected_icaloadings.12	Gene expression feature, curated for PoPS
human_airway_projected_icaloadings.13	Gene expression feature, curated for PoPS
human_airway_projected_icaloadings.14	Gene expression feature, curated for PoPS
human_airway_projected_icaloadings.15	Gene expression feature, curated for PoPS
human_airway_projected_icaloadings.16	Gene expression feature, curated for PoPS
human_airway_projected_icaloadings.17	Gene expression feature, curated for PoPS
human_airway_projected_icaloadings.18	Gene expression feature, curated for PoPS
human_airway_projected_icaloadings.19	Gene expression feature, curated for PoPS
human_airway_projected_icaloadings.20	Gene expression feature, curated for PoPS
human_airway_projected_icaloadings.21	Gene expression feature, curated for PoPS
human_airway_projected_icaloadings.22	Gene expression feature, curated for PoPS
human_airway_projected_icaloadings.23	Gene expression feature, curated for PoPS
human_airway_projected_icaloadings.24	Gene expression feature, curated for PoPS
human_airway_projected_icaloadings.25	Gene expression feature, curated for PoPS
human_airway_projected_icaloadings.26	Gene expression feature, curated for PoPS
human_airway_projected_icaloadings.27	Gene expression feature, curated for PoPS
human_airway_projected_icaloadings.28	Gene expression feature, curated for PoPS
human_airway_projected_icaloadings.29	Gene expression feature, curated for PoPS
human_airway_projected_icaloadings.30	Gene expression feature, curated for PoPS
human_airway_projected_icaloadings.31	Gene expression feature, curated for PoPS
human_airway_projected_icaloadings.32	Gene expression feature, curated for PoPS
human_airway_projected_icaloadings.33	Gene expression feature, curated for PoPS
human_airway_projected_icaloadings.34	Gene expression feature, curated for PoPS
human_airway_projected_icaloadings.35	Gene expression feature, curated for PoPS
human_airway_projected_pcaloadings.1	Gene expression feature, curated for PoPS
human_airway_projected_pcaloadings.2	Gene expression feature, curated for PoPS
human_airway_projected_pcaloadings.3	Gene expression feature, curated for PoPS
human_airway_projected_pcaloadings.4	Gene expression feature, curated for PoPS
human_airway_projected_pcaloadings.5	Gene expression feature, curated for PoPS
human_airway_projected_pcaloadings.6	Gene expression feature, curated for PoPS
human_airway_projected_pcaloadings.7	Gene expression feature, curated for PoPS
human_airway_projected_pcaloadings.8	Gene expression feature, curated for PoPS
human_airway_projected_pcaloadings.9	Gene expression feature, curated for PoPS
human_airway_projected_pcaloadings.10	Gene expression feature, curated for PoPS
human_airway_projected_pcaloadings.11	Gene expression feature, curated for PoPS
human_airway_projected_pcaloadings.12	Gene expression feature, curated for PoPS
human_airway_projected_pcaloadings.13	Gene expression feature, curated for PoPS
human_airway_projected_pcaloadings.14	Gene expression feature, curated for PoPS
human_airway_projected_pcaloadings.15	Gene expression feature, curated for PoPS
human_airway_projected_pcaloadings.16	Gene expression feature, curated for PoPS
human_airway_projected_pcaloadings.17	Gene expression feature, curated for PoPS
human_airway_projected_pcaloadings.18	Gene expression feature, curated for PoPS
human_airway_projected_pcaloadings.19	Gene expression feature, curated for PoPS
human_airway_projected_pcaloadings.20	Gene expression feature, curated for PoPS
human_airway_projected_pcaloadings.21	Gene expression feature, curated for PoPS
human_airway_projected_pcaloadings.22	Gene expression feature, curated for PoPS
human_airway_projected_pcaloadings.23	Gene expression feature, curated for PoPS
human_airway_projected_pcaloadings.24	Gene expression feature, curated for PoPS
human_airway_projected_pcaloadings.25	Gene expression feature, curated for PoPS
human_airway_projected_pcaloadings.26	Gene expression feature, curated for PoPS
human_airway_projected_pcaloadings.27	Gene expression feature, curated for PoPS
human_airway_projected_pcaloadings.28	Gene expression feature, curated for PoPS
human_airway_projected_pcaloadings.29	Gene expression feature, curated for PoPS
human_airway_projected_pcaloadings.30	Gene expression feature, curated for PoPS
human_airway_projected_pcaloadings.31	Gene expression feature, curated for PoPS
human_airway_projected_pcaloadings.32	Gene expression feature, curated for PoPS
human_airway_projected_pcaloadings.33	Gene expression feature, curated for PoPS
human_airway_projected_pcaloadings.34	Gene expression feature, curated for PoPS
human_airway_projected_pcaloadings.35	Gene expression feature, curated for PoPS
human_airway_projected_pcaloadings.36	Gene expression feature, curated for PoPS
human_airway_projected_pcaloadings.37	Gene expression feature, curated for PoPS
human_airway_projected_pcaloadings.38	Gene expression feature, curated for PoPS
human_airway_projected_pcaloadings.39	Gene expression feature, curated for PoPS
human_airway_projected_pcaloadings.40	Gene expression feature, curated for PoPS
human_airway_projected_pcaloadings.41	Gene expression feature, curated for PoPS
human_airway_projected_pcaloadings.42	Gene expression feature, curated for PoPS
human_airway_projected_pcaloadings.43	Gene expression feature, curated for PoPS
human_airway_projected_pcaloadings.44	Gene expression feature, curated for PoPS
human_airway_projected_pcaloadings.45	Gene expression feature, curated for PoPS
human_airway_projected_pcaloadings.46	Gene expression feature, curated for PoPS
human_airway_projected_pcaloadings.47	Gene expression feature, curated for PoPS
human_airway_projected_pcaloadings.48	Gene expression feature, curated for PoPS
human_airway_projected_pcaloadings.49	Gene expression feature, curated for PoPS
human_airway_projected_pcaloadings.50	Gene expression feature, curated for PoPS
human_airway_projected_pcaloadings.51	Gene expression feature, curated for PoPS
human_airway_projected_pcaloadings.52	Gene expression feature, curated for PoPS
human_airway_projected_pcaloadings.53	Gene expression feature, curated for PoPS
human_airway_projected_pcaloadings.54	Gene expression feature, curated for PoPS
human_airway_projected_pcaloadings.55	Gene expression feature, curated for PoPS
human_airway_projected_pcaloadings.56	Gene expression feature, curated for PoPS
human_airway_projected_pcaloadings.57	Gene expression feature, curated for PoPS
human_airway_projected_pcaloadings.58	Gene expression feature, curated for PoPS
human_airway_projected_pcaloadings.59	Gene expression feature, curated for PoPS
human_airway_projected_pcaloadings.60	Gene expression feature, curated for PoPS
human_airway_projected_pcaloadings.61	Gene expression feature, curated for PoPS
human_airway_projected_pcaloadings.62	Gene expression feature, curated for PoPS
human_airway_projected_pcaloadings.63	Gene expression feature, curated for PoPS
human_airway_projected_pcaloadings.64	Gene expression feature, curated for PoPS
human_airway_projected_pcaloadings.65	Gene expression feature, curated for PoPS
human_airway_projected_pcaloadings.66	Gene expression feature, curated for PoPS
human_airway_projected_pcaloadings.67	Gene expression feature, curated for PoPS
human_airway_projected_pcaloadings.68	Gene expression feature, curated for PoPS
human_airway_projected_pcaloadings.69	Gene expression feature, curated for PoPS
human_airway_projected_pcaloadings.70	Gene expression feature, curated for PoPS
human_airway_projected_pcaloadings.71	Gene expression feature, curated for PoPS
human_airway_projected_pcaloadings.72	Gene expression feature, curated for PoPS
human_airway_projected_pcaloadings.73	Gene expression feature, curated for PoPS
human_airway_projected_pcaloadings.74	Gene expression feature, curated for PoPS
human_airway_projected_pcaloadings.75	Gene expression feature, curated for PoPS
human_airway_projected_pcaloadings.76	Gene expression feature, curated for PoPS
human_airway_projected_pcaloadings.77	Gene expression feature, curated for PoPS
human_airway_projected_pcaloadings.78	Gene expression feature, curated for PoPS
human_airway_projected_pcaloadings.79	Gene expression feature, curated for PoPS
human_airway_projected_pcaloadings.80	Gene expression feature, curated for PoPS
human_airway_projected_pcaloadings.81	Gene expression feature, curated for PoPS
human_airway_projected_pcaloadings.82	Gene expression feature, curated for PoPS
human_airway_projected_pcaloadings.83	Gene expression feature, curated for PoPS
human_airway_projected_pcaloadings.84	Gene expression feature, curated for PoPS
human_airway_projected_pcaloadings.85	Gene expression feature, curated for PoPS
human_airway_projected_pcaloadings.86	Gene expression feature, curated for PoPS
human_airway_projected_pcaloadings.87	Gene expression feature, curated for PoPS
human_airway_projected_pcaloadings.88	Gene expression feature, curated for PoPS
human_airway_projected_pcaloadings.89	Gene expression feature, curated for PoPS
human_airway_projected_pcaloadings.90	Gene expression feature, curated for PoPS
human_airway_projected_pcaloadings.91	Gene expression feature, curated for PoPS
human_airway_projected_pcaloadings.92	Gene expression feature, curated for PoPS
human_airway_projected_pcaloadings.93	Gene expression feature, curated for PoPS
human_airway_projected_pcaloadings.94	Gene expression feature, curated for PoPS
human_airway_projected_pcaloadings.95	Gene expression feature, curated for PoPS
human_airway_projected_pcaloadings.96	Gene expression feature, curated for PoPS
human_airway_projected_pcaloadings.97	Gene expression feature, curated for PoPS
human_airway_projected_pcaloadings.98	Gene expression feature, curated for PoPS
human_airway_projected_pcaloadings.99	Gene expression feature, curated for PoPS
human_airway_projected_pcaloadings.100	Gene expression feature, curated for PoPS
human_airway_projected_pcaloadings_clusters.1	Gene expression feature, curated for PoPS
human_airway_projected_pcaloadings_clusters.2	Gene expression feature, curated for PoPS
human_airway_projected_pcaloadings_clusters.3	Gene expression feature, curated for PoPS
human_airway_projected_pcaloadings_clusters.4	Gene expression feature, curated for PoPS
human_airway_projected_pcaloadings_clusters.5	Gene expression feature, curated for PoPS
human_airway_projected_pcaloadings_clusters.6	Gene expression feature, curated for PoPS
human_airway_projected_pcaloadings_clusters.7	Gene expression feature, curated for PoPS
human_airway_projected_pcaloadings_clusters.8	Gene expression feature, curated for PoPS
human_airway_projected_pcaloadings_clusters.9	Gene expression feature, curated for PoPS
human_airway_projected_pcaloadings_clusters.10	Gene expression feature, curated for PoPS
human_airway_projected_pcaloadings_clusters.11	Gene expression feature, curated for PoPS
human_airway_projected_pcaloadings_clusters.12	Gene expression feature, curated for PoPS
human_airway_projected_pcaloadings_clusters.13	Gene expression feature, curated for PoPS
human_airway_projected_pcaloadings_clusters.14	Gene expression feature, curated for PoPS
human_airway_projected_pcaloadings_clusters.15	Gene expression feature, curated for PoPS
human_airway_projected_pcaloadings_clusters.16	Gene expression feature, curated for PoPS
human_airway_projected_pcaloadings_clusters.17	Gene expression feature, curated for PoPS
human_airway_projected_pcaloadings_clusters.18	Gene expression feature, curated for PoPS
human_airway_projected_pcaloadings_clusters.19	Gene expression feature, curated for PoPS
human_airway_projected_pcaloadings_clusters.20	Gene expression feature, curated for PoPS
human_airway_projected_pcaloadings_clusters.21	Gene expression feature, curated for PoPS
human_airway_projected_pcaloadings_clusters.22	Gene expression feature, curated for PoPS
human_airway_projected_pcaloadings_clusters.23	Gene expression feature, curated for PoPS
human_airway_projected_pcaloadings_clusters.24	Gene expression feature, curated for PoPS
human_airway_projected_pcaloadings_clusters.25	Gene expression feature, curated for PoPS
human_airway_projected_pcaloadings_clusters.26	Gene expression feature, curated for PoPS
human_airway_projected_pcaloadings_clusters.27	Gene expression feature, curated for PoPS
human_airway_projected_pcaloadings_clusters.28	Gene expression feature, curated for PoPS
human_airway_projected_pcaloadings_clusters.29	Gene expression feature, curated for PoPS
human_airway_projected_pcaloadings_clusters.30	Gene expression feature, curated for PoPS
human_airway_projected_pcaloadings_clusters.31	Gene expression feature, curated for PoPS
human_airway_projected_pcaloadings_clusters.32	Gene expression feature, curated for PoPS
human_airway_projected_pcaloadings_clusters.33	Gene expression feature, curated for PoPS
human_airway_projected_pcaloadings_clusters.34	Gene expression feature, curated for PoPS
human_airway_projected_pcaloadings_clusters.35	Gene expression feature, curated for PoPS
human_airway_projected_pcaloadings_clusters.36	Gene expression feature, curated for PoPS
human_airway_projected_pcaloadings_clusters.37	Gene expression feature, curated for PoPS
human_airway_projected_pcaloadings_clusters.38	Gene expression feature, curated for PoPS
human_airway_projected_pcaloadings_clusters.39	Gene expression feature, curated for PoPS
human_airway_projected_pcaloadings_clusters.40	Gene expression feature, curated for PoPS
human_airway_projected_pcaloadings_clusters.41	Gene expression feature, curated for PoPS
human_airway_projected_pcaloadings_clusters.42	Gene expression feature, curated for PoPS
human_airway_projected_pcaloadings_clusters.43	Gene expression feature, curated for PoPS
human_airway_projected_pcaloadings_clusters.44	Gene expression feature, curated for PoPS
human_airway_projected_pcaloadings_clusters.45	Gene expression feature, curated for PoPS
human_airway_projected_pcaloadings_clusters.46	Gene expression feature, curated for PoPS
human_airway_projected_pcaloadings_clusters.47	Gene expression feature, curated for PoPS
human_airway_projected_pcaloadings_clusters.48	Gene expression feature, curated for PoPS
human_airway_projected_pcaloadings_clusters.49	Gene expression feature, curated for PoPS
human_airway_projected_pcaloadings_clusters.50	Gene expression feature, curated for PoPS
human_airway_projected_pcaloadings_clusters.51	Gene expression feature, curated for PoPS
human_airway_projected_pcaloadings_clusters.52	Gene expression feature, curated for PoPS
human_airway_projected_pcaloadings_clusters.53	Gene expression feature, curated for PoPS
human_airway_projected_pcaloadings_clusters.54	Gene expression feature, curated for PoPS
human_airway_projected_pcaloadings_clusters.55	Gene expression feature, curated for PoPS
human_airway_projected_pcaloadings_clusters.56	Gene expression feature, curated for PoPS
human_airway_projected_pcaloadings_clusters.57	Gene expression feature, curated for PoPS
human_airway_projected_pcaloadings_clusters.58	Gene expression feature, curated for PoPS
human_airway_projected_pcaloadings_clusters.59	Gene expression feature, curated for PoPS
human_airway_projected_pcaloadings_clusters.60	Gene expression feature, curated for PoPS
human_airway_projected_pcaloadings_clusters.61	Gene expression feature, curated for PoPS
human_airway_projected_pcaloadings_clusters.62	Gene expression feature, curated for PoPS
human_airway_projected_pcaloadings_clusters.63	Gene expression feature, curated for PoPS
human_airway_projected_pcaloadings_clusters.64	Gene expression feature, curated for PoPS
human_airway_projected_pcaloadings_clusters.65	Gene expression feature, curated for PoPS
human_airway_projected_pcaloadings_clusters.66	Gene expression feature, curated for PoPS
human_airway_projected_pcaloadings_clusters.67	Gene expression feature, curated for PoPS
human_airway_projected_pcaloadings_clusters.68	Gene expression feature, curated for PoPS
human_airway_projected_pcaloadings_clusters.69	Gene expression feature, curated for PoPS
human_airway_projected_pcaloadings_clusters.70	Gene expression feature, curated for PoPS
human_airway_projected_pcaloadings_clusters.71	Gene expression feature, curated for PoPS
human_airway_projected_pcaloadings_clusters.72	Gene expression feature, curated for PoPS
human_airway_projected_pcaloadings_clusters.73	Gene expression feature, curated for PoPS
human_airway_projected_pcaloadings_clusters.74	Gene expression feature, curated for PoPS
human_airway_projected_pcaloadings_clusters.75	Gene expression feature, curated for PoPS
human_airway_projected_pcaloadings_clusters.76	Gene expression feature, curated for PoPS
human_airway_projected_pcaloadings_clusters.77	Gene expression feature, curated for PoPS
human_airway_projected_pcaloadings_clusters.78	Gene expression feature, curated for PoPS
human_airway_projected_pcaloadings_clusters.79	Gene expression feature, curated for PoPS
human_airway_projected_pcaloadings_clusters.80	Gene expression feature, curated for PoPS
human_airway_projected_pcaloadings_clusters.81	Gene expression feature, curated for PoPS
human_airway_projected_pcaloadings_clusters.82	Gene expression feature, curated for PoPS
human_airway_projected_pcaloadings_clusters.83	Gene expression feature, curated for PoPS
human_airway_projected_pcaloadings_clusters.84	Gene expression feature, curated for PoPS
human_airway_projected_pcaloadings_clusters.85	Gene expression feature, curated for PoPS
human_airway_projected_pcaloadings_clusters.86	Gene expression feature, curated for PoPS
human_airway_projected_pcaloadings_clusters.87	Gene expression feature, curated for PoPS
human_airway_projected_pcaloadings_clusters.88	Gene expression feature, curated for PoPS
human_airway_projected_pcaloadings_clusters.89	Gene expression feature, curated for PoPS
human_airway_projected_pcaloadings_clusters.90	Gene expression feature, curated for PoPS
human_airway_projected_pcaloadings_clusters.91	Gene expression feature, curated for PoPS
human_airway_projected_pcaloadings_clusters.92	Gene expression feature, curated for PoPS
human_airway_projected_pcaloadings_clusters.93	Gene expression feature, curated for PoPS
human_airway_projected_pcaloadings_clusters.94	Gene expression feature, curated for PoPS
human_airway_projected_pcaloadings_clusters.95	Gene expression feature, curated for PoPS
human_airway_projected_pcaloadings_clusters.96	Gene expression feature, curated for PoPS
human_airway_projected_pcaloadings_clusters.97	Gene expression feature, curated for PoPS
human_airway_projected_pcaloadings_clusters.98	Gene expression feature, curated for PoPS
human_airway_projected_pcaloadings_clusters.99	Gene expression feature, curated for PoPS
human_airway_projected_pcaloadings_clusters.100	Gene expression feature, curated for PoPS
human_airway_projected_pcaloadings_clusters.101	Gene expression feature, curated for PoPS
human_airway_projected_pcaloadings_clusters.102	Gene expression feature, curated for PoPS
human_airway_projected_pcaloadings_clusters.103	Gene expression feature, curated for PoPS
human_airway_projected_pcaloadings_clusters.104	Gene expression feature, curated for PoPS
human_airway_projected_pcaloadings_clusters.105	Gene expression feature, curated for PoPS
human_airway_projected_pcaloadings_clusters.106	Gene expression feature, curated for PoPS
human_airway_projected_pcaloadings_clusters.107	Gene expression feature, curated for PoPS
human_airway_projected_pcaloadings_clusters.108	Gene expression feature, curated for PoPS
human_airway_projected_pcaloadings_clusters.109	Gene expression feature, curated for PoPS
human_airway_projected_pcaloadings_clusters.110	Gene expression feature, curated for PoPS
human_airway_projected_pcaloadings_clusters.111	Gene expression feature, curated for PoPS
human_airway_projected_pcaloadings_clusters.112	Gene expression feature, curated for PoPS
human_airway_projected_pcaloadings_clusters.113	Gene expression feature, curated for PoPS
human_airway_projected_pcaloadings_clusters.114	Gene expression feature, curated for PoPS
human_airway_projected_pcaloadings_clusters.115	Gene expression feature, curated for PoPS
human_airway_projected_pcaloadings_clusters.116	Gene expression feature, curated for PoPS
human_airway_projected_pcaloadings_clusters.117	Gene expression feature, curated for PoPS
human_airway_projected_pcaloadings_clusters.118	Gene expression feature, curated for PoPS
human_airway_projected_pcaloadings_clusters.119	Gene expression feature, curated for PoPS
human_airway_projected_pcaloadings_clusters.120	Gene expression feature, curated for PoPS
human_airway_projected_pcaloadings_clusters.121	Gene expression feature, curated for PoPS
human_airway_projected_pcaloadings_clusters.122	Gene expression feature, curated for PoPS
human_airway_projected_pcaloadings_clusters.123	Gene expression feature, curated for PoPS
human_airway_projected_pcaloadings_clusters.124	Gene expression feature, curated for PoPS
human_airway_projected_pcaloadings_clusters.125	Gene expression feature, curated for PoPS
human_airway_projected_pcaloadings_clusters.126	Gene expression feature, curated for PoPS
human_airway_projected_pcaloadings_clusters.127	Gene expression feature, curated for PoPS
human_airway_projected_pcaloadings_clusters.128	Gene expression feature, curated for PoPS
human_airway_projected_pcaloadings_clusters.129	Gene expression feature, curated for PoPS
human_airway_projected_pcaloadings_clusters.130	Gene expression feature, curated for PoPS
human_airway_projected_pcaloadings_clusters.131	Gene expression feature, curated for PoPS
human_airway_projected_pcaloadings_clusters.132	Gene expression feature, curated for PoPS
human_airway_projected_pcaloadings_clusters.133	Gene expression feature, curated for PoPS
human_airway_projected_pcaloadings_clusters.134	Gene expression feature, curated for PoPS
human_airway_projected_pcaloadings_clusters.135	Gene expression feature, curated for PoPS
human_airway_projected_pcaloadings_clusters.136	Gene expression feature, curated for PoPS
human_airway_projected_pcaloadings_clusters.137	Gene expression feature, curated for PoPS
human_airway_projected_pcaloadings_clusters.138	Gene expression feature, curated for PoPS
human_airway_projected_pcaloadings_clusters.139	Gene expression feature, curated for PoPS
human_airway_projected_pcaloadings_clusters.140	Gene expression feature, curated for PoPS
human_airway_projected_pcaloadings_clusters.141	Gene expression feature, curated for PoPS
human_airway_projected_pcaloadings_clusters.142	Gene expression feature, curated for PoPS
human_airway_projected_pcaloadings_clusters.143	Gene expression feature, curated for PoPS
human_airway_projected_pcaloadings_clusters.144	Gene expression feature, curated for PoPS
human_airway_projected_pcaloadings_clusters.145	Gene expression feature, curated for PoPS
human_airway_projected_pcaloadings_clusters.146	Gene expression feature, curated for PoPS
human_airway_projected_pcaloadings_clusters.147	Gene expression feature, curated for PoPS
human_airway_projected_pcaloadings_clusters.148	Gene expression feature, curated for PoPS
human_airway_projected_pcaloadings_clusters.149	Gene expression feature, curated for PoPS
human_airway_projected_pcaloadings_clusters.150	Gene expression feature, curated for PoPS
human_airway_projected_pcaloadings_clusters.151	Gene expression feature, curated for PoPS
human_airway_projected_pcaloadings_clusters.152	Gene expression feature, curated for PoPS
human_airway_projected_pcaloadings_clusters.153	Gene expression feature, curated for PoPS
human_airway_projected_pcaloadings_clusters.154	Gene expression feature, curated for PoPS
human_airway_projected_pcaloadings_clusters.155	Gene expression feature, curated for PoPS
human_airway_projected_pcaloadings_clusters.156	Gene expression feature, curated for PoPS
human_airway_projected_pcaloadings_clusters.157	Gene expression feature, curated for PoPS
human_airway_projected_pcaloadings_clusters.158	Gene expression feature, curated for PoPS
human_airway_projected_pcaloadings_clusters.159	Gene expression feature, curated for PoPS
human_airway_projected_pcaloadings_clusters.160	Gene expression feature, curated for PoPS
human_airway_projected_pcaloadings_clusters.161	Gene expression feature, curated for PoPS
human_airway_projected_pcaloadings_clusters.162	Gene expression feature, curated for PoPS
human_airway_projected_pcaloadings_clusters.163	Gene expression feature, curated for PoPS
human_airway_projected_pcaloadings_clusters.164	Gene expression feature, curated for PoPS
human_airway_projected_pcaloadings_clusters.165	Gene expression feature, curated for PoPS
human_airway_projected_pcaloadings_clusters.166	Gene expression feature, curated for PoPS
human_airway_projected_pcaloadings_clusters.167	Gene expression feature, curated for PoPS
human_airway_projected_pcaloadings_clusters.168	Gene expression feature, curated for PoPS
human_airway_projected_pcaloadings_clusters.169	Gene expression feature, curated for PoPS
human_airway_projected_pcaloadings_clusters.170	Gene expression feature, curated for PoPS
human_airway_projected_pcaloadings_clusters.171	Gene expression feature, curated for PoPS
human_airway_projected_pcaloadings_clusters.172	Gene expression feature, curated for PoPS
human_airway_projected_pcaloadings_clusters.173	Gene expression feature, curated for PoPS
human_airway_projected_pcaloadings_clusters.174	Gene expression feature, curated for PoPS
human_airway_projected_pcaloadings_clusters.175	Gene expression feature, curated for PoPS
human_airway_projected_pcaloadings_clusters.176	Gene expression feature, curated for PoPS
human_airway_projected_pcaloadings_clusters.177	Gene expression feature, curated for PoPS
human_airway_projected_pcaloadings_clusters.178	Gene expression feature, curated for PoPS
human_airway_projected_pcaloadings_clusters.179	Gene expression feature, curated for PoPS
human_airway_projected_pcaloadings_clusters.180	Gene expression feature, curated for PoPS
human_airway_projected_pcaloadings_clusters.181	Gene expression feature, curated for PoPS
human_airway_projected_pcaloadings_clusters.182	Gene expression feature, curated for PoPS
human_airway_projected_pcaloadings_clusters.183	Gene expression feature, curated for PoPS
human_airway_projected_pcaloadings_clusters.184	Gene expression feature, curated for PoPS
human_airway_projected_pcaloadings_clusters.185	Gene expression feature, curated for PoPS
human_airway_projected_pcaloadings_clusters.186	Gene expression feature, curated for PoPS
human_airway_projected_pcaloadings_clusters.187	Gene expression feature, curated for PoPS
human_airway_projected_pcaloadings_clusters.188	Gene expression feature, curated for PoPS
human_airway_projected_pcaloadings_clusters.189	Gene expression feature, curated for PoPS
human_airway_projected_pcaloadings_clusters.190	Gene expression feature, curated for PoPS
human_airway_projected_pcaloadings_clusters.191	Gene expression feature, curated for PoPS
human_airway_projected_pcaloadings_clusters.192	Gene expression feature, curated for PoPS
human_airway_projected_pcaloadings_clusters.193	Gene expression feature, curated for PoPS
human_airway_projected_pcaloadings_clusters.194	Gene expression feature, curated for PoPS
human_airway_projected_pcaloadings_clusters.195	Gene expression feature, curated for PoPS
human_airway_projected_pcaloadings_clusters.196	Gene expression feature, curated for PoPS
human_airway_projected_pcaloadings_clusters.197	Gene expression feature, curated for PoPS
human_airway_projected_pcaloadings_clusters.198	Gene expression feature, curated for PoPS
human_airway_projected_pcaloadings_clusters.199	Gene expression feature, curated for PoPS
human_airway_projected_pcaloadings_clusters.200	Gene expression feature, curated for PoPS
human_airway_projected_pcaloadings_clusters.201	Gene expression feature, curated for PoPS
human_airway_projected_pcaloadings_clusters.202	Gene expression feature, curated for PoPS
human_airway_projected_pcaloadings_clusters.203	Gene expression feature, curated for PoPS
human_airway_projected_pcaloadings_clusters.204	Gene expression feature, curated for PoPS
human_airway_projected_pcaloadings_clusters.205	Gene expression feature, curated for PoPS
human_airway_projected_pcaloadings_clusters.206	Gene expression feature, curated for PoPS
human_airway_projected_pcaloadings_clusters.207	Gene expression feature, curated for PoPS
human_airway_projected_pcaloadings_clusters.208	Gene expression feature, curated for PoPS
human_airway_projected_pcaloadings_clusters.209	Gene expression feature, curated for PoPS
human_airway_projected_pcaloadings_clusters.210	Gene expression feature, curated for PoPS
human_airway_projected_pcaloadings_clusters.211	Gene expression feature, curated for PoPS
human_airway_projected_pcaloadings_clusters.212	Gene expression feature, curated for PoPS
human_airway_projected_pcaloadings_clusters.213	Gene expression feature, curated for PoPS
human_airway_projected_pcaloadings_clusters.214	Gene expression feature, curated for PoPS
human_airway_projected_pcaloadings_clusters.215	Gene expression feature, curated for PoPS
human_airway_projected_pcaloadings_clusters.216	Gene expression feature, curated for PoPS
human_airway_projected_pcaloadings_clusters.217	Gene expression feature, curated for PoPS
human_airway_projected_pcaloadings_clusters.218	Gene expression feature, curated for PoPS
human_airway_projected_pcaloadings_clusters.219	Gene expression feature, curated for PoPS
human_airway_projected_pcaloadings_clusters.220	Gene expression feature, curated for PoPS
human_airway_projected_pcaloadings_clusters.221	Gene expression feature, curated for PoPS
human_airway_projected_pcaloadings_clusters.222	Gene expression feature, curated for PoPS
human_airway_projected_pcaloadings_clusters.223	Gene expression feature, curated for PoPS
human_airway_projected_pcaloadings_clusters.224	Gene expression feature, curated for PoPS
human_airway_projected_pcaloadings_clusters.225	Gene expression feature, curated for PoPS
human_airway_projected_pcaloadings_clusters.226	Gene expression feature, curated for PoPS
human_airway_projected_pcaloadings_clusters.227	Gene expression feature, curated for PoPS
human_airway_projected_pcaloadings_clusters.228	Gene expression feature, curated for PoPS
human_airway_projected_pcaloadings_clusters.229	Gene expression feature, curated for PoPS
human_airway_projected_pcaloadings_clusters.230	Gene expression feature, curated for PoPS
human_airway_projected_pcaloadings_clusters.231	Gene expression feature, curated for PoPS
human_airway_projected_pcaloadings_clusters.232	Gene expression feature, curated for PoPS
human_airway_projected_pcaloadings_clusters.233	Gene expression feature, curated for PoPS
human_airway_projected_pcaloadings_clusters.234	Gene expression feature, curated for PoPS
human_airway_projected_pcaloadings_clusters.235	Gene expression feature, curated for PoPS
human_airway_projected_pcaloadings_clusters.236	Gene expression feature, curated for PoPS
human_airway_projected_pcaloadings_clusters.237	Gene expression feature, curated for PoPS
human_airway_projected_pcaloadings_clusters.238	Gene expression feature, curated for PoPS
human_airway_projected_pcaloadings_clusters.239	Gene expression feature, curated for PoPS
human_airway_projected_pcaloadings_clusters.240	Gene expression feature, curated for PoPS
human_airway_projected_pcaloadings_clusters_pre_def.1	Gene expression feature, curated for PoPS
human_airway_projected_pcaloadings_clusters_pre_def.2	Gene expression feature, curated for PoPS
human_airway_projected_pcaloadings_clusters_pre_def.3	Gene expression feature, curated for PoPS
human_airway_projected_pcaloadings_clusters_pre_def.4	Gene expression feature, curated for PoPS
human_airway_projected_pcaloadings_clusters_pre_def.5	Gene expression feature, curated for PoPS
human_airway_projected_pcaloadings_clusters_pre_def.6	Gene expression feature, curated for PoPS
human_airway_projected_pcaloadings_clusters_pre_def.7	Gene expression feature, curated for PoPS
human_airway_projected_pcaloadings_clusters_pre_def.8	Gene expression feature, curated for PoPS
human_airway_projected_pcaloadings_clusters_pre_def.9	Gene expression feature, curated for PoPS
human_airway_projected_pcaloadings_clusters_pre_def.10	Gene expression feature, curated for PoPS
human_airway_projected_pcaloadings_clusters_pre_def.11	Gene expression feature, curated for PoPS
human_airway_projected_pcaloadings_clusters_pre_def.12	Gene expression feature, curated for PoPS
human_airway_projected_pcaloadings_clusters_pre_def.13	Gene expression feature, curated for PoPS
human_airway_projected_pcaloadings_clusters_pre_def.14	Gene expression feature, curated for PoPS
human_airway_projected_pcaloadings_clusters_pre_def.15	Gene expression feature, curated for PoPS
human_airway_projected_pcaloadings_clusters_pre_def.16	Gene expression feature, curated for PoPS
human_airway_projected_pcaloadings_clusters_pre_def.17	Gene expression feature, curated for PoPS
human_airway_projected_pcaloadings_clusters_pre_def.18	Gene expression feature, curated for PoPS
human_airway_projected_pcaloadings_clusters_pre_def.19	Gene expression feature, curated for PoPS
human_airway_projected_pcaloadings_clusters_pre_def.20	Gene expression feature, curated for PoPS
human_airway_projected_pcaloadings_clusters_pre_def.21	Gene expression feature, curated for PoPS
human_airway_projected_pcaloadings_clusters_pre_def.22	Gene expression feature, curated for PoPS
human_airway_projected_pcaloadings_clusters_pre_def.23	Gene expression feature, curated for PoPS
human_airway_projected_pcaloadings_clusters_pre_def.24	Gene expression feature, curated for PoPS
human_airway_projected_pcaloadings_clusters_pre_def.25	Gene expression feature, curated for PoPS
human_airway_projected_pcaloadings_clusters_pre_def.26	Gene expression feature, curated for PoPS
human_airway_projected_pcaloadings_clusters_pre_def.27	Gene expression feature, curated for PoPS
human_airway_projected_pcaloadings_clusters_pre_def.28	Gene expression feature, curated for PoPS
human_airway_projected_pcaloadings_clusters_pre_def.29	Gene expression feature, curated for PoPS
human_airway_projected_pcaloadings_clusters_pre_def.30	Gene expression feature, curated for PoPS
human_airway_projected_pcaloadings_clusters_pre_def.31	Gene expression feature, curated for PoPS
human_airway_projected_pcaloadings_clusters_pre_def.32	Gene expression feature, curated for PoPS
human_airway_projected_pcaloadings_clusters_pre_def.33	Gene expression feature, curated for PoPS
human_airway_projected_pcaloadings_clusters_pre_def.34	Gene expression feature, curated for PoPS
human_airway_projected_pcaloadings_clusters_pre_def.35	Gene expression feature, curated for PoPS
human_airway_projected_pcaloadings_clusters_pre_def.36	Gene expression feature, curated for PoPS
human_airway_projected_pcaloadings_clusters_pre_def.37	Gene expression feature, curated for PoPS
human_airway_projected_pcaloadings_clusters_pre_def.38	Gene expression feature, curated for PoPS
human_airway_projected_pcaloadings_clusters_pre_def.39	Gene expression feature, curated for PoPS
human_airway_projected_pcaloadings_clusters_pre_def.40	Gene expression feature, curated for PoPS
human_airway_projected_pcaloadings_clusters_pre_def.41	Gene expression feature, curated for PoPS
human_airway_projected_pcaloadings_clusters_pre_def.42	Gene expression feature, curated for PoPS
human_airway_projected_pcaloadings_clusters_pre_def.43	Gene expression feature, curated for PoPS
human_airway_projected_pcaloadings_clusters_pre_def.44	Gene expression feature, curated for PoPS
human_airway_projected_pcaloadings_clusters_pre_def.45	Gene expression feature, curated for PoPS
human_airway_projected_pcaloadings_clusters_pre_def.46	Gene expression feature, curated for PoPS
human_airway_projected_pcaloadings_clusters_pre_def.47	Gene expression feature, curated for PoPS
human_airway_projected_pcaloadings_clusters_pre_def.48	Gene expression feature, curated for PoPS
human_airway_projected_pcaloadings_clusters_pre_def.49	Gene expression feature, curated for PoPS
human_airway_projected_pcaloadings_clusters_pre_def.50	Gene expression feature, curated for PoPS
human_airway_projected_pcaloadings_clusters_pre_def.51	Gene expression feature, curated for PoPS
human_airway_projected_pcaloadings_clusters_pre_def.52	Gene expression feature, curated for PoPS
human_airway_projected_pcaloadings_clusters_pre_def.53	Gene expression feature, curated for PoPS
human_airway_projected_pcaloadings_clusters_pre_def.54	Gene expression feature, curated for PoPS
human_airway_projected_pcaloadings_clusters_pre_def.55	Gene expression feature, curated for PoPS
human_airway_projected_pcaloadings_clusters_pre_def.56	Gene expression feature, curated for PoPS
human_airway_projected_pcaloadings_clusters_pre_def.57	Gene expression feature, curated for PoPS
human_airway_projected_pcaloadings_clusters_pre_def.58	Gene expression feature, curated for PoPS
human_airway_projected_pcaloadings_clusters_pre_def.59	Gene expression feature, curated for PoPS
human_airway_projected_pcaloadings_clusters_pre_def.60	Gene expression feature, curated for PoPS
human_airway_projected_pcaloadings_clusters_pre_def.61	Gene expression feature, curated for PoPS
human_airway_projected_pcaloadings_clusters_pre_def.62	Gene expression feature, curated for PoPS
human_airway_projected_pcaloadings_clusters_pre_def.63	Gene expression feature, curated for PoPS
human_airway_projected_pcaloadings_clusters_pre_def.64	Gene expression feature, curated for PoPS
human_airway_projected_pcaloadings_clusters_pre_def.65	Gene expression feature, curated for PoPS
human_airway_projected_pcaloadings_clusters_pre_def.66	Gene expression feature, curated for PoPS
human_airway_projected_pcaloadings_clusters_pre_def.67	Gene expression feature, curated for PoPS
human_airway_projected_pcaloadings_clusters_pre_def.68	Gene expression feature, curated for PoPS
human_airway_projected_pcaloadings_clusters_pre_def.69	Gene expression feature, curated for PoPS
human_airway_projected_pcaloadings_clusters_pre_def.70	Gene expression feature, curated for PoPS
human_airway_projected_pcaloadings_clusters_pre_def.71	Gene expression feature, curated for PoPS
human_airway_projected_pcaloadings_clusters_pre_def.72	Gene expression feature, curated for PoPS
human_airway_projected_pcaloadings_clusters_pre_def.73	Gene expression feature, curated for PoPS
human_airway_projected_pcaloadings_clusters_pre_def.74	Gene expression feature, curated for PoPS
human_airway_projected_pcaloadings_clusters_pre_def.75	Gene expression feature, curated for PoPS
human_airway_projected_pcaloadings_clusters_pre_def.76	Gene expression feature, curated for PoPS
human_airway_projected_pcaloadings_clusters_pre_def.77	Gene expression feature, curated for PoPS
human_airway_projected_pcaloadings_clusters_pre_def.78	Gene expression feature, curated for PoPS
human_airway_projected_pcaloadings_clusters_pre_def.79	Gene expression feature, curated for PoPS
human_airway_projected_pcaloadings_clusters_pre_def.80	Gene expression feature, curated for PoPS
human_airway_projected_pcaloadings_clusters_pre_def.81	Gene expression feature, curated for PoPS
human_airway_projected_pcaloadings_clusters_pre_def.82	Gene expression feature, curated for PoPS
human_airway_projected_pcaloadings_clusters_pre_def.83	Gene expression feature, curated for PoPS
human_airway_projected_pcaloadings_clusters_pre_def.84	Gene expression feature, curated for PoPS
human_airway_projected_pcaloadings_clusters_pre_def.85	Gene expression feature, curated for PoPS
human_airway_projected_pcaloadings_clusters_pre_def.86	Gene expression feature, curated for PoPS
human_airway_projected_pcaloadings_clusters_pre_def.87	Gene expression feature, curated for PoPS
human_airway_projected_pcaloadings_clusters_pre_def.88	Gene expression feature, curated for PoPS
human_airway_projected_pcaloadings_clusters_pre_def.89	Gene expression feature, curated for PoPS
human_airway_projected_pcaloadings_clusters_pre_def.90	Gene expression feature, curated for PoPS
human_airway_projected_pcaloadings_clusters_pre_def.91	Gene expression feature, curated for PoPS
human_airway_projected_pcaloadings_clusters_pre_def.92	Gene expression feature, curated for PoPS
human_airway_projected_pcaloadings_clusters_pre_def.93	Gene expression feature, curated for PoPS
human_airway_projected_pcaloadings_clusters_pre_def.94	Gene expression feature, curated for PoPS
human_airway_projected_pcaloadings_clusters_pre_def.95	Gene expression feature, curated for PoPS
human_airway_projected_pcaloadings_clusters_pre_def.96	Gene expression feature, curated for PoPS
human_airway_projected_pcaloadings_clusters_pre_def.97	Gene expression feature, curated for PoPS
human_airway_projected_pcaloadings_clusters_pre_def.98	Gene expression feature, curated for PoPS
human_airway_projected_pcaloadings_clusters_pre_def.99	Gene expression feature, curated for PoPS
human_airway_projected_pcaloadings_clusters_pre_def.100	Gene expression feature, curated for PoPS
human_airway_projected_pcaloadings_clusters_pre_def.101	Gene expression feature, curated for PoPS
human_airway_projected_pcaloadings_clusters_pre_def.102	Gene expression feature, curated for PoPS
human_airway_projected_pcaloadings_clusters_pre_def.103	Gene expression feature, curated for PoPS
human_airway_projected_pcaloadings_clusters_pre_def.104	Gene expression feature, curated for PoPS
human_airway_projected_pcaloadings_clusters_pre_def.105	Gene expression feature, curated for PoPS
human_airway_projected_pcaloadings_clusters_pre_def.106	Gene expression feature, curated for PoPS
human_airway_projected_pcaloadings_clusters_pre_def.107	Gene expression feature, curated for PoPS
human_airway_projected_pcaloadings_clusters_pre_def.108	Gene expression feature, curated for PoPS
human_airway_projected_pcaloadings_clusters_pre_def.109	Gene expression feature, curated for PoPS
human_airway_projected_pcaloadings_clusters_pre_def.110	Gene expression feature, curated for PoPS
human_airway_projected_pcaloadings_clusters_pre_def.111	Gene expression feature, curated for PoPS
human_airway_projected_pcaloadings_clusters_pre_def.112	Gene expression feature, curated for PoPS
human_airway_projected_pcaloadings_clusters_pre_def.113	Gene expression feature, curated for PoPS
human_airway_projected_pcaloadings_clusters_pre_def.114	Gene expression feature, curated for PoPS
human_airway_projected_pcaloadings_clusters_pre_def.115	Gene expression feature, curated for PoPS
human_airway_projected_pcaloadings_clusters_pre_def.116	Gene expression feature, curated for PoPS
human_airway_projected_pcaloadings_clusters_pre_def.117	Gene expression feature, curated for PoPS
human_airway_projected_pcaloadings_clusters_pre_def.118	Gene expression feature, curated for PoPS
human_airway_projected_pcaloadings_clusters_pre_def.119	Gene expression feature, curated for PoPS
human_airway_projected_pcaloadings_clusters_pre_def.120	Gene expression feature, curated for PoPS
human_airway_projected_pcaloadings_clusters_pre_def.121	Gene expression feature, curated for PoPS
human_airway_projected_pcaloadings_clusters_pre_def.122	Gene expression feature, curated for PoPS
human_airway_projected_pcaloadings_clusters_pre_def.123	Gene expression feature, curated for PoPS
human_airway_projected_pcaloadings_clusters_pre_def.124	Gene expression feature, curated for PoPS
human_airway_projected_pcaloadings_clusters_pre_def.125	Gene expression feature, curated for PoPS
human_airway_projected_pcaloadings_clusters_pre_def.126	Gene expression feature, curated for PoPS
human_airway_projected_pcaloadings_clusters_pre_def.127	Gene expression feature, curated for PoPS
human_airway_projected_pcaloadings_clusters_pre_def.128	Gene expression feature, curated for PoPS
human_airway_projected_pcaloadings_clusters_pre_def.129	Gene expression feature, curated for PoPS
human_airway_projected_pcaloadings_clusters_pre_def.130	Gene expression feature, curated for PoPS
human_airway_projected_pcaloadings_clusters_pre_def.131	Gene expression feature, curated for PoPS
human_airway_projected_pcaloadings_clusters_pre_def.132	Gene expression feature, curated for PoPS
human_airway_projected_pcaloadings_clusters_pre_def.133	Gene expression feature, curated for PoPS
human_airway_projected_pcaloadings_clusters_pre_def.134	Gene expression feature, curated for PoPS
human_airway_projected_pcaloadings_clusters_pre_def.135	Gene expression feature, curated for PoPS
human_airway_projected_pcaloadings_clusters_pre_def.136	Gene expression feature, curated for PoPS
human_airway_projected_pcaloadings_clusters_pre_def.137	Gene expression feature, curated for PoPS
human_airway_projected_pcaloadings_clusters_pre_def.138	Gene expression feature, curated for PoPS
human_airway_projected_pcaloadings_clusters_pre_def.139	Gene expression feature, curated for PoPS
human_airway_projected_pcaloadings_clusters_pre_def.140	Gene expression feature, curated for PoPS
human_airway_projected_pcaloadings_clusters_pre_def.141	Gene expression feature, curated for PoPS
human_airway_projected_pcaloadings_clusters_pre_def.142	Gene expression feature, curated for PoPS
human_airway_projected_pcaloadings_clusters_pre_def.143	Gene expression feature, curated for PoPS
human_airway_projected_pcaloadings_clusters_pre_def.144	Gene expression feature, curated for PoPS
human_airway_projected_pcaloadings_clusters_pre_def.145	Gene expression feature, curated for PoPS
human_airway_projected_pcaloadings_clusters_pre_def.146	Gene expression feature, curated for PoPS
human_airway_projected_pcaloadings_clusters_pre_def.147	Gene expression feature, curated for PoPS
human_airway_projected_pcaloadings_clusters_pre_def.148	Gene expression feature, curated for PoPS
human_airway_projected_pcaloadings_clusters_pre_def.149	Gene expression feature, curated for PoPS
human_airway_projected_pcaloadings_clusters_pre_def.150	Gene expression feature, curated for PoPS
human_airway_projected_pcaloadings_clusters_pre_def.151	Gene expression feature, curated for PoPS
human_airway_projected_pcaloadings_clusters_pre_def.152	Gene expression feature, curated for PoPS
human_airway_projected_pcaloadings_clusters_pre_def.153	Gene expression feature, curated for PoPS
human_airway_projected_pcaloadings_clusters_pre_def.154	Gene expression feature, curated for PoPS
human_airway_projected_pcaloadings_clusters_pre_def.155	Gene expression feature, curated for PoPS
human_airway_projected_pcaloadings_clusters_pre_def.156	Gene expression feature, curated for PoPS
human_airway_projected_pcaloadings_clusters_pre_def.157	Gene expression feature, curated for PoPS
human_airway_projected_pcaloadings_clusters_pre_def.158	Gene expression feature, curated for PoPS
human_airway_projected_pcaloadings_clusters_pre_def.159	Gene expression feature, curated for PoPS
human_airway_projected_pcaloadings_clusters_pre_def.160	Gene expression feature, curated for PoPS
human_airway_projected_pcaloadings_clusters_pre_def.161	Gene expression feature, curated for PoPS
human_airway_projected_pcaloadings_clusters_pre_def.162	Gene expression feature, curated for PoPS
human_airway_projected_pcaloadings_clusters_pre_def.163	Gene expression feature, curated for PoPS
human_airway_projected_pcaloadings_clusters_pre_def.164	Gene expression feature, curated for PoPS
human_airway_projected_pcaloadings_clusters_pre_def.165	Gene expression feature, curated for PoPS
human_airway_projected_pcaloadings_clusters_pre_def.166	Gene expression feature, curated for PoPS
human_airway_projected_pcaloadings_clusters_pre_def.167	Gene expression feature, curated for PoPS
human_airway_projected_pcaloadings_clusters_pre_def.168	Gene expression feature, curated for PoPS
human_airway_projected_pcaloadings_clusters_pre_def.169	Gene expression feature, curated for PoPS
human_airway_projected_pcaloadings_clusters_pre_def.170	Gene expression feature, curated for PoPS
human_airway_projected_pcaloadings_clusters_pre_def.171	Gene expression feature, curated for PoPS
human_airway_projected_pcaloadings_clusters_pre_def.172	Gene expression feature, curated for PoPS
human_airway_projected_pcaloadings_clusters_pre_def.173	Gene expression feature, curated for PoPS
human_airway_projected_pcaloadings_clusters_pre_def.174	Gene expression feature, curated for PoPS
human_airway_projected_pcaloadings_clusters_pre_def.175	Gene expression feature, curated for PoPS
human_airway_projected_pcaloadings_clusters_pre_def.176	Gene expression feature, curated for PoPS
human_airway_projected_pcaloadings_clusters_pre_def.177	Gene expression feature, curated for PoPS
human_airway_projected_pcaloadings_clusters_pre_def.178	Gene expression feature, curated for PoPS
human_airway_projected_pcaloadings_clusters_pre_def.179	Gene expression feature, curated for PoPS
human_airway_projected_pcaloadings_clusters_pre_def.180	Gene expression feature, curated for PoPS
human_airway_projected_pcaloadings_clusters_pre_def.181	Gene expression feature, curated for PoPS
human_airway_projected_pcaloadings_clusters_pre_def.182	Gene expression feature, curated for PoPS
human_airway_projected_pcaloadings_clusters_pre_def.183	Gene expression feature, curated for PoPS
human_airway_projected_pcaloadings_clusters_pre_def.184	Gene expression feature, curated for PoPS
human_airway_projected_pcaloadings_clusters_pre_def.185	Gene expression feature, curated for PoPS
human_airway_projected_pcaloadings_clusters_pre_def.186	Gene expression feature, curated for PoPS
human_airway_projected_pcaloadings_clusters_pre_def.187	Gene expression feature, curated for PoPS
human_airway_projected_pcaloadings_clusters_pre_def.188	Gene expression feature, curated for PoPS
human_airway_projected_pcaloadings_clusters_pre_def.189	Gene expression feature, curated for PoPS
human_airway_projected_pcaloadings_clusters_pre_def.190	Gene expression feature, curated for PoPS
human_airway_projected_pcaloadings_clusters_pre_def.191	Gene expression feature, curated for PoPS
human_airway_projected_pcaloadings_clusters_pre_def.192	Gene expression feature, curated for PoPS
human_airway_projected_pcaloadings_clusters_pre_def.193	Gene expression feature, curated for PoPS
human_airway_projected_pcaloadings_clusters_pre_def.194	Gene expression feature, curated for PoPS
human_airway_projected_pcaloadings_clusters_pre_def.195	Gene expression feature, curated for PoPS
human_airway_projected_pcaloadings_clusters_pre_def.196	Gene expression feature, curated for PoPS
human_airway_projected_pcaloadings_clusters_pre_def.197	Gene expression feature, curated for PoPS
human_airway_projected_pcaloadings_clusters_pre_def.198	Gene expression feature, curated for PoPS
human_airway_projected_pcaloadings_clusters_pre_def.199	Gene expression feature, curated for PoPS
human_airway_projected_pcaloadings_clusters_pre_def.200	Gene expression feature, curated for PoPS
human_airway_projected_pcaloadings_clusters_pre_def.201	Gene expression feature, curated for PoPS
human_airway_projected_pcaloadings_clusters_pre_def.202	Gene expression feature, curated for PoPS
human_airway_projected_pcaloadings_clusters_pre_def.203	Gene expression feature, curated for PoPS
human_airway_projected_pcaloadings_clusters_pre_def.204	Gene expression feature, curated for PoPS
human_airway_projected_pcaloadings_clusters_pre_def.205	Gene expression feature, curated for PoPS
human_airway_projected_pcaloadings_clusters_pre_def.206	Gene expression feature, curated for PoPS
human_airway_projected_pcaloadings_clusters_pre_def.207	Gene expression feature, curated for PoPS
human_airway_projected_pcaloadings_clusters_pre_def.208	Gene expression feature, curated for PoPS
human_airway_projected_pcaloadings_clusters_pre_def.209	Gene expression feature, curated for PoPS
human_airway_projected_pcaloadings_clusters_pre_def.210	Gene expression feature, curated for PoPS
human_prostate_average_expression.1	Gene expression feature, curated for PoPS
human_prostate_average_expression.2	Gene expression feature, curated for PoPS
human_prostate_average_expression.3	Gene expression feature, curated for PoPS
human_prostate_average_expression.4	Gene expression feature, curated for PoPS
human_prostate_average_expression.5	Gene expression feature, curated for PoPS
human_prostate_average_expression.6	Gene expression feature, curated for PoPS
human_prostate_average_expression.7	Gene expression feature, curated for PoPS
human_prostate_average_expression.8	Gene expression feature, curated for PoPS
human_prostate_average_expression.9	Gene expression feature, curated for PoPS
human_prostate_average_expression.10	Gene expression feature, curated for PoPS
human_prostate_average_expression.11	Gene expression feature, curated for PoPS
human_prostate_average_expression.12	Gene expression feature, curated for PoPS
human_prostate_average_expression.13	Gene expression feature, curated for PoPS
human_prostate_average_expression.14	Gene expression feature, curated for PoPS
human_prostate_average_expression.15	Gene expression feature, curated for PoPS
human_prostate_average_expression.16	Gene expression feature, curated for PoPS
human_prostate_diffexprs_down_genes_clusters.1	Gene expression feature, curated for PoPS
human_prostate_diffexprs_down_genes_clusters.2	Gene expression feature, curated for PoPS
human_prostate_diffexprs_down_genes_clusters.3	Gene expression feature, curated for PoPS
human_prostate_diffexprs_down_genes_clusters.4	Gene expression feature, curated for PoPS
human_prostate_diffexprs_down_genes_clusters.5	Gene expression feature, curated for PoPS
human_prostate_diffexprs_down_genes_clusters.6	Gene expression feature, curated for PoPS
human_prostate_diffexprs_down_genes_clusters.7	Gene expression feature, curated for PoPS
human_prostate_diffexprs_down_genes_clusters.8	Gene expression feature, curated for PoPS
human_prostate_diffexprs_down_genes_clusters.9	Gene expression feature, curated for PoPS
human_prostate_diffexprs_down_genes_clusters.10	Gene expression feature, curated for PoPS
human_prostate_diffexprs_down_genes_clusters.11	Gene expression feature, curated for PoPS
human_prostate_diffexprs_down_genes_clusters.12	Gene expression feature, curated for PoPS
human_prostate_diffexprs_down_genes_clusters.13	Gene expression feature, curated for PoPS
human_prostate_diffexprs_down_genes_clusters.14	Gene expression feature, curated for PoPS
human_prostate_diffexprs_down_genes_clusters.15	Gene expression feature, curated for PoPS
human_prostate_diffexprs_genes_clusters.1	Gene expression feature, curated for PoPS
human_prostate_diffexprs_genes_clusters.2	Gene expression feature, curated for PoPS
human_prostate_diffexprs_genes_clusters.3	Gene expression feature, curated for PoPS
human_prostate_diffexprs_genes_clusters.4	Gene expression feature, curated for PoPS
human_prostate_diffexprs_genes_clusters.5	Gene expression feature, curated for PoPS
human_prostate_diffexprs_genes_clusters.6	Gene expression feature, curated for PoPS
human_prostate_diffexprs_genes_clusters.7	Gene expression feature, curated for PoPS
human_prostate_diffexprs_genes_clusters.8	Gene expression feature, curated for PoPS
human_prostate_diffexprs_genes_clusters.9	Gene expression feature, curated for PoPS
human_prostate_diffexprs_genes_clusters.10	Gene expression feature, curated for PoPS
human_prostate_diffexprs_genes_clusters.11	Gene expression feature, curated for PoPS
human_prostate_diffexprs_genes_clusters.12	Gene expression feature, curated for PoPS
human_prostate_diffexprs_genes_clusters.13	Gene expression feature, curated for PoPS
human_prostate_diffexprs_genes_clusters.14	Gene expression feature, curated for PoPS
human_prostate_diffexprs_genes_clusters.15	Gene expression feature, curated for PoPS
human_prostate_diffexprs_tstat_clusters.1	Gene expression feature, curated for PoPS
human_prostate_diffexprs_tstat_clusters.2	Gene expression feature, curated for PoPS
human_prostate_diffexprs_tstat_clusters.3	Gene expression feature, curated for PoPS
human_prostate_diffexprs_tstat_clusters.4	Gene expression feature, curated for PoPS
human_prostate_diffexprs_tstat_clusters.5	Gene expression feature, curated for PoPS
human_prostate_diffexprs_tstat_clusters.6	Gene expression feature, curated for PoPS
human_prostate_diffexprs_tstat_clusters.7	Gene expression feature, curated for PoPS
human_prostate_diffexprs_tstat_clusters.8	Gene expression feature, curated for PoPS
human_prostate_diffexprs_tstat_clusters.9	Gene expression feature, curated for PoPS
human_prostate_diffexprs_tstat_clusters.10	Gene expression feature, curated for PoPS
human_prostate_diffexprs_tstat_clusters.11	Gene expression feature, curated for PoPS
human_prostate_diffexprs_tstat_clusters.12	Gene expression feature, curated for PoPS
human_prostate_diffexprs_tstat_clusters.13	Gene expression feature, curated for PoPS
human_prostate_diffexprs_tstat_clusters.14	Gene expression feature, curated for PoPS
human_prostate_diffexprs_tstat_clusters.15	Gene expression feature, curated for PoPS
human_prostate_projected_icaloadings.1	Gene expression feature, curated for PoPS
human_prostate_projected_icaloadings.2	Gene expression feature, curated for PoPS
human_prostate_projected_icaloadings.3	Gene expression feature, curated for PoPS
human_prostate_projected_icaloadings.4	Gene expression feature, curated for PoPS
human_prostate_projected_icaloadings.5	Gene expression feature, curated for PoPS
human_prostate_projected_icaloadings.6	Gene expression feature, curated for PoPS
human_prostate_projected_icaloadings.7	Gene expression feature, curated for PoPS
human_prostate_projected_icaloadings.8	Gene expression feature, curated for PoPS
human_prostate_projected_icaloadings.9	Gene expression feature, curated for PoPS
human_prostate_projected_icaloadings.10	Gene expression feature, curated for PoPS
human_prostate_projected_icaloadings.11	Gene expression feature, curated for PoPS
human_prostate_projected_icaloadings.12	Gene expression feature, curated for PoPS
human_prostate_projected_icaloadings.13	Gene expression feature, curated for PoPS
human_prostate_projected_icaloadings.14	Gene expression feature, curated for PoPS
human_prostate_projected_icaloadings.15	Gene expression feature, curated for PoPS
human_prostate_projected_icaloadings.16	Gene expression feature, curated for PoPS
human_prostate_projected_icaloadings.17	Gene expression feature, curated for PoPS
human_prostate_projected_icaloadings.18	Gene expression feature, curated for PoPS
human_prostate_projected_icaloadings.19	Gene expression feature, curated for PoPS
human_prostate_projected_icaloadings.20	Gene expression feature, curated for PoPS
human_prostate_projected_icaloadings.21	Gene expression feature, curated for PoPS
human_prostate_projected_icaloadings.22	Gene expression feature, curated for PoPS
human_prostate_projected_icaloadings.23	Gene expression feature, curated for PoPS
human_prostate_projected_icaloadings.24	Gene expression feature, curated for PoPS
human_prostate_projected_icaloadings.25	Gene expression feature, curated for PoPS
human_prostate_projected_icaloadings.26	Gene expression feature, curated for PoPS
human_prostate_projected_icaloadings.27	Gene expression feature, curated for PoPS
human_prostate_projected_icaloadings.28	Gene expression feature, curated for PoPS
human_prostate_projected_icaloadings.29	Gene expression feature, curated for PoPS
human_prostate_projected_icaloadings.30	Gene expression feature, curated for PoPS
human_prostate_projected_icaloadings.31	Gene expression feature, curated for PoPS
human_prostate_projected_icaloadings.32	Gene expression feature, curated for PoPS
human_prostate_projected_icaloadings.33	Gene expression feature, curated for PoPS
human_prostate_projected_icaloadings.34	Gene expression feature, curated for PoPS
human_prostate_projected_icaloadings.35	Gene expression feature, curated for PoPS
human_prostate_projected_icaloadings.36	Gene expression feature, curated for PoPS
human_prostate_projected_icaloadings.37	Gene expression feature, curated for PoPS
human_prostate_projected_icaloadings.38	Gene expression feature, curated for PoPS
human_prostate_projected_icaloadings.39	Gene expression feature, curated for PoPS
human_prostate_projected_icaloadings.40	Gene expression feature, curated for PoPS
human_prostate_projected_icaloadings.41	Gene expression feature, curated for PoPS
human_prostate_projected_icaloadings.42	Gene expression feature, curated for PoPS
human_prostate_projected_icaloadings.43	Gene expression feature, curated for PoPS
human_prostate_projected_icaloadings.44	Gene expression feature, curated for PoPS
human_prostate_projected_icaloadings.45	Gene expression feature, curated for PoPS
human_prostate_projected_icaloadings.46	Gene expression feature, curated for PoPS
human_prostate_projected_icaloadings.47	Gene expression feature, curated for PoPS
human_prostate_projected_icaloadings.48	Gene expression feature, curated for PoPS
human_prostate_projected_icaloadings.49	Gene expression feature, curated for PoPS
human_prostate_projected_icaloadings.50	Gene expression feature, curated for PoPS
human_prostate_projected_pcaloadings.1	Gene expression feature, curated for PoPS
human_prostate_projected_pcaloadings.2	Gene expression feature, curated for PoPS
human_prostate_projected_pcaloadings.3	Gene expression feature, curated for PoPS
human_prostate_projected_pcaloadings.4	Gene expression feature, curated for PoPS
human_prostate_projected_pcaloadings.5	Gene expression feature, curated for PoPS
human_prostate_projected_pcaloadings.6	Gene expression feature, curated for PoPS
human_prostate_projected_pcaloadings.7	Gene expression feature, curated for PoPS
human_prostate_projected_pcaloadings.8	Gene expression feature, curated for PoPS
human_prostate_projected_pcaloadings.9	Gene expression feature, curated for PoPS
human_prostate_projected_pcaloadings.10	Gene expression feature, curated for PoPS
human_prostate_projected_pcaloadings.11	Gene expression feature, curated for PoPS
human_prostate_projected_pcaloadings.12	Gene expression feature, curated for PoPS
human_prostate_projected_pcaloadings.13	Gene expression feature, curated for PoPS
human_prostate_projected_pcaloadings.14	Gene expression feature, curated for PoPS
human_prostate_projected_pcaloadings.15	Gene expression feature, curated for PoPS
human_prostate_projected_pcaloadings.16	Gene expression feature, curated for PoPS
human_prostate_projected_pcaloadings.17	Gene expression feature, curated for PoPS
human_prostate_projected_pcaloadings.18	Gene expression feature, curated for PoPS
human_prostate_projected_pcaloadings.19	Gene expression feature, curated for PoPS
human_prostate_projected_pcaloadings.20	Gene expression feature, curated for PoPS
human_prostate_projected_pcaloadings.21	Gene expression feature, curated for PoPS
human_prostate_projected_pcaloadings.22	Gene expression feature, curated for PoPS
human_prostate_projected_pcaloadings.23	Gene expression feature, curated for PoPS
human_prostate_projected_pcaloadings.24	Gene expression feature, curated for PoPS
human_prostate_projected_pcaloadings.25	Gene expression feature, curated for PoPS
human_prostate_projected_pcaloadings.26	Gene expression feature, curated for PoPS
human_prostate_projected_pcaloadings.27	Gene expression feature, curated for PoPS
human_prostate_projected_pcaloadings.28	Gene expression feature, curated for PoPS
human_prostate_projected_pcaloadings.29	Gene expression feature, curated for PoPS
human_prostate_projected_pcaloadings.30	Gene expression feature, curated for PoPS
human_prostate_projected_pcaloadings.31	Gene expression feature, curated for PoPS
human_prostate_projected_pcaloadings.32	Gene expression feature, curated for PoPS
human_prostate_projected_pcaloadings.33	Gene expression feature, curated for PoPS
human_prostate_projected_pcaloadings.34	Gene expression feature, curated for PoPS
human_prostate_projected_pcaloadings.35	Gene expression feature, curated for PoPS
human_prostate_projected_pcaloadings.36	Gene expression feature, curated for PoPS
human_prostate_projected_pcaloadings.37	Gene expression feature, curated for PoPS
human_prostate_projected_pcaloadings.38	Gene expression feature, curated for PoPS
human_prostate_projected_pcaloadings.39	Gene expression feature, curated for PoPS
human_prostate_projected_pcaloadings.40	Gene expression feature, curated for PoPS
human_prostate_projected_pcaloadings.41	Gene expression feature, curated for PoPS
human_prostate_projected_pcaloadings.42	Gene expression feature, curated for PoPS
human_prostate_projected_pcaloadings.43	Gene expression feature, curated for PoPS
human_prostate_projected_pcaloadings.44	Gene expression feature, curated for PoPS
human_prostate_projected_pcaloadings.45	Gene expression feature, curated for PoPS
human_prostate_projected_pcaloadings.46	Gene expression feature, curated for PoPS
human_prostate_projected_pcaloadings.47	Gene expression feature, curated for PoPS
human_prostate_projected_pcaloadings.48	Gene expression feature, curated for PoPS
human_prostate_projected_pcaloadings.49	Gene expression feature, curated for PoPS
human_prostate_projected_pcaloadings.50	Gene expression feature, curated for PoPS
human_prostate_projected_pcaloadings.51	Gene expression feature, curated for PoPS
human_prostate_projected_pcaloadings.52	Gene expression feature, curated for PoPS
human_prostate_projected_pcaloadings.53	Gene expression feature, curated for PoPS
human_prostate_projected_pcaloadings.54	Gene expression feature, curated for PoPS
human_prostate_projected_pcaloadings.55	Gene expression feature, curated for PoPS
human_prostate_projected_pcaloadings.56	Gene expression feature, curated for PoPS
human_prostate_projected_pcaloadings.57	Gene expression feature, curated for PoPS
human_prostate_projected_pcaloadings.58	Gene expression feature, curated for PoPS
human_prostate_projected_pcaloadings.59	Gene expression feature, curated for PoPS
human_prostate_projected_pcaloadings.60	Gene expression feature, curated for PoPS
human_prostate_projected_pcaloadings.61	Gene expression feature, curated for PoPS
human_prostate_projected_pcaloadings.62	Gene expression feature, curated for PoPS
human_prostate_projected_pcaloadings.63	Gene expression feature, curated for PoPS
human_prostate_projected_pcaloadings.64	Gene expression feature, curated for PoPS
human_prostate_projected_pcaloadings.65	Gene expression feature, curated for PoPS
human_prostate_projected_pcaloadings.66	Gene expression feature, curated for PoPS
human_prostate_projected_pcaloadings.67	Gene expression feature, curated for PoPS
human_prostate_projected_pcaloadings.68	Gene expression feature, curated for PoPS
human_prostate_projected_pcaloadings.69	Gene expression feature, curated for PoPS
human_prostate_projected_pcaloadings.70	Gene expression feature, curated for PoPS
human_prostate_projected_pcaloadings.71	Gene expression feature, curated for PoPS
human_prostate_projected_pcaloadings.72	Gene expression feature, curated for PoPS
human_prostate_projected_pcaloadings.73	Gene expression feature, curated for PoPS
human_prostate_projected_pcaloadings.74	Gene expression feature, curated for PoPS
human_prostate_projected_pcaloadings.75	Gene expression feature, curated for PoPS
human_prostate_projected_pcaloadings.76	Gene expression feature, curated for PoPS
human_prostate_projected_pcaloadings.77	Gene expression feature, curated for PoPS
human_prostate_projected_pcaloadings.78	Gene expression feature, curated for PoPS
human_prostate_projected_pcaloadings.79	Gene expression feature, curated for PoPS
human_prostate_projected_pcaloadings.80	Gene expression feature, curated for PoPS
human_prostate_projected_pcaloadings.81	Gene expression feature, curated for PoPS
human_prostate_projected_pcaloadings.82	Gene expression feature, curated for PoPS
human_prostate_projected_pcaloadings.83	Gene expression feature, curated for PoPS
human_prostate_projected_pcaloadings.84	Gene expression feature, curated for PoPS
human_prostate_projected_pcaloadings.85	Gene expression feature, curated for PoPS
human_prostate_projected_pcaloadings.86	Gene expression feature, curated for PoPS
human_prostate_projected_pcaloadings.87	Gene expression feature, curated for PoPS
human_prostate_projected_pcaloadings.88	Gene expression feature, curated for PoPS
human_prostate_projected_pcaloadings.89	Gene expression feature, curated for PoPS
human_prostate_projected_pcaloadings.90	Gene expression feature, curated for PoPS
human_prostate_projected_pcaloadings.91	Gene expression feature, curated for PoPS
human_prostate_projected_pcaloadings.92	Gene expression feature, curated for PoPS
human_prostate_projected_pcaloadings.93	Gene expression feature, curated for PoPS
human_prostate_projected_pcaloadings.94	Gene expression feature, curated for PoPS
human_prostate_projected_pcaloadings.95	Gene expression feature, curated for PoPS
human_prostate_projected_pcaloadings.96	Gene expression feature, curated for PoPS
human_prostate_projected_pcaloadings.97	Gene expression feature, curated for PoPS
human_prostate_projected_pcaloadings.98	Gene expression feature, curated for PoPS
human_prostate_projected_pcaloadings.99	Gene expression feature, curated for PoPS
human_prostate_projected_pcaloadings.100	Gene expression feature, curated for PoPS
human_prostate_projected_pcaloadings_clusters.1	Gene expression feature, curated for PoPS
human_prostate_projected_pcaloadings_clusters.2	Gene expression feature, curated for PoPS
human_prostate_projected_pcaloadings_clusters.3	Gene expression feature, curated for PoPS
human_prostate_projected_pcaloadings_clusters.4	Gene expression feature, curated for PoPS
human_prostate_projected_pcaloadings_clusters.5	Gene expression feature, curated for PoPS
human_prostate_projected_pcaloadings_clusters.6	Gene expression feature, curated for PoPS
human_prostate_projected_pcaloadings_clusters.7	Gene expression feature, curated for PoPS
human_prostate_projected_pcaloadings_clusters.8	Gene expression feature, curated for PoPS
human_prostate_projected_pcaloadings_clusters.9	Gene expression feature, curated for PoPS
human_prostate_projected_pcaloadings_clusters.10	Gene expression feature, curated for PoPS
human_prostate_projected_pcaloadings_clusters.11	Gene expression feature, curated for PoPS
human_prostate_projected_pcaloadings_clusters.12	Gene expression feature, curated for PoPS
human_prostate_projected_pcaloadings_clusters.13	Gene expression feature, curated for PoPS
human_prostate_projected_pcaloadings_clusters.14	Gene expression feature, curated for PoPS
human_prostate_projected_pcaloadings_clusters.15	Gene expression feature, curated for PoPS
human_prostate_projected_pcaloadings_clusters.16	Gene expression feature, curated for PoPS
human_prostate_projected_pcaloadings_clusters.17	Gene expression feature, curated for PoPS
human_prostate_projected_pcaloadings_clusters.18	Gene expression feature, curated for PoPS
human_prostate_projected_pcaloadings_clusters.19	Gene expression feature, curated for PoPS
human_prostate_projected_pcaloadings_clusters.20	Gene expression feature, curated for PoPS
human_prostate_projected_pcaloadings_clusters.21	Gene expression feature, curated for PoPS
human_prostate_projected_pcaloadings_clusters.22	Gene expression feature, curated for PoPS
human_prostate_projected_pcaloadings_clusters.23	Gene expression feature, curated for PoPS
human_prostate_projected_pcaloadings_clusters.24	Gene expression feature, curated for PoPS
human_prostate_projected_pcaloadings_clusters.25	Gene expression feature, curated for PoPS
human_prostate_projected_pcaloadings_clusters.26	Gene expression feature, curated for PoPS
human_prostate_projected_pcaloadings_clusters.27	Gene expression feature, curated for PoPS
human_prostate_projected_pcaloadings_clusters.28	Gene expression feature, curated for PoPS
human_prostate_projected_pcaloadings_clusters.29	Gene expression feature, curated for PoPS
human_prostate_projected_pcaloadings_clusters.30	Gene expression feature, curated for PoPS
human_prostate_projected_pcaloadings_clusters.31	Gene expression feature, curated for PoPS
human_prostate_projected_pcaloadings_clusters.32	Gene expression feature, curated for PoPS
human_prostate_projected_pcaloadings_clusters.33	Gene expression feature, curated for PoPS
human_prostate_projected_pcaloadings_clusters.34	Gene expression feature, curated for PoPS
human_prostate_projected_pcaloadings_clusters.35	Gene expression feature, curated for PoPS
human_prostate_projected_pcaloadings_clusters.36	Gene expression feature, curated for PoPS
human_prostate_projected_pcaloadings_clusters.37	Gene expression feature, curated for PoPS
human_prostate_projected_pcaloadings_clusters.38	Gene expression feature, curated for PoPS
human_prostate_projected_pcaloadings_clusters.39	Gene expression feature, curated for PoPS
human_prostate_projected_pcaloadings_clusters.40	Gene expression feature, curated for PoPS
human_prostate_projected_pcaloadings_clusters.41	Gene expression feature, curated for PoPS
human_prostate_projected_pcaloadings_clusters.42	Gene expression feature, curated for PoPS
human_prostate_projected_pcaloadings_clusters.43	Gene expression feature, curated for PoPS
human_prostate_projected_pcaloadings_clusters.44	Gene expression feature, curated for PoPS
human_prostate_projected_pcaloadings_clusters.45	Gene expression feature, curated for PoPS
human_prostate_projected_pcaloadings_clusters.46	Gene expression feature, curated for PoPS
human_prostate_projected_pcaloadings_clusters.47	Gene expression feature, curated for PoPS
human_prostate_projected_pcaloadings_clusters.48	Gene expression feature, curated for PoPS
human_prostate_projected_pcaloadings_clusters.49	Gene expression feature, curated for PoPS
human_prostate_projected_pcaloadings_clusters.50	Gene expression feature, curated for PoPS
human_prostate_projected_pcaloadings_clusters.51	Gene expression feature, curated for PoPS
human_prostate_projected_pcaloadings_clusters.52	Gene expression feature, curated for PoPS
human_prostate_projected_pcaloadings_clusters.53	Gene expression feature, curated for PoPS
human_prostate_projected_pcaloadings_clusters.54	Gene expression feature, curated for PoPS
human_prostate_projected_pcaloadings_clusters.55	Gene expression feature, curated for PoPS
human_prostate_projected_pcaloadings_clusters.56	Gene expression feature, curated for PoPS
human_prostate_projected_pcaloadings_clusters.57	Gene expression feature, curated for PoPS
human_prostate_projected_pcaloadings_clusters.58	Gene expression feature, curated for PoPS
human_prostate_projected_pcaloadings_clusters.59	Gene expression feature, curated for PoPS
human_prostate_projected_pcaloadings_clusters.60	Gene expression feature, curated for PoPS
human_prostate_projected_pcaloadings_clusters.61	Gene expression feature, curated for PoPS
human_prostate_projected_pcaloadings_clusters.62	Gene expression feature, curated for PoPS
human_prostate_projected_pcaloadings_clusters.63	Gene expression feature, curated for PoPS
human_prostate_projected_pcaloadings_clusters.64	Gene expression feature, curated for PoPS
human_prostate_projected_pcaloadings_clusters.65	Gene expression feature, curated for PoPS
human_prostate_projected_pcaloadings_clusters.66	Gene expression feature, curated for PoPS
human_prostate_projected_pcaloadings_clusters.67	Gene expression feature, curated for PoPS
human_prostate_projected_pcaloadings_clusters.68	Gene expression feature, curated for PoPS
human_prostate_projected_pcaloadings_clusters.69	Gene expression feature, curated for PoPS
human_prostate_projected_pcaloadings_clusters.70	Gene expression feature, curated for PoPS
human_prostate_projected_pcaloadings_clusters.71	Gene expression feature, curated for PoPS
human_prostate_projected_pcaloadings_clusters.72	Gene expression feature, curated for PoPS
human_prostate_projected_pcaloadings_clusters.73	Gene expression feature, curated for PoPS
human_prostate_projected_pcaloadings_clusters.74	Gene expression feature, curated for PoPS
human_prostate_projected_pcaloadings_clusters.75	Gene expression feature, curated for PoPS
human_prostate_projected_pcaloadings_clusters.76	Gene expression feature, curated for PoPS
human_prostate_projected_pcaloadings_clusters.77	Gene expression feature, curated for PoPS
human_prostate_projected_pcaloadings_clusters.78	Gene expression feature, curated for PoPS
human_prostate_projected_pcaloadings_clusters.79	Gene expression feature, curated for PoPS
human_prostate_projected_pcaloadings_clusters.80	Gene expression feature, curated for PoPS
human_prostate_projected_pcaloadings_clusters.81	Gene expression feature, curated for PoPS
human_prostate_projected_pcaloadings_clusters.82	Gene expression feature, curated for PoPS
human_prostate_projected_pcaloadings_clusters.83	Gene expression feature, curated for PoPS
human_prostate_projected_pcaloadings_clusters.84	Gene expression feature, curated for PoPS
human_prostate_projected_pcaloadings_clusters.85	Gene expression feature, curated for PoPS
human_prostate_projected_pcaloadings_clusters.86	Gene expression feature, curated for PoPS
human_prostate_projected_pcaloadings_clusters.87	Gene expression feature, curated for PoPS
human_prostate_projected_pcaloadings_clusters.88	Gene expression feature, curated for PoPS
human_prostate_projected_pcaloadings_clusters.89	Gene expression feature, curated for PoPS
human_prostate_projected_pcaloadings_clusters.90	Gene expression feature, curated for PoPS
human_prostate_projected_pcaloadings_clusters.91	Gene expression feature, curated for PoPS
human_prostate_projected_pcaloadings_clusters.92	Gene expression feature, curated for PoPS
human_prostate_projected_pcaloadings_clusters.93	Gene expression feature, curated for PoPS
human_prostate_projected_pcaloadings_clusters.94	Gene expression feature, curated for PoPS
human_prostate_projected_pcaloadings_clusters.95	Gene expression feature, curated for PoPS
human_prostate_projected_pcaloadings_clusters.96	Gene expression feature, curated for PoPS
human_prostate_projected_pcaloadings_clusters.97	Gene expression feature, curated for PoPS
human_prostate_projected_pcaloadings_clusters.98	Gene expression feature, curated for PoPS
human_prostate_projected_pcaloadings_clusters.99	Gene expression feature, curated for PoPS
human_prostate_projected_pcaloadings_clusters.100	Gene expression feature, curated for PoPS
human_prostate_projected_pcaloadings_clusters.101	Gene expression feature, curated for PoPS
human_prostate_projected_pcaloadings_clusters.102	Gene expression feature, curated for PoPS
human_prostate_projected_pcaloadings_clusters.103	Gene expression feature, curated for PoPS
human_prostate_projected_pcaloadings_clusters.104	Gene expression feature, curated for PoPS
human_prostate_projected_pcaloadings_clusters.105	Gene expression feature, curated for PoPS
human_prostate_projected_pcaloadings_clusters.106	Gene expression feature, curated for PoPS
human_prostate_projected_pcaloadings_clusters.107	Gene expression feature, curated for PoPS
human_prostate_projected_pcaloadings_clusters.108	Gene expression feature, curated for PoPS
human_prostate_projected_pcaloadings_clusters.109	Gene expression feature, curated for PoPS
human_prostate_projected_pcaloadings_clusters.110	Gene expression feature, curated for PoPS
human_prostate_projected_pcaloadings_clusters.111	Gene expression feature, curated for PoPS
human_prostate_projected_pcaloadings_clusters.112	Gene expression feature, curated for PoPS
human_prostate_projected_pcaloadings_clusters.113	Gene expression feature, curated for PoPS
human_prostate_projected_pcaloadings_clusters.114	Gene expression feature, curated for PoPS
human_prostate_projected_pcaloadings_clusters.115	Gene expression feature, curated for PoPS
human_prostate_projected_pcaloadings_clusters.116	Gene expression feature, curated for PoPS
human_prostate_projected_pcaloadings_clusters.117	Gene expression feature, curated for PoPS
human_prostate_projected_pcaloadings_clusters.118	Gene expression feature, curated for PoPS
human_prostate_projected_pcaloadings_clusters.119	Gene expression feature, curated for PoPS
human_prostate_projected_pcaloadings_clusters.120	Gene expression feature, curated for PoPS
human_prostate_projected_pcaloadings_clusters.121	Gene expression feature, curated for PoPS
human_prostate_projected_pcaloadings_clusters.122	Gene expression feature, curated for PoPS
human_prostate_projected_pcaloadings_clusters.123	Gene expression feature, curated for PoPS
human_prostate_projected_pcaloadings_clusters.124	Gene expression feature, curated for PoPS
human_prostate_projected_pcaloadings_clusters.125	Gene expression feature, curated for PoPS
human_prostate_projected_pcaloadings_clusters.126	Gene expression feature, curated for PoPS
human_prostate_projected_pcaloadings_clusters.127	Gene expression feature, curated for PoPS
human_prostate_projected_pcaloadings_clusters.128	Gene expression feature, curated for PoPS
human_prostate_projected_pcaloadings_clusters.129	Gene expression feature, curated for PoPS
human_prostate_projected_pcaloadings_clusters.130	Gene expression feature, curated for PoPS
human_prostate_projected_pcaloadings_clusters.131	Gene expression feature, curated for PoPS
human_prostate_projected_pcaloadings_clusters.132	Gene expression feature, curated for PoPS
human_prostate_projected_pcaloadings_clusters.133	Gene expression feature, curated for PoPS
human_prostate_projected_pcaloadings_clusters.134	Gene expression feature, curated for PoPS
human_prostate_projected_pcaloadings_clusters.135	Gene expression feature, curated for PoPS
human_prostate_projected_pcaloadings_clusters.136	Gene expression feature, curated for PoPS
human_prostate_projected_pcaloadings_clusters.137	Gene expression feature, curated for PoPS
human_prostate_projected_pcaloadings_clusters.138	Gene expression feature, curated for PoPS
human_prostate_projected_pcaloadings_clusters.139	Gene expression feature, curated for PoPS
human_prostate_projected_pcaloadings_clusters.140	Gene expression feature, curated for PoPS
human_prostate_projected_pcaloadings_clusters.141	Gene expression feature, curated for PoPS
human_prostate_projected_pcaloadings_clusters.142	Gene expression feature, curated for PoPS
human_prostate_projected_pcaloadings_clusters.143	Gene expression feature, curated for PoPS
human_prostate_projected_pcaloadings_clusters.144	Gene expression feature, curated for PoPS
human_prostate_projected_pcaloadings_clusters.145	Gene expression feature, curated for PoPS
human_prostate_projected_pcaloadings_clusters.146	Gene expression feature, curated for PoPS
human_prostate_projected_pcaloadings_clusters.147	Gene expression feature, curated for PoPS
human_prostate_projected_pcaloadings_clusters.148	Gene expression feature, curated for PoPS
human_prostate_projected_pcaloadings_clusters.149	Gene expression feature, curated for PoPS
human_prostate_projected_pcaloadings_clusters.150	Gene expression feature, curated for PoPS
human_bladder_average_expression.1	Gene expression feature, curated for PoPS
human_bladder_average_expression.2	Gene expression feature, curated for PoPS
human_bladder_average_expression.3	Gene expression feature, curated for PoPS
human_bladder_average_expression.4	Gene expression feature, curated for PoPS
human_bladder_average_expression.5	Gene expression feature, curated for PoPS
human_bladder_average_expression.6	Gene expression feature, curated for PoPS
human_bladder_average_expression.7	Gene expression feature, curated for PoPS
human_bladder_average_expression.8	Gene expression feature, curated for PoPS
human_bladder_average_expression.9	Gene expression feature, curated for PoPS
human_bladder_average_expression.10	Gene expression feature, curated for PoPS
human_bladder_average_expression.11	Gene expression feature, curated for PoPS
human_bladder_average_expression.12	Gene expression feature, curated for PoPS
human_bladder_average_expression.13	Gene expression feature, curated for PoPS
human_bladder_diffexprs_down_genes_clusters.1	Gene expression feature, curated for PoPS
human_bladder_diffexprs_down_genes_clusters.2	Gene expression feature, curated for PoPS
human_bladder_diffexprs_down_genes_clusters.3	Gene expression feature, curated for PoPS
human_bladder_diffexprs_down_genes_clusters.4	Gene expression feature, curated for PoPS
human_bladder_diffexprs_down_genes_clusters.5	Gene expression feature, curated for PoPS
human_bladder_diffexprs_down_genes_clusters.6	Gene expression feature, curated for PoPS
human_bladder_diffexprs_down_genes_clusters.7	Gene expression feature, curated for PoPS
human_bladder_diffexprs_down_genes_clusters.8	Gene expression feature, curated for PoPS
human_bladder_diffexprs_down_genes_clusters.9	Gene expression feature, curated for PoPS
human_bladder_diffexprs_down_genes_clusters.10	Gene expression feature, curated for PoPS
human_bladder_diffexprs_down_genes_clusters.11	Gene expression feature, curated for PoPS
human_bladder_diffexprs_down_genes_clusters.12	Gene expression feature, curated for PoPS
human_bladder_diffexprs_genes_clusters.1	Gene expression feature, curated for PoPS
human_bladder_diffexprs_genes_clusters.2	Gene expression feature, curated for PoPS
human_bladder_diffexprs_genes_clusters.3	Gene expression feature, curated for PoPS
human_bladder_diffexprs_genes_clusters.4	Gene expression feature, curated for PoPS
human_bladder_diffexprs_genes_clusters.5	Gene expression feature, curated for PoPS
human_bladder_diffexprs_genes_clusters.6	Gene expression feature, curated for PoPS
human_bladder_diffexprs_genes_clusters.7	Gene expression feature, curated for PoPS
human_bladder_diffexprs_genes_clusters.8	Gene expression feature, curated for PoPS
human_bladder_diffexprs_genes_clusters.9	Gene expression feature, curated for PoPS
human_bladder_diffexprs_genes_clusters.10	Gene expression feature, curated for PoPS
human_bladder_diffexprs_genes_clusters.11	Gene expression feature, curated for PoPS
human_bladder_diffexprs_genes_clusters.12	Gene expression feature, curated for PoPS
human_bladder_diffexprs_tstat_clusters.1	Gene expression feature, curated for PoPS
human_bladder_diffexprs_tstat_clusters.2	Gene expression feature, curated for PoPS
human_bladder_diffexprs_tstat_clusters.3	Gene expression feature, curated for PoPS
human_bladder_diffexprs_tstat_clusters.4	Gene expression feature, curated for PoPS
human_bladder_diffexprs_tstat_clusters.5	Gene expression feature, curated for PoPS
human_bladder_diffexprs_tstat_clusters.6	Gene expression feature, curated for PoPS
human_bladder_diffexprs_tstat_clusters.7	Gene expression feature, curated for PoPS
human_bladder_diffexprs_tstat_clusters.8	Gene expression feature, curated for PoPS
human_bladder_diffexprs_tstat_clusters.9	Gene expression feature, curated for PoPS
human_bladder_diffexprs_tstat_clusters.10	Gene expression feature, curated for PoPS
human_bladder_diffexprs_tstat_clusters.11	Gene expression feature, curated for PoPS
human_bladder_diffexprs_tstat_clusters.12	Gene expression feature, curated for PoPS
human_bladder_projected_icaloadings.1	Gene expression feature, curated for PoPS
human_bladder_projected_icaloadings.2	Gene expression feature, curated for PoPS
human_bladder_projected_icaloadings.3	Gene expression feature, curated for PoPS
human_bladder_projected_icaloadings.4	Gene expression feature, curated for PoPS
human_bladder_projected_icaloadings.5	Gene expression feature, curated for PoPS
human_bladder_projected_icaloadings.6	Gene expression feature, curated for PoPS
human_bladder_projected_icaloadings.7	Gene expression feature, curated for PoPS
human_bladder_projected_icaloadings.8	Gene expression feature, curated for PoPS
human_bladder_projected_icaloadings.9	Gene expression feature, curated for PoPS
human_bladder_projected_icaloadings.10	Gene expression feature, curated for PoPS
human_bladder_projected_icaloadings.11	Gene expression feature, curated for PoPS
human_bladder_projected_icaloadings.12	Gene expression feature, curated for PoPS
human_bladder_projected_icaloadings.13	Gene expression feature, curated for PoPS
human_bladder_projected_icaloadings.14	Gene expression feature, curated for PoPS
human_bladder_projected_icaloadings.15	Gene expression feature, curated for PoPS
human_bladder_projected_icaloadings.16	Gene expression feature, curated for PoPS
human_bladder_projected_icaloadings.17	Gene expression feature, curated for PoPS
human_bladder_projected_icaloadings.18	Gene expression feature, curated for PoPS
human_bladder_projected_icaloadings.19	Gene expression feature, curated for PoPS
human_bladder_projected_icaloadings.20	Gene expression feature, curated for PoPS
human_bladder_projected_icaloadings.21	Gene expression feature, curated for PoPS
human_bladder_projected_icaloadings.22	Gene expression feature, curated for PoPS
human_bladder_projected_icaloadings.23	Gene expression feature, curated for PoPS
human_bladder_projected_icaloadings.24	Gene expression feature, curated for PoPS
human_bladder_projected_icaloadings.25	Gene expression feature, curated for PoPS
human_bladder_projected_icaloadings.26	Gene expression feature, curated for PoPS
human_bladder_projected_icaloadings.27	Gene expression feature, curated for PoPS
human_bladder_projected_icaloadings.28	Gene expression feature, curated for PoPS
human_bladder_projected_icaloadings.29	Gene expression feature, curated for PoPS
human_bladder_projected_icaloadings.30	Gene expression feature, curated for PoPS
human_bladder_projected_icaloadings.31	Gene expression feature, curated for PoPS
human_bladder_projected_icaloadings.32	Gene expression feature, curated for PoPS
human_bladder_projected_icaloadings.33	Gene expression feature, curated for PoPS
human_bladder_projected_icaloadings.34	Gene expression feature, curated for PoPS
human_bladder_projected_icaloadings.35	Gene expression feature, curated for PoPS
human_bladder_projected_pcaloadings.1	Gene expression feature, curated for PoPS
human_bladder_projected_pcaloadings.2	Gene expression feature, curated for PoPS
human_bladder_projected_pcaloadings.3	Gene expression feature, curated for PoPS
human_bladder_projected_pcaloadings.4	Gene expression feature, curated for PoPS
human_bladder_projected_pcaloadings.5	Gene expression feature, curated for PoPS
human_bladder_projected_pcaloadings.6	Gene expression feature, curated for PoPS
human_bladder_projected_pcaloadings.7	Gene expression feature, curated for PoPS
human_bladder_projected_pcaloadings.8	Gene expression feature, curated for PoPS
human_bladder_projected_pcaloadings.9	Gene expression feature, curated for PoPS
human_bladder_projected_pcaloadings.10	Gene expression feature, curated for PoPS
human_bladder_projected_pcaloadings.11	Gene expression feature, curated for PoPS
human_bladder_projected_pcaloadings.12	Gene expression feature, curated for PoPS
human_bladder_projected_pcaloadings.13	Gene expression feature, curated for PoPS
human_bladder_projected_pcaloadings.14	Gene expression feature, curated for PoPS
human_bladder_projected_pcaloadings.15	Gene expression feature, curated for PoPS
human_bladder_projected_pcaloadings.16	Gene expression feature, curated for PoPS
human_bladder_projected_pcaloadings.17	Gene expression feature, curated for PoPS
human_bladder_projected_pcaloadings.18	Gene expression feature, curated for PoPS
human_bladder_projected_pcaloadings.19	Gene expression feature, curated for PoPS
human_bladder_projected_pcaloadings.20	Gene expression feature, curated for PoPS
human_bladder_projected_pcaloadings.21	Gene expression feature, curated for PoPS
human_bladder_projected_pcaloadings.22	Gene expression feature, curated for PoPS
human_bladder_projected_pcaloadings.23	Gene expression feature, curated for PoPS
human_bladder_projected_pcaloadings.24	Gene expression feature, curated for PoPS
human_bladder_projected_pcaloadings.25	Gene expression feature, curated for PoPS
human_bladder_projected_pcaloadings.26	Gene expression feature, curated for PoPS
human_bladder_projected_pcaloadings.27	Gene expression feature, curated for PoPS
human_bladder_projected_pcaloadings.28	Gene expression feature, curated for PoPS
human_bladder_projected_pcaloadings.29	Gene expression feature, curated for PoPS
human_bladder_projected_pcaloadings.30	Gene expression feature, curated for PoPS
human_bladder_projected_pcaloadings.31	Gene expression feature, curated for PoPS
human_bladder_projected_pcaloadings.32	Gene expression feature, curated for PoPS
human_bladder_projected_pcaloadings.33	Gene expression feature, curated for PoPS
human_bladder_projected_pcaloadings.34	Gene expression feature, curated for PoPS
human_bladder_projected_pcaloadings.35	Gene expression feature, curated for PoPS
human_bladder_projected_pcaloadings.36	Gene expression feature, curated for PoPS
human_bladder_projected_pcaloadings.37	Gene expression feature, curated for PoPS
human_bladder_projected_pcaloadings.38	Gene expression feature, curated for PoPS
human_bladder_projected_pcaloadings.39	Gene expression feature, curated for PoPS
human_bladder_projected_pcaloadings.40	Gene expression feature, curated for PoPS
human_bladder_projected_pcaloadings.41	Gene expression feature, curated for PoPS
human_bladder_projected_pcaloadings.42	Gene expression feature, curated for PoPS
human_bladder_projected_pcaloadings.43	Gene expression feature, curated for PoPS
human_bladder_projected_pcaloadings.44	Gene expression feature, curated for PoPS
human_bladder_projected_pcaloadings.45	Gene expression feature, curated for PoPS
human_bladder_projected_pcaloadings.46	Gene expression feature, curated for PoPS
human_bladder_projected_pcaloadings.47	Gene expression feature, curated for PoPS
human_bladder_projected_pcaloadings.48	Gene expression feature, curated for PoPS
human_bladder_projected_pcaloadings.49	Gene expression feature, curated for PoPS
human_bladder_projected_pcaloadings.50	Gene expression feature, curated for PoPS
human_bladder_projected_pcaloadings.51	Gene expression feature, curated for PoPS
human_bladder_projected_pcaloadings.52	Gene expression feature, curated for PoPS
human_bladder_projected_pcaloadings.53	Gene expression feature, curated for PoPS
human_bladder_projected_pcaloadings.54	Gene expression feature, curated for PoPS
human_bladder_projected_pcaloadings.55	Gene expression feature, curated for PoPS
human_bladder_projected_pcaloadings.56	Gene expression feature, curated for PoPS
human_bladder_projected_pcaloadings.57	Gene expression feature, curated for PoPS
human_bladder_projected_pcaloadings.58	Gene expression feature, curated for PoPS
human_bladder_projected_pcaloadings.59	Gene expression feature, curated for PoPS
human_bladder_projected_pcaloadings.60	Gene expression feature, curated for PoPS
human_bladder_projected_pcaloadings.61	Gene expression feature, curated for PoPS
human_bladder_projected_pcaloadings.62	Gene expression feature, curated for PoPS
human_bladder_projected_pcaloadings.63	Gene expression feature, curated for PoPS
human_bladder_projected_pcaloadings.64	Gene expression feature, curated for PoPS
human_bladder_projected_pcaloadings.65	Gene expression feature, curated for PoPS
human_bladder_projected_pcaloadings.66	Gene expression feature, curated for PoPS
human_bladder_projected_pcaloadings.67	Gene expression feature, curated for PoPS
human_bladder_projected_pcaloadings.68	Gene expression feature, curated for PoPS
human_bladder_projected_pcaloadings.69	Gene expression feature, curated for PoPS
human_bladder_projected_pcaloadings.70	Gene expression feature, curated for PoPS
human_bladder_projected_pcaloadings.71	Gene expression feature, curated for PoPS
human_bladder_projected_pcaloadings.72	Gene expression feature, curated for PoPS
human_bladder_projected_pcaloadings.73	Gene expression feature, curated for PoPS
human_bladder_projected_pcaloadings.74	Gene expression feature, curated for PoPS
human_bladder_projected_pcaloadings.75	Gene expression feature, curated for PoPS
human_bladder_projected_pcaloadings.76	Gene expression feature, curated for PoPS
human_bladder_projected_pcaloadings.77	Gene expression feature, curated for PoPS
human_bladder_projected_pcaloadings.78	Gene expression feature, curated for PoPS
human_bladder_projected_pcaloadings.79	Gene expression feature, curated for PoPS
human_bladder_projected_pcaloadings.80	Gene expression feature, curated for PoPS
human_bladder_projected_pcaloadings.81	Gene expression feature, curated for PoPS
human_bladder_projected_pcaloadings.82	Gene expression feature, curated for PoPS
human_bladder_projected_pcaloadings.83	Gene expression feature, curated for PoPS
human_bladder_projected_pcaloadings.84	Gene expression feature, curated for PoPS
human_bladder_projected_pcaloadings.85	Gene expression feature, curated for PoPS
human_bladder_projected_pcaloadings.86	Gene expression feature, curated for PoPS
human_bladder_projected_pcaloadings.87	Gene expression feature, curated for PoPS
human_bladder_projected_pcaloadings.88	Gene expression feature, curated for PoPS
human_bladder_projected_pcaloadings.89	Gene expression feature, curated for PoPS
human_bladder_projected_pcaloadings.90	Gene expression feature, curated for PoPS
human_bladder_projected_pcaloadings.91	Gene expression feature, curated for PoPS
human_bladder_projected_pcaloadings.92	Gene expression feature, curated for PoPS
human_bladder_projected_pcaloadings.93	Gene expression feature, curated for PoPS
human_bladder_projected_pcaloadings.94	Gene expression feature, curated for PoPS
human_bladder_projected_pcaloadings.95	Gene expression feature, curated for PoPS
human_bladder_projected_pcaloadings.96	Gene expression feature, curated for PoPS
human_bladder_projected_pcaloadings.97	Gene expression feature, curated for PoPS
human_bladder_projected_pcaloadings.98	Gene expression feature, curated for PoPS
human_bladder_projected_pcaloadings.99	Gene expression feature, curated for PoPS
human_bladder_projected_pcaloadings.100	Gene expression feature, curated for PoPS
human_bladder_projected_pcaloadings_clusters.1	Gene expression feature, curated for PoPS
human_bladder_projected_pcaloadings_clusters.2	Gene expression feature, curated for PoPS
human_bladder_projected_pcaloadings_clusters.3	Gene expression feature, curated for PoPS
human_bladder_projected_pcaloadings_clusters.4	Gene expression feature, curated for PoPS
human_bladder_projected_pcaloadings_clusters.5	Gene expression feature, curated for PoPS
human_bladder_projected_pcaloadings_clusters.6	Gene expression feature, curated for PoPS
human_bladder_projected_pcaloadings_clusters.7	Gene expression feature, curated for PoPS
human_bladder_projected_pcaloadings_clusters.8	Gene expression feature, curated for PoPS
human_bladder_projected_pcaloadings_clusters.9	Gene expression feature, curated for PoPS
human_bladder_projected_pcaloadings_clusters.10	Gene expression feature, curated for PoPS
human_bladder_projected_pcaloadings_clusters.11	Gene expression feature, curated for PoPS
human_bladder_projected_pcaloadings_clusters.12	Gene expression feature, curated for PoPS
human_bladder_projected_pcaloadings_clusters.13	Gene expression feature, curated for PoPS
human_bladder_projected_pcaloadings_clusters.14	Gene expression feature, curated for PoPS
human_bladder_projected_pcaloadings_clusters.15	Gene expression feature, curated for PoPS
human_bladder_projected_pcaloadings_clusters.16	Gene expression feature, curated for PoPS
human_bladder_projected_pcaloadings_clusters.17	Gene expression feature, curated for PoPS
human_bladder_projected_pcaloadings_clusters.18	Gene expression feature, curated for PoPS
human_bladder_projected_pcaloadings_clusters.19	Gene expression feature, curated for PoPS
human_bladder_projected_pcaloadings_clusters.20	Gene expression feature, curated for PoPS
human_bladder_projected_pcaloadings_clusters.21	Gene expression feature, curated for PoPS
human_bladder_projected_pcaloadings_clusters.22	Gene expression feature, curated for PoPS
human_bladder_projected_pcaloadings_clusters.23	Gene expression feature, curated for PoPS
human_bladder_projected_pcaloadings_clusters.24	Gene expression feature, curated for PoPS
human_bladder_projected_pcaloadings_clusters.25	Gene expression feature, curated for PoPS
human_bladder_projected_pcaloadings_clusters.26	Gene expression feature, curated for PoPS
human_bladder_projected_pcaloadings_clusters.27	Gene expression feature, curated for PoPS
human_bladder_projected_pcaloadings_clusters.28	Gene expression feature, curated for PoPS
human_bladder_projected_pcaloadings_clusters.29	Gene expression feature, curated for PoPS
human_bladder_projected_pcaloadings_clusters.30	Gene expression feature, curated for PoPS
human_bladder_projected_pcaloadings_clusters.31	Gene expression feature, curated for PoPS
human_bladder_projected_pcaloadings_clusters.32	Gene expression feature, curated for PoPS
human_bladder_projected_pcaloadings_clusters.33	Gene expression feature, curated for PoPS
human_bladder_projected_pcaloadings_clusters.34	Gene expression feature, curated for PoPS
human_bladder_projected_pcaloadings_clusters.35	Gene expression feature, curated for PoPS
human_bladder_projected_pcaloadings_clusters.36	Gene expression feature, curated for PoPS
human_bladder_projected_pcaloadings_clusters.37	Gene expression feature, curated for PoPS
human_bladder_projected_pcaloadings_clusters.38	Gene expression feature, curated for PoPS
human_bladder_projected_pcaloadings_clusters.39	Gene expression feature, curated for PoPS
human_bladder_projected_pcaloadings_clusters.40	Gene expression feature, curated for PoPS
human_bladder_projected_pcaloadings_clusters.41	Gene expression feature, curated for PoPS
human_bladder_projected_pcaloadings_clusters.42	Gene expression feature, curated for PoPS
human_bladder_projected_pcaloadings_clusters.43	Gene expression feature, curated for PoPS
human_bladder_projected_pcaloadings_clusters.44	Gene expression feature, curated for PoPS
human_bladder_projected_pcaloadings_clusters.45	Gene expression feature, curated for PoPS
human_bladder_projected_pcaloadings_clusters.46	Gene expression feature, curated for PoPS
human_bladder_projected_pcaloadings_clusters.47	Gene expression feature, curated for PoPS
human_bladder_projected_pcaloadings_clusters.48	Gene expression feature, curated for PoPS
human_bladder_projected_pcaloadings_clusters.49	Gene expression feature, curated for PoPS
human_bladder_projected_pcaloadings_clusters.50	Gene expression feature, curated for PoPS
human_bladder_projected_pcaloadings_clusters.51	Gene expression feature, curated for PoPS
human_bladder_projected_pcaloadings_clusters.52	Gene expression feature, curated for PoPS
human_bladder_projected_pcaloadings_clusters.53	Gene expression feature, curated for PoPS
human_bladder_projected_pcaloadings_clusters.54	Gene expression feature, curated for PoPS
human_bladder_projected_pcaloadings_clusters.55	Gene expression feature, curated for PoPS
human_bladder_projected_pcaloadings_clusters.56	Gene expression feature, curated for PoPS
human_bladder_projected_pcaloadings_clusters.57	Gene expression feature, curated for PoPS
human_bladder_projected_pcaloadings_clusters.58	Gene expression feature, curated for PoPS
human_bladder_projected_pcaloadings_clusters.59	Gene expression feature, curated for PoPS
human_bladder_projected_pcaloadings_clusters.60	Gene expression feature, curated for PoPS
human_bladder_projected_pcaloadings_clusters.61	Gene expression feature, curated for PoPS
human_bladder_projected_pcaloadings_clusters.62	Gene expression feature, curated for PoPS
human_bladder_projected_pcaloadings_clusters.63	Gene expression feature, curated for PoPS
human_bladder_projected_pcaloadings_clusters.64	Gene expression feature, curated for PoPS
human_bladder_projected_pcaloadings_clusters.65	Gene expression feature, curated for PoPS
human_bladder_projected_pcaloadings_clusters.66	Gene expression feature, curated for PoPS
human_bladder_projected_pcaloadings_clusters.67	Gene expression feature, curated for PoPS
human_bladder_projected_pcaloadings_clusters.68	Gene expression feature, curated for PoPS
human_bladder_projected_pcaloadings_clusters.69	Gene expression feature, curated for PoPS
human_bladder_projected_pcaloadings_clusters.70	Gene expression feature, curated for PoPS
human_bladder_projected_pcaloadings_clusters.71	Gene expression feature, curated for PoPS
human_bladder_projected_pcaloadings_clusters.72	Gene expression feature, curated for PoPS
human_bladder_projected_pcaloadings_clusters.73	Gene expression feature, curated for PoPS
human_bladder_projected_pcaloadings_clusters.74	Gene expression feature, curated for PoPS
human_bladder_projected_pcaloadings_clusters.75	Gene expression feature, curated for PoPS
human_bladder_projected_pcaloadings_clusters.76	Gene expression feature, curated for PoPS
human_bladder_projected_pcaloadings_clusters.77	Gene expression feature, curated for PoPS
human_bladder_projected_pcaloadings_clusters.78	Gene expression feature, curated for PoPS
human_bladder_projected_pcaloadings_clusters.79	Gene expression feature, curated for PoPS
human_bladder_projected_pcaloadings_clusters.80	Gene expression feature, curated for PoPS
human_bladder_projected_pcaloadings_clusters.81	Gene expression feature, curated for PoPS
human_bladder_projected_pcaloadings_clusters.82	Gene expression feature, curated for PoPS
human_bladder_projected_pcaloadings_clusters.83	Gene expression feature, curated for PoPS
human_bladder_projected_pcaloadings_clusters.84	Gene expression feature, curated for PoPS
human_bladder_projected_pcaloadings_clusters.85	Gene expression feature, curated for PoPS
human_bladder_projected_pcaloadings_clusters.86	Gene expression feature, curated for PoPS
human_bladder_projected_pcaloadings_clusters.87	Gene expression feature, curated for PoPS
human_bladder_projected_pcaloadings_clusters.88	Gene expression feature, curated for PoPS
human_bladder_projected_pcaloadings_clusters.89	Gene expression feature, curated for PoPS
human_bladder_projected_pcaloadings_clusters.90	Gene expression feature, curated for PoPS
human_bladder_projected_pcaloadings_clusters.91	Gene expression feature, curated for PoPS
human_bladder_projected_pcaloadings_clusters.92	Gene expression feature, curated for PoPS
human_bladder_projected_pcaloadings_clusters.93	Gene expression feature, curated for PoPS
human_bladder_projected_pcaloadings_clusters.94	Gene expression feature, curated for PoPS
human_bladder_projected_pcaloadings_clusters.95	Gene expression feature, curated for PoPS
human_bladder_projected_pcaloadings_clusters.96	Gene expression feature, curated for PoPS
human_bladder_projected_pcaloadings_clusters.97	Gene expression feature, curated for PoPS
human_bladder_projected_pcaloadings_clusters.98	Gene expression feature, curated for PoPS
human_bladder_projected_pcaloadings_clusters.99	Gene expression feature, curated for PoPS
human_bladder_projected_pcaloadings_clusters.100	Gene expression feature, curated for PoPS
human_bladder_projected_pcaloadings_clusters.101	Gene expression feature, curated for PoPS
human_bladder_projected_pcaloadings_clusters.102	Gene expression feature, curated for PoPS
human_bladder_projected_pcaloadings_clusters.103	Gene expression feature, curated for PoPS
human_bladder_projected_pcaloadings_clusters.104	Gene expression feature, curated for PoPS
human_bladder_projected_pcaloadings_clusters.105	Gene expression feature, curated for PoPS
human_bladder_projected_pcaloadings_clusters.106	Gene expression feature, curated for PoPS
human_bladder_projected_pcaloadings_clusters.107	Gene expression feature, curated for PoPS
human_bladder_projected_pcaloadings_clusters.108	Gene expression feature, curated for PoPS
human_bladder_projected_pcaloadings_clusters.109	Gene expression feature, curated for PoPS
human_bladder_projected_pcaloadings_clusters.110	Gene expression feature, curated for PoPS
human_bladder_projected_pcaloadings_clusters.111	Gene expression feature, curated for PoPS
human_bladder_projected_pcaloadings_clusters.112	Gene expression feature, curated for PoPS
human_bladder_projected_pcaloadings_clusters.113	Gene expression feature, curated for PoPS
human_bladder_projected_pcaloadings_clusters.114	Gene expression feature, curated for PoPS
human_bladder_projected_pcaloadings_clusters.115	Gene expression feature, curated for PoPS
human_bladder_projected_pcaloadings_clusters.116	Gene expression feature, curated for PoPS
human_bladder_projected_pcaloadings_clusters.117	Gene expression feature, curated for PoPS
human_bladder_projected_pcaloadings_clusters.118	Gene expression feature, curated for PoPS
human_bladder_projected_pcaloadings_clusters.119	Gene expression feature, curated for PoPS
human_bladder_projected_pcaloadings_clusters.120	Gene expression feature, curated for PoPS
human_retina_average_expression.1	Gene expression feature, curated for PoPS
human_retina_average_expression.2	Gene expression feature, curated for PoPS
human_retina_average_expression.3	Gene expression feature, curated for PoPS
human_retina_average_expression.4	Gene expression feature, curated for PoPS
human_retina_average_expression.5	Gene expression feature, curated for PoPS
human_retina_average_expression.6	Gene expression feature, curated for PoPS
human_retina_average_expression.7	Gene expression feature, curated for PoPS
human_retina_average_expression.8	Gene expression feature, curated for PoPS
human_retina_average_expression.9	Gene expression feature, curated for PoPS
human_retina_average_expression.10	Gene expression feature, curated for PoPS
human_retina_average_expression.11	Gene expression feature, curated for PoPS
human_retina_average_expression.12	Gene expression feature, curated for PoPS
human_retina_average_expression.13	Gene expression feature, curated for PoPS
human_retina_average_expression.14	Gene expression feature, curated for PoPS
human_retina_average_expression.15	Gene expression feature, curated for PoPS
human_retina_average_expression.16	Gene expression feature, curated for PoPS
human_retina_average_expression.17	Gene expression feature, curated for PoPS
human_retina_average_expression.18	Gene expression feature, curated for PoPS
human_retina_average_expression.19	Gene expression feature, curated for PoPS
human_retina_average_expression.20	Gene expression feature, curated for PoPS
human_retina_average_expression.21	Gene expression feature, curated for PoPS
human_retina_average_expression.22	Gene expression feature, curated for PoPS
human_retina_diffexprs_down_genes_clusters.1	Gene expression feature, curated for PoPS
human_retina_diffexprs_down_genes_clusters.2	Gene expression feature, curated for PoPS
human_retina_diffexprs_down_genes_clusters.3	Gene expression feature, curated for PoPS
human_retina_diffexprs_down_genes_clusters.4	Gene expression feature, curated for PoPS
human_retina_diffexprs_down_genes_clusters.5	Gene expression feature, curated for PoPS
human_retina_diffexprs_down_genes_clusters.6	Gene expression feature, curated for PoPS
human_retina_diffexprs_down_genes_clusters.7	Gene expression feature, curated for PoPS
human_retina_diffexprs_down_genes_clusters.8	Gene expression feature, curated for PoPS
human_retina_diffexprs_down_genes_clusters.9	Gene expression feature, curated for PoPS
human_retina_diffexprs_down_genes_clusters.10	Gene expression feature, curated for PoPS
human_retina_diffexprs_down_genes_clusters.11	Gene expression feature, curated for PoPS
human_retina_diffexprs_down_genes_clusters.12	Gene expression feature, curated for PoPS
human_retina_diffexprs_down_genes_clusters.13	Gene expression feature, curated for PoPS
human_retina_diffexprs_down_genes_clusters.14	Gene expression feature, curated for PoPS
human_retina_diffexprs_down_genes_clusters.15	Gene expression feature, curated for PoPS
human_retina_diffexprs_down_genes_clusters.16	Gene expression feature, curated for PoPS
human_retina_diffexprs_down_genes_clusters.17	Gene expression feature, curated for PoPS
human_retina_diffexprs_down_genes_clusters.18	Gene expression feature, curated for PoPS
human_retina_diffexprs_down_genes_clusters.19	Gene expression feature, curated for PoPS
human_retina_diffexprs_down_genes_clusters.20	Gene expression feature, curated for PoPS
human_retina_diffexprs_down_genes_clusters.21	Gene expression feature, curated for PoPS
human_retina_diffexprs_genes_clusters.1	Gene expression feature, curated for PoPS
human_retina_diffexprs_genes_clusters.2	Gene expression feature, curated for PoPS
human_retina_diffexprs_genes_clusters.3	Gene expression feature, curated for PoPS
human_retina_diffexprs_genes_clusters.4	Gene expression feature, curated for PoPS
human_retina_diffexprs_genes_clusters.5	Gene expression feature, curated for PoPS
human_retina_diffexprs_genes_clusters.6	Gene expression feature, curated for PoPS
[truncated: 38,466 more rows]

## Sheet: pathways_and_go_term_features
Column name	Description
TF	Gene is a transcription factor
pathways.1	Membership in a pathway, curated for PoPS
pathways.2	Membership in a pathway, curated for PoPS
pathways.3	Membership in a pathway, curated for PoPS
pathways.4	Membership in a pathway, curated for PoPS
pathways.5	Membership in a pathway, curated for PoPS
pathways.6	Membership in a pathway, curated for PoPS
pathways.7	Membership in a pathway, curated for PoPS
pathways.8	Membership in a pathway, curated for PoPS
pathways.9	Membership in a pathway, curated for PoPS
pathways.10	Membership in a pathway, curated for PoPS
pathways.11	Membership in a pathway, curated for PoPS
pathways.12	Membership in a pathway, curated for PoPS
pathways.13	Membership in a pathway, curated for PoPS
pathways.14	Membership in a pathway, curated for PoPS
pathways.15	Membership in a pathway, curated for PoPS
pathways.16	Membership in a pathway, curated for PoPS
pathways.17	Membership in a pathway, curated for PoPS
pathways.18	Membership in a pathway, curated for PoPS
pathways.19	Membership in a pathway, curated for PoPS
pathways.20	Membership in a pathway, curated for PoPS
pathways.21	Membership in a pathway, curated for PoPS
pathways.22	Membership in a pathway, curated for PoPS
pathways.23	Membership in a pathway, curated for PoPS
pathways.24	Membership in a pathway, curated for PoPS
pathways.25	Membership in a pathway, curated for PoPS
pathways.26	Membership in a pathway, curated for PoPS
pathways.27	Membership in a pathway, curated for PoPS
pathways.28	Membership in a pathway, curated for PoPS
pathways.29	Membership in a pathway, curated for PoPS
pathways.30	Membership in a pathway, curated for PoPS
pathways.31	Membership in a pathway, curated for PoPS
pathways.32	Membership in a pathway, curated for PoPS
pathways.33	Membership in a pathway, curated for PoPS
pathways.34	Membership in a pathway, curated for PoPS
pathways.35	Membership in a pathway, curated for PoPS
pathways.36	Membership in a pathway, curated for PoPS
pathways.37	Membership in a pathway, curated for PoPS
pathways.38	Membership in a pathway, curated for PoPS
pathways.39	Membership in a pathway, curated for PoPS
pathways.40	Membership in a pathway, curated for PoPS
pathways.41	Membership in a pathway, curated for PoPS
pathways.42	Membership in a pathway, curated for PoPS
pathways.43	Membership in a pathway, curated for PoPS
pathways.44	Membership in a pathway, curated for PoPS
pathways.45	Membership in a pathway, curated for PoPS
pathways.46	Membership in a pathway, curated for PoPS
pathways.47	Membership in a pathway, curated for PoPS
pathways.48	Membership in a pathway, curated for PoPS
pathways.49	Membership in a pathway, curated for PoPS
pathways.50	Membership in a pathway, curated for PoPS
pathways.51	Membership in a pathway, curated for PoPS
pathways.52	Membership in a pathway, curated for PoPS
pathways.53	Membership in a pathway, curated for PoPS
pathways.54	Membership in a pathway, curated for PoPS
pathways.55	Membership in a pathway, curated for PoPS
pathways.56	Membership in a pathway, curated for PoPS
pathways.57	Membership in a pathway, curated for PoPS
pathways.58	Membership in a pathway, curated for PoPS
pathways.59	Membership in a pathway, curated for PoPS
pathways.60	Membership in a pathway, curated for PoPS
pathways.61	Membership in a pathway, curated for PoPS
pathways.62	Membership in a pathway, curated for PoPS
pathways.63	Membership in a pathway, curated for PoPS
pathways.64	Membership in a pathway, curated for PoPS
pathways.65	Membership in a pathway, curated for PoPS
pathways.66	Membership in a pathway, curated for PoPS
pathways.67	Membership in a pathway, curated for PoPS
pathways.68	Membership in a pathway, curated for PoPS
pathways.69	Membership in a pathway, curated for PoPS
pathways.70	Membership in a pathway, curated for PoPS
pathways.71	Membership in a pathway, curated for PoPS
pathways.72	Membership in a pathway, curated for PoPS
pathways.73	Membership in a pathway, curated for PoPS
pathways.74	Membership in a pathway, curated for PoPS
pathways.75	Membership in a pathway, curated for PoPS
pathways.76	Membership in a pathway, curated for PoPS
pathways.77	Membership in a pathway, curated for PoPS
pathways.78	Membership in a pathway, curated for PoPS
pathways.79	Membership in a pathway, curated for PoPS
pathways.80	Membership in a pathway, curated for PoPS
pathways.81	Membership in a pathway, curated for PoPS
pathways.82	Membership in a pathway, curated for PoPS
pathways.83	Membership in a pathway, curated for PoPS
pathways.84	Membership in a pathway, curated for PoPS
pathways.85	Membership in a pathway, curated for PoPS
pathways.86	Membership in a pathway, curated for PoPS
pathways.87	Membership in a pathway, curated for PoPS
pathways.88	Membership in a pathway, curated for PoPS
pathways.89	Membership in a pathway, curated for PoPS
pathways.90	Membership in a pathway, curated for PoPS
pathways.91	Membership in a pathway, curated for PoPS
pathways.92	Membership in a pathway, curated for PoPS
pathways.93	Membership in a pathway, curated for PoPS
pathways.94	Membership in a pathway, curated for PoPS
pathways.95	Membership in a pathway, curated for PoPS
pathways.96	Membership in a pathway, curated for PoPS
pathways.97	Membership in a pathway, curated for PoPS
pathways.98	Membership in a pathway, curated for PoPS
pathways.99	Membership in a pathway, curated for PoPS
pathways.100	Membership in a pathway, curated for PoPS
pathways.101	Membership in a pathway, curated for PoPS
pathways.102	Membership in a pathway, curated for PoPS
pathways.103	Membership in a pathway, curated for PoPS
pathways.104	Membership in a pathway, curated for PoPS
pathways.105	Membership in a pathway, curated for PoPS
pathways.106	Membership in a pathway, curated for PoPS
pathways.107	Membership in a pathway, curated for PoPS
pathways.108	Membership in a pathway, curated for PoPS
pathways.109	Membership in a pathway, curated for PoPS
pathways.110	Membership in a pathway, curated for PoPS
pathways.111	Membership in a pathway, curated for PoPS
pathways.112	Membership in a pathway, curated for PoPS
pathways.113	Membership in a pathway, curated for PoPS
pathways.114	Membership in a pathway, curated for PoPS
pathways.115	Membership in a pathway, curated for PoPS
pathways.116	Membership in a pathway, curated for PoPS
pathways.117	Membership in a pathway, curated for PoPS
pathways.118	Membership in a pathway, curated for PoPS
pathways.119	Membership in a pathway, curated for PoPS
pathways.120	Membership in a pathway, curated for PoPS
pathways.121	Membership in a pathway, curated for PoPS
pathways.122	Membership in a pathway, curated for PoPS
pathways.123	Membership in a pathway, curated for PoPS
pathways.124	Membership in a pathway, curated for PoPS
pathways.125	Membership in a pathway, curated for PoPS
pathways.126	Membership in a pathway, curated for PoPS
pathways.127	Membership in a pathway, curated for PoPS
pathways.128	Membership in a pathway, curated for PoPS
pathways.129	Membership in a pathway, curated for PoPS
pathways.130	Membership in a pathway, curated for PoPS
pathways.131	Membership in a pathway, curated for PoPS
pathways.132	Membership in a pathway, curated for PoPS
pathways.133	Membership in a pathway, curated for PoPS
pathways.134	Membership in a pathway, curated for PoPS
pathways.135	Membership in a pathway, curated for PoPS
pathways.136	Membership in a pathway, curated for PoPS
pathways.137	Membership in a pathway, curated for PoPS
pathways.138	Membership in a pathway, curated for PoPS
pathways.139	Membership in a pathway, curated for PoPS
pathways.140	Membership in a pathway, curated for PoPS
pathways.141	Membership in a pathway, curated for PoPS
pathways.142	Membership in a pathway, curated for PoPS
pathways.143	Membership in a pathway, curated for PoPS
pathways.144	Membership in a pathway, curated for PoPS
pathways.145	Membership in a pathway, curated for PoPS
pathways.146	Membership in a pathway, curated for PoPS
pathways.147	Membership in a pathway, curated for PoPS
pathways.148	Membership in a pathway, curated for PoPS
pathways.149	Membership in a pathway, curated for PoPS
pathways.150	Membership in a pathway, curated for PoPS
pathways.151	Membership in a pathway, curated for PoPS
pathways.152	Membership in a pathway, curated for PoPS
pathways.153	Membership in a pathway, curated for PoPS
pathways.154	Membership in a pathway, curated for PoPS
pathways.155	Membership in a pathway, curated for PoPS
pathways.156	Membership in a pathway, curated for PoPS
pathways.157	Membership in a pathway, curated for PoPS
pathways.158	Membership in a pathway, curated for PoPS
pathways.159	Membership in a pathway, curated for PoPS
pathways.160	Membership in a pathway, curated for PoPS
pathways.161	Membership in a pathway, curated for PoPS
pathways.162	Membership in a pathway, curated for PoPS
pathways.163	Membership in a pathway, curated for PoPS
pathways.164	Membership in a pathway, curated for PoPS
pathways.165	Membership in a pathway, curated for PoPS
pathways.166	Membership in a pathway, curated for PoPS
pathways.167	Membership in a pathway, curated for PoPS
pathways.168	Membership in a pathway, curated for PoPS
pathways.169	Membership in a pathway, curated for PoPS
pathways.170	Membership in a pathway, curated for PoPS
pathways.171	Membership in a pathway, curated for PoPS
pathways.172	Membership in a pathway, curated for PoPS
pathways.173	Membership in a pathway, curated for PoPS
pathways.174	Membership in a pathway, curated for PoPS
pathways.175	Membership in a pathway, curated for PoPS
pathways.176	Membership in a pathway, curated for PoPS
pathways.177	Membership in a pathway, curated for PoPS
pathways.178	Membership in a pathway, curated for PoPS
pathways.179	Membership in a pathway, curated for PoPS
pathways.180	Membership in a pathway, curated for PoPS
pathways.181	Membership in a pathway, curated for PoPS
pathways.182	Membership in a pathway, curated for PoPS
pathways.183	Membership in a pathway, curated for PoPS
pathways.184	Membership in a pathway, curated for PoPS
pathways.185	Membership in a pathway, curated for PoPS
pathways.186	Membership in a pathway, curated for PoPS
pathways.187	Membership in a pathway, curated for PoPS
pathways.188	Membership in a pathway, curated for PoPS
pathways.189	Membership in a pathway, curated for PoPS
pathways.190	Membership in a pathway, curated for PoPS
pathways.191	Membership in a pathway, curated for PoPS
pathways.192	Membership in a pathway, curated for PoPS
pathways.193	Membership in a pathway, curated for PoPS
pathways.194	Membership in a pathway, curated for PoPS
pathways.195	Membership in a pathway, curated for PoPS
pathways.196	Membership in a pathway, curated for PoPS
pathways.197	Membership in a pathway, curated for PoPS
pathways.198	Membership in a pathway, curated for PoPS
pathways.199	Membership in a pathway, curated for PoPS
pathways.200	Membership in a pathway, curated for PoPS
pathways.201	Membership in a pathway, curated for PoPS
pathways.202	Membership in a pathway, curated for PoPS
pathways.203	Membership in a pathway, curated for PoPS
pathways.204	Membership in a pathway, curated for PoPS
pathways.205	Membership in a pathway, curated for PoPS
pathways.206	Membership in a pathway, curated for PoPS
pathways.207	Membership in a pathway, curated for PoPS
pathways.208	Membership in a pathway, curated for PoPS
pathways.209	Membership in a pathway, curated for PoPS
pathways.210	Membership in a pathway, curated for PoPS
pathways.211	Membership in a pathway, curated for PoPS
pathways.212	Membership in a pathway, curated for PoPS
pathways.213	Membership in a pathway, curated for PoPS
pathways.214	Membership in a pathway, curated for PoPS
pathways.215	Membership in a pathway, curated for PoPS
pathways.216	Membership in a pathway, curated for PoPS
pathways.217	Membership in a pathway, curated for PoPS
pathways.218	Membership in a pathway, curated for PoPS
pathways.219	Membership in a pathway, curated for PoPS
pathways.220	Membership in a pathway, curated for PoPS
pathways.221	Membership in a pathway, curated for PoPS
pathways.222	Membership in a pathway, curated for PoPS
pathways.223	Membership in a pathway, curated for PoPS
pathways.224	Membership in a pathway, curated for PoPS
pathways.225	Membership in a pathway, curated for PoPS
pathways.226	Membership in a pathway, curated for PoPS
pathways.227	Membership in a pathway, curated for PoPS
pathways.228	Membership in a pathway, curated for PoPS
pathways.229	Membership in a pathway, curated for PoPS
pathways.230	Membership in a pathway, curated for PoPS
pathways.231	Membership in a pathway, curated for PoPS
pathways.232	Membership in a pathway, curated for PoPS
pathways.233	Membership in a pathway, curated for PoPS
pathways.234	Membership in a pathway, curated for PoPS
pathways.235	Membership in a pathway, curated for PoPS
pathways.236	Membership in a pathway, curated for PoPS
pathways.237	Membership in a pathway, curated for PoPS
pathways.238	Membership in a pathway, curated for PoPS
pathways.239	Membership in a pathway, curated for PoPS
pathways.240	Membership in a pathway, curated for PoPS
pathways.241	Membership in a pathway, curated for PoPS
pathways.242	Membership in a pathway, curated for PoPS
pathways.243	Membership in a pathway, curated for PoPS
pathways.244	Membership in a pathway, curated for PoPS
pathways.245	Membership in a pathway, curated for PoPS
pathways.246	Membership in a pathway, curated for PoPS
pathways.247	Membership in a pathway, curated for PoPS
pathways.248	Membership in a pathway, curated for PoPS
pathways.249	Membership in a pathway, curated for PoPS
pathways.250	Membership in a pathway, curated for PoPS
pathways.251	Membership in a pathway, curated for PoPS
pathways.252	Membership in a pathway, curated for PoPS
pathways.253	Membership in a pathway, curated for PoPS
pathways.254	Membership in a pathway, curated for PoPS
pathways.255	Membership in a pathway, curated for PoPS
pathways.256	Membership in a pathway, curated for PoPS
pathways.257	Membership in a pathway, curated for PoPS
pathways.258	Membership in a pathway, curated for PoPS
pathways.259	Membership in a pathway, curated for PoPS
pathways.260	Membership in a pathway, curated for PoPS
pathways.261	Membership in a pathway, curated for PoPS
pathways.262	Membership in a pathway, curated for PoPS
pathways.263	Membership in a pathway, curated for PoPS
pathways.264	Membership in a pathway, curated for PoPS
pathways.265	Membership in a pathway, curated for PoPS
pathways.266	Membership in a pathway, curated for PoPS
pathways.267	Membership in a pathway, curated for PoPS
pathways.268	Membership in a pathway, curated for PoPS
pathways.269	Membership in a pathway, curated for PoPS
pathways.270	Membership in a pathway, curated for PoPS
pathways.271	Membership in a pathway, curated for PoPS
pathways.272	Membership in a pathway, curated for PoPS
pathways.273	Membership in a pathway, curated for PoPS
pathways.274	Membership in a pathway, curated for PoPS
pathways.275	Membership in a pathway, curated for PoPS
pathways.276	Membership in a pathway, curated for PoPS
pathways.277	Membership in a pathway, curated for PoPS
pathways.278	Membership in a pathway, curated for PoPS
pathways.279	Membership in a pathway, curated for PoPS
pathways.280	Membership in a pathway, curated for PoPS
pathways.281	Membership in a pathway, curated for PoPS
pathways.282	Membership in a pathway, curated for PoPS
pathways.283	Membership in a pathway, curated for PoPS
pathways.284	Membership in a pathway, curated for PoPS
pathways.285	Membership in a pathway, curated for PoPS
pathways.286	Membership in a pathway, curated for PoPS
pathways.287	Membership in a pathway, curated for PoPS
pathways.288	Membership in a pathway, curated for PoPS
pathways.289	Membership in a pathway, curated for PoPS
pathways.290	Membership in a pathway, curated for PoPS
pathways.291	Membership in a pathway, curated for PoPS
pathways.292	Membership in a pathway, curated for PoPS
pathways.293	Membership in a pathway, curated for PoPS
pathways.294	Membership in a pathway, curated for PoPS
pathways.295	Membership in a pathway, curated for PoPS
pathways.296	Membership in a pathway, curated for PoPS
pathways.297	Membership in a pathway, curated for PoPS
pathways.298	Membership in a pathway, curated for PoPS
pathways.299	Membership in a pathway, curated for PoPS
pathways.300	Membership in a pathway, curated for PoPS
pathways.301	Membership in a pathway, curated for PoPS
pathways.302	Membership in a pathway, curated for PoPS
pathways.303	Membership in a pathway, curated for PoPS
pathways.304	Membership in a pathway, curated for PoPS
pathways.305	Membership in a pathway, curated for PoPS
pathways.306	Membership in a pathway, curated for PoPS
pathways.307	Membership in a pathway, curated for PoPS
pathways.308	Membership in a pathway, curated for PoPS
pathways.309	Membership in a pathway, curated for PoPS
pathways.310	Membership in a pathway, curated for PoPS
pathways.311	Membership in a pathway, curated for PoPS
pathways.312	Membership in a pathway, curated for PoPS
pathways.313	Membership in a pathway, curated for PoPS
pathways.314	Membership in a pathway, curated for PoPS
pathways.315	Membership in a pathway, curated for PoPS
pathways.316	Membership in a pathway, curated for PoPS
pathways.317	Membership in a pathway, curated for PoPS
pathways.318	Membership in a pathway, curated for PoPS
pathways.319	Membership in a pathway, curated for PoPS
pathways.320	Membership in a pathway, curated for PoPS
pathways.321	Membership in a pathway, curated for PoPS
pathways.322	Membership in a pathway, curated for PoPS
pathways.323	Membership in a pathway, curated for PoPS
pathways.324	Membership in a pathway, curated for PoPS
pathways.325	Membership in a pathway, curated for PoPS
pathways.326	Membership in a pathway, curated for PoPS
pathways.327	Membership in a pathway, curated for PoPS
pathways.328	Membership in a pathway, curated for PoPS
pathways.329	Membership in a pathway, curated for PoPS
pathways.330	Membership in a pathway, curated for PoPS
pathways.331	Membership in a pathway, curated for PoPS
pathways.332	Membership in a pathway, curated for PoPS
pathways.333	Membership in a pathway, curated for PoPS
pathways.334	Membership in a pathway, curated for PoPS
pathways.335	Membership in a pathway, curated for PoPS
pathways.336	Membership in a pathway, curated for PoPS
pathways.337	Membership in a pathway, curated for PoPS
pathways.338	Membership in a pathway, curated for PoPS
pathways.339	Membership in a pathway, curated for PoPS
pathways.340	Membership in a pathway, curated for PoPS
pathways.341	Membership in a pathway, curated for PoPS
pathways.342	Membership in a pathway, curated for PoPS
pathways.343	Membership in a pathway, curated for PoPS
pathways.344	Membership in a pathway, curated for PoPS
pathways.345	Membership in a pathway, curated for PoPS
pathways.346	Membership in a pathway, curated for PoPS
pathways.347	Membership in a pathway, curated for PoPS
pathways.348	Membership in a pathway, curated for PoPS
pathways.349	Membership in a pathway, curated for PoPS
pathways.350	Membership in a pathway, curated for PoPS
pathways.351	Membership in a pathway, curated for PoPS
pathways.352	Membership in a pathway, curated for PoPS
pathways.353	Membership in a pathway, curated for PoPS
pathways.354	Membership in a pathway, curated for PoPS
pathways.355	Membership in a pathway, curated for PoPS
pathways.356	Membership in a pathway, curated for PoPS
pathways.357	Membership in a pathway, curated for PoPS
pathways.358	Membership in a pathway, curated for PoPS
pathways.359	Membership in a pathway, curated for PoPS
pathways.360	Membership in a pathway, curated for PoPS
pathways.361	Membership in a pathway, curated for PoPS
pathways.362	Membership in a pathway, curated for PoPS
pathways.363	Membership in a pathway, curated for PoPS
pathways.364	Membership in a pathway, curated for PoPS
pathways.365	Membership in a pathway, curated for PoPS
pathways.366	Membership in a pathway, curated for PoPS
pathways.367	Membership in a pathway, curated for PoPS
pathways.368	Membership in a pathway, curated for PoPS
pathways.369	Membership in a pathway, curated for PoPS
pathways.370	Membership in a pathway, curated for PoPS
pathways.371	Membership in a pathway, curated for PoPS
pathways.372	Membership in a pathway, curated for PoPS
pathways.373	Membership in a pathway, curated for PoPS
pathways.374	Membership in a pathway, curated for PoPS
pathways.375	Membership in a pathway, curated for PoPS
pathways.376	Membership in a pathway, curated for PoPS
pathways.377	Membership in a pathway, curated for PoPS
pathways.378	Membership in a pathway, curated for PoPS
pathways.379	Membership in a pathway, curated for PoPS
pathways.380	Membership in a pathway, curated for PoPS
pathways.381	Membership in a pathway, curated for PoPS
pathways.382	Membership in a pathway, curated for PoPS
pathways.383	Membership in a pathway, curated for PoPS
pathways.384	Membership in a pathway, curated for PoPS
pathways.385	Membership in a pathway, curated for PoPS
pathways.386	Membership in a pathway, curated for PoPS
pathways.387	Membership in a pathway, curated for PoPS
pathways.388	Membership in a pathway, curated for PoPS
pathways.389	Membership in a pathway, curated for PoPS
pathways.390	Membership in a pathway, curated for PoPS
pathways.391	Membership in a pathway, curated for PoPS
pathways.392	Membership in a pathway, curated for PoPS
pathways.393	Membership in a pathway, curated for PoPS
pathways.394	Membership in a pathway, curated for PoPS
pathways.395	Membership in a pathway, curated for PoPS
pathways.396	Membership in a pathway, curated for PoPS
pathways.397	Membership in a pathway, curated for PoPS
pathways.398	Membership in a pathway, curated for PoPS
pathways.399	Membership in a pathway, curated for PoPS
pathways.400	Membership in a pathway, curated for PoPS
pathways.401	Membership in a pathway, curated for PoPS
pathways.402	Membership in a pathway, curated for PoPS
pathways.403	Membership in a pathway, curated for PoPS
pathways.404	Membership in a pathway, curated for PoPS
pathways.405	Membership in a pathway, curated for PoPS
pathways.406	Membership in a pathway, curated for PoPS
pathways.407	Membership in a pathway, curated for PoPS
pathways.408	Membership in a pathway, curated for PoPS
pathways.409	Membership in a pathway, curated for PoPS
pathways.410	Membership in a pathway, curated for PoPS
pathways.411	Membership in a pathway, curated for PoPS
pathways.412	Membership in a pathway, curated for PoPS
pathways.413	Membership in a pathway, curated for PoPS
pathways.414	Membership in a pathway, curated for PoPS
pathways.415	Membership in a pathway, curated for PoPS
pathways.416	Membership in a pathway, curated for PoPS
pathways.417	Membership in a pathway, curated for PoPS
pathways.418	Membership in a pathway, curated for PoPS
pathways.419	Membership in a pathway, curated for PoPS
pathways.420	Membership in a pathway, curated for PoPS
pathways.421	Membership in a pathway, curated for PoPS
pathways.422	Membership in a pathway, curated for PoPS
pathways.423	Membership in a pathway, curated for PoPS
pathways.424	Membership in a pathway, curated for PoPS
pathways.425	Membership in a pathway, curated for PoPS
pathways.426	Membership in a pathway, curated for PoPS
pathways.427	Membership in a pathway, curated for PoPS
pathways.428	Membership in a pathway, curated for PoPS
pathways.429	Membership in a pathway, curated for PoPS
pathways.430	Membership in a pathway, curated for PoPS
pathways.431	Membership in a pathway, curated for PoPS
pathways.432	Membership in a pathway, curated for PoPS
pathways.433	Membership in a pathway, curated for PoPS
pathways.434	Membership in a pathway, curated for PoPS
pathways.435	Membership in a pathway, curated for PoPS
pathways.436	Membership in a pathway, curated for PoPS
pathways.437	Membership in a pathway, curated for PoPS
pathways.438	Membership in a pathway, curated for PoPS
pathways.439	Membership in a pathway, curated for PoPS
pathways.440	Membership in a pathway, curated for PoPS
pathways.441	Membership in a pathway, curated for PoPS
pathways.442	Membership in a pathway, curated for PoPS
pathways.443	Membership in a pathway, curated for PoPS
pathways.444	Membership in a pathway, curated for PoPS
pathways.445	Membership in a pathway, curated for PoPS
pathways.446	Membership in a pathway, curated for PoPS
pathways.447	Membership in a pathway, curated for PoPS
pathways.448	Membership in a pathway, curated for PoPS
pathways.449	Membership in a pathway, curated for PoPS
pathways.450	Membership in a pathway, curated for PoPS
pathways.451	Membership in a pathway, curated for PoPS
pathways.452	Membership in a pathway, curated for PoPS
pathways.453	Membership in a pathway, curated for PoPS
pathways.454	Membership in a pathway, curated for PoPS
pathways.455	Membership in a pathway, curated for PoPS
pathways.456	Membership in a pathway, curated for PoPS
pathways.457	Membership in a pathway, curated for PoPS
pathways.458	Membership in a pathway, curated for PoPS
pathways.459	Membership in a pathway, curated for PoPS
pathways.460	Membership in a pathway, curated for PoPS
pathways.461	Membership in a pathway, curated for PoPS
pathways.462	Membership in a pathway, curated for PoPS
pathways.463	Membership in a pathway, curated for PoPS
pathways.464	Membership in a pathway, curated for PoPS
pathways.465	Membership in a pathway, curated for PoPS
pathways.466	Membership in a pathway, curated for PoPS
pathways.467	Membership in a pathway, curated for PoPS
pathways.468	Membership in a pathway, curated for PoPS
pathways.469	Membership in a pathway, curated for PoPS
pathways.470	Membership in a pathway, curated for PoPS
pathways.471	Membership in a pathway, curated for PoPS
pathways.472	Membership in a pathway, curated for PoPS
pathways.473	Membership in a pathway, curated for PoPS
pathways.474	Membership in a pathway, curated for PoPS
pathways.475	Membership in a pathway, curated for PoPS
pathways.476	Membership in a pathway, curated for PoPS
pathways.477	Membership in a pathway, curated for PoPS
pathways.478	Membership in a pathway, curated for PoPS
pathways.479	Membership in a pathway, curated for PoPS
pathways.480	Membership in a pathway, curated for PoPS
pathways.481	Membership in a pathway, curated for PoPS
pathways.482	Membership in a pathway, curated for PoPS
pathways.483	Membership in a pathway, curated for PoPS
pathways.484	Membership in a pathway, curated for PoPS
pathways.485	Membership in a pathway, curated for PoPS
pathways.486	Membership in a pathway, curated for PoPS
pathways.487	Membership in a pathway, curated for PoPS
pathways.488	Membership in a pathway, curated for PoPS
pathways.489	Membership in a pathway, curated for PoPS
pathways.490	Membership in a pathway, curated for PoPS
pathways.491	Membership in a pathway, curated for PoPS
pathways.492	Membership in a pathway, curated for PoPS
pathways.493	Membership in a pathway, curated for PoPS
pathways.494	Membership in a pathway, curated for PoPS
pathways.495	Membership in a pathway, curated for PoPS
pathways.496	Membership in a pathway, curated for PoPS
pathways.497	Membership in a pathway, curated for PoPS
pathways.498	Membership in a pathway, curated for PoPS
pathways.499	Membership in a pathway, curated for PoPS
pathways.500	Membership in a pathway, curated for PoPS
pathways.501	Membership in a pathway, curated for PoPS
pathways.502	Membership in a pathway, curated for PoPS
pathways.503	Membership in a pathway, curated for PoPS
pathways.504	Membership in a pathway, curated for PoPS
pathways.505	Membership in a pathway, curated for PoPS
pathways.506	Membership in a pathway, curated for PoPS
pathways.507	Membership in a pathway, curated for PoPS
pathways.508	Membership in a pathway, curated for PoPS
pathways.509	Membership in a pathway, curated for PoPS
pathways.510	Membership in a pathway, curated for PoPS
pathways.511	Membership in a pathway, curated for PoPS
pathways.512	Membership in a pathway, curated for PoPS
pathways.513	Membership in a pathway, curated for PoPS
pathways.514	Membership in a pathway, curated for PoPS
pathways.515	Membership in a pathway, curated for PoPS
pathways.516	Membership in a pathway, curated for PoPS
pathways.517	Membership in a pathway, curated for PoPS
pathways.518	Membership in a pathway, curated for PoPS
pathways.519	Membership in a pathway, curated for PoPS
pathways.520	Membership in a pathway, curated for PoPS
pathways.521	Membership in a pathway, curated for PoPS
pathways.522	Membership in a pathway, curated for PoPS
pathways.523	Membership in a pathway, curated for PoPS
pathways.524	Membership in a pathway, curated for PoPS
pathways.525	Membership in a pathway, curated for PoPS
pathways.526	Membership in a pathway, curated for PoPS
pathways.527	Membership in a pathway, curated for PoPS
pathways.528	Membership in a pathway, curated for PoPS
pathways.529	Membership in a pathway, curated for PoPS
pathways.530	Membership in a pathway, curated for PoPS
pathways.531	Membership in a pathway, curated for PoPS
pathways.532	Membership in a pathway, curated for PoPS
pathways.533	Membership in a pathway, curated for PoPS
pathways.534	Membership in a pathway, curated for PoPS
pathways.535	Membership in a pathway, curated for PoPS
pathways.536	Membership in a pathway, curated for PoPS
pathways.537	Membership in a pathway, curated for PoPS
pathways.538	Membership in a pathway, curated for PoPS
pathways.539	Membership in a pathway, curated for PoPS
pathways.540	Membership in a pathway, curated for PoPS
pathways.541	Membership in a pathway, curated for PoPS
pathways.542	Membership in a pathway, curated for PoPS
pathways.543	Membership in a pathway, curated for PoPS
pathways.544	Membership in a pathway, curated for PoPS
pathways.545	Membership in a pathway, curated for PoPS
pathways.546	Membership in a pathway, curated for PoPS
pathways.547	Membership in a pathway, curated for PoPS
pathways.548	Membership in a pathway, curated for PoPS
pathways.549	Membership in a pathway, curated for PoPS
pathways.550	Membership in a pathway, curated for PoPS
pathways.551	Membership in a pathway, curated for PoPS
pathways.552	Membership in a pathway, curated for PoPS
pathways.553	Membership in a pathway, curated for PoPS
pathways.554	Membership in a pathway, curated for PoPS
pathways.555	Membership in a pathway, curated for PoPS
pathways.556	Membership in a pathway, curated for PoPS
pathways.557	Membership in a pathway, curated for PoPS
pathways.558	Membership in a pathway, curated for PoPS
pathways.559	Membership in a pathway, curated for PoPS
pathways.560	Membership in a pathway, curated for PoPS
pathways.561	Membership in a pathway, curated for PoPS
pathways.562	Membership in a pathway, curated for PoPS
pathways.563	Membership in a pathway, curated for PoPS
pathways.564	Membership in a pathway, curated for PoPS
pathways.565	Membership in a pathway, curated for PoPS
pathways.566	Membership in a pathway, curated for PoPS
pathways.567	Membership in a pathway, curated for PoPS
pathways.568	Membership in a pathway, curated for PoPS
pathways.569	Membership in a pathway, curated for PoPS
pathways.570	Membership in a pathway, curated for PoPS
pathways.571	Membership in a pathway, curated for PoPS
pathways.572	Membership in a pathway, curated for PoPS
pathways.573	Membership in a pathway, curated for PoPS
pathways.574	Membership in a pathway, curated for PoPS
pathways.575	Membership in a pathway, curated for PoPS
pathways.576	Membership in a pathway, curated for PoPS
pathways.577	Membership in a pathway, curated for PoPS
pathways.578	Membership in a pathway, curated for PoPS
pathways.579	Membership in a pathway, curated for PoPS
pathways.580	Membership in a pathway, curated for PoPS
pathways.581	Membership in a pathway, curated for PoPS
pathways.582	Membership in a pathway, curated for PoPS
pathways.583	Membership in a pathway, curated for PoPS
pathways.584	Membership in a pathway, curated for PoPS
pathways.585	Membership in a pathway, curated for PoPS
pathways.586	Membership in a pathway, curated for PoPS
pathways.587	Membership in a pathway, curated for PoPS
pathways.588	Membership in a pathway, curated for PoPS
pathways.589	Membership in a pathway, curated for PoPS
pathways.590	Membership in a pathway, curated for PoPS
pathways.591	Membership in a pathway, curated for PoPS
pathways.592	Membership in a pathway, curated for PoPS
pathways.593	Membership in a pathway, curated for PoPS
pathways.594	Membership in a pathway, curated for PoPS
pathways.595	Membership in a pathway, curated for PoPS
pathways.596	Membership in a pathway, curated for PoPS
pathways.597	Membership in a pathway, curated for PoPS
pathways.598	Membership in a pathway, curated for PoPS
pathways.599	Membership in a pathway, curated for PoPS
pathways.600	Membership in a pathway, curated for PoPS
pathways.601	Membership in a pathway, curated for PoPS
pathways.602	Membership in a pathway, curated for PoPS
pathways.603	Membership in a pathway, curated for PoPS
pathways.604	Membership in a pathway, curated for PoPS
pathways.605	Membership in a pathway, curated for PoPS
pathways.606	Membership in a pathway, curated for PoPS
pathways.607	Membership in a pathway, curated for PoPS
pathways.608	Membership in a pathway, curated for PoPS
pathways.609	Membership in a pathway, curated for PoPS
pathways.610	Membership in a pathway, curated for PoPS
pathways.611	Membership in a pathway, curated for PoPS
pathways.612	Membership in a pathway, curated for PoPS
pathways.613	Membership in a pathway, curated for PoPS
pathways.614	Membership in a pathway, curated for PoPS
pathways.615	Membership in a pathway, curated for PoPS
pathways.616	Membership in a pathway, curated for PoPS
pathways.617	Membership in a pathway, curated for PoPS
pathways.618	Membership in a pathway, curated for PoPS
pathways.619	Membership in a pathway, curated for PoPS
pathways.620	Membership in a pathway, curated for PoPS
pathways.621	Membership in a pathway, curated for PoPS
pathways.622	Membership in a pathway, curated for PoPS
pathways.623	Membership in a pathway, curated for PoPS
pathways.624	Membership in a pathway, curated for PoPS
pathways.625	Membership in a pathway, curated for PoPS
pathways.626	Membership in a pathway, curated for PoPS
pathways.627	Membership in a pathway, curated for PoPS
pathways.628	Membership in a pathway, curated for PoPS
pathways.629	Membership in a pathway, curated for PoPS
pathways.630	Membership in a pathway, curated for PoPS
pathways.631	Membership in a pathway, curated for PoPS
pathways.632	Membership in a pathway, curated for PoPS
pathways.633	Membership in a pathway, curated for PoPS
pathways.634	Membership in a pathway, curated for PoPS
pathways.635	Membership in a pathway, curated for PoPS
pathways.636	Membership in a pathway, curated for PoPS
pathways.637	Membership in a pathway, curated for PoPS
pathways.638	Membership in a pathway, curated for PoPS
pathways.639	Membership in a pathway, curated for PoPS
pathways.640	Membership in a pathway, curated for PoPS
pathways.641	Membership in a pathway, curated for PoPS
pathways.642	Membership in a pathway, curated for PoPS
pathways.643	Membership in a pathway, curated for PoPS
pathways.644	Membership in a pathway, curated for PoPS
pathways.645	Membership in a pathway, curated for PoPS
pathways.646	Membership in a pathway, curated for PoPS
pathways.647	Membership in a pathway, curated for PoPS
pathways.648	Membership in a pathway, curated for PoPS
pathways.649	Membership in a pathway, curated for PoPS
pathways.650	Membership in a pathway, curated for PoPS
pathways.651	Membership in a pathway, curated for PoPS
pathways.652	Membership in a pathway, curated for PoPS
pathways.653	Membership in a pathway, curated for PoPS
pathways.654	Membership in a pathway, curated for PoPS
pathways.655	Membership in a pathway, curated for PoPS
pathways.656	Membership in a pathway, curated for PoPS
pathways.657	Membership in a pathway, curated for PoPS
pathways.658	Membership in a pathway, curated for PoPS
pathways.659	Membership in a pathway, curated for PoPS
pathways.660	Membership in a pathway, curated for PoPS
pathways.661	Membership in a pathway, curated for PoPS
pathways.662	Membership in a pathway, curated for PoPS
pathways.663	Membership in a pathway, curated for PoPS
pathways.664	Membership in a pathway, curated for PoPS
pathways.665	Membership in a pathway, curated for PoPS
pathways.666	Membership in a pathway, curated for PoPS
pathways.667	Membership in a pathway, curated for PoPS
pathways.668	Membership in a pathway, curated for PoPS
pathways.669	Membership in a pathway, curated for PoPS
pathways.670	Membership in a pathway, curated for PoPS
pathways.671	Membership in a pathway, curated for PoPS
pathways.672	Membership in a pathway, curated for PoPS
pathways.673	Membership in a pathway, curated for PoPS
pathways.674	Membership in a pathway, curated for PoPS
pathways.675	Membership in a pathway, curated for PoPS
pathways.676	Membership in a pathway, curated for PoPS
pathways.677	Membership in a pathway, curated for PoPS
pathways.678	Membership in a pathway, curated for PoPS
pathways.679	Membership in a pathway, curated for PoPS
pathways.680	Membership in a pathway, curated for PoPS
pathways.681	Membership in a pathway, curated for PoPS
pathways.682	Membership in a pathway, curated for PoPS
pathways.683	Membership in a pathway, curated for PoPS
pathways.684	Membership in a pathway, curated for PoPS
pathways.685	Membership in a pathway, curated for PoPS
pathways.686	Membership in a pathway, curated for PoPS
pathways.687	Membership in a pathway, curated for PoPS
pathways.688	Membership in a pathway, curated for PoPS
pathways.689	Membership in a pathway, curated for PoPS
pathways.690	Membership in a pathway, curated for PoPS
pathways.691	Membership in a pathway, curated for PoPS
pathways.692	Membership in a pathway, curated for PoPS
pathways.693	Membership in a pathway, curated for PoPS
pathways.694	Membership in a pathway, curated for PoPS
pathways.695	Membership in a pathway, curated for PoPS
pathways.696	Membership in a pathway, curated for PoPS
pathways.697	Membership in a pathway, curated for PoPS
pathways.698	Membership in a pathway, curated for PoPS
pathways.699	Membership in a pathway, curated for PoPS
pathways.700	Membership in a pathway, curated for PoPS
pathways.701	Membership in a pathway, curated for PoPS
pathways.702	Membership in a pathway, curated for PoPS
pathways.703	Membership in a pathway, curated for PoPS
pathways.704	Membership in a pathway, curated for PoPS
pathways.705	Membership in a pathway, curated for PoPS
pathways.706	Membership in a pathway, curated for PoPS
pathways.707	Membership in a pathway, curated for PoPS
pathways.708	Membership in a pathway, curated for PoPS
pathways.709	Membership in a pathway, curated for PoPS
pathways.710	Membership in a pathway, curated for PoPS
pathways.711	Membership in a pathway, curated for PoPS
pathways.712	Membership in a pathway, curated for PoPS
pathways.713	Membership in a pathway, curated for PoPS
pathways.714	Membership in a pathway, curated for PoPS
pathways.715	Membership in a pathway, curated for PoPS
pathways.716	Membership in a pathway, curated for PoPS
pathways.717	Membership in a pathway, curated for PoPS
pathways.718	Membership in a pathway, curated for PoPS
pathways.719	Membership in a pathway, curated for PoPS
pathways.720	Membership in a pathway, curated for PoPS
pathways.721	Membership in a pathway, curated for PoPS
pathways.722	Membership in a pathway, curated for PoPS
pathways.723	Membership in a pathway, curated for PoPS
pathways.724	Membership in a pathway, curated for PoPS
pathways.725	Membership in a pathway, curated for PoPS
pathways.726	Membership in a pathway, curated for PoPS
pathways.727	Membership in a pathway, curated for PoPS
pathways.728	Membership in a pathway, curated for PoPS
pathways.729	Membership in a pathway, curated for PoPS
pathways.730	Membership in a pathway, curated for PoPS
pathways.731	Membership in a pathway, curated for PoPS
pathways.732	Membership in a pathway, curated for PoPS
pathways.733	Membership in a pathway, curated for PoPS
pathways.734	Membership in a pathway, curated for PoPS
pathways.735	Membership in a pathway, curated for PoPS
pathways.736	Membership in a pathway, curated for PoPS
pathways.737	Membership in a pathway, curated for PoPS
pathways.738	Membership in a pathway, curated for PoPS
pathways.739	Membership in a pathway, curated for PoPS
pathways.740	Membership in a pathway, curated for PoPS
pathways.741	Membership in a pathway, curated for PoPS
pathways.742	Membership in a pathway, curated for PoPS
pathways.743	Membership in a pathway, curated for PoPS
pathways.744	Membership in a pathway, curated for PoPS
pathways.745	Membership in a pathway, curated for PoPS
pathways.746	Membership in a pathway, curated for PoPS
pathways.747	Membership in a pathway, curated for PoPS
pathways.748	Membership in a pathway, curated for PoPS
pathways.749	Membership in a pathway, curated for PoPS
pathways.750	Membership in a pathway, curated for PoPS
pathways.751	Membership in a pathway, curated for PoPS
pathways.752	Membership in a pathway, curated for PoPS
pathways.753	Membership in a pathway, curated for PoPS
pathways.754	Membership in a pathway, curated for PoPS
pathways.755	Membership in a pathway, curated for PoPS
pathways.756	Membership in a pathway, curated for PoPS
pathways.757	Membership in a pathway, curated for PoPS
pathways.758	Membership in a pathway, curated for PoPS
pathways.759	Membership in a pathway, curated for PoPS
pathways.760	Membership in a pathway, curated for PoPS
pathways.761	Membership in a pathway, curated for PoPS
pathways.762	Membership in a pathway, curated for PoPS
pathways.763	Membership in a pathway, curated for PoPS
pathways.764	Membership in a pathway, curated for PoPS
pathways.765	Membership in a pathway, curated for PoPS
pathways.766	Membership in a pathway, curated for PoPS
pathways.767	Membership in a pathway, curated for PoPS
pathways.768	Membership in a pathway, curated for PoPS
pathways.769	Membership in a pathway, curated for PoPS
pathways.770	Membership in a pathway, curated for PoPS
pathways.771	Membership in a pathway, curated for PoPS
pathways.772	Membership in a pathway, curated for PoPS
pathways.773	Membership in a pathway, curated for PoPS
pathways.774	Membership in a pathway, curated for PoPS
pathways.775	Membership in a pathway, curated for PoPS
pathways.776	Membership in a pathway, curated for PoPS
pathways.777	Membership in a pathway, curated for PoPS
pathways.778	Membership in a pathway, curated for PoPS
pathways.779	Membership in a pathway, curated for PoPS
pathways.780	Membership in a pathway, curated for PoPS
pathways.781	Membership in a pathway, curated for PoPS
pathways.782	Membership in a pathway, curated for PoPS
pathways.783	Membership in a pathway, curated for PoPS
pathways.784	Membership in a pathway, curated for PoPS
pathways.785	Membership in a pathway, curated for PoPS
pathways.786	Membership in a pathway, curated for PoPS
pathways.787	Membership in a pathway, curated for PoPS
pathways.788	Membership in a pathway, curated for PoPS
pathways.789	Membership in a pathway, curated for PoPS
pathways.790	Membership in a pathway, curated for PoPS
pathways.791	Membership in a pathway, curated for PoPS
pathways.792	Membership in a pathway, curated for PoPS
pathways.793	Membership in a pathway, curated for PoPS
pathways.794	Membership in a pathway, curated for PoPS
pathways.795	Membership in a pathway, curated for PoPS
pathways.796	Membership in a pathway, curated for PoPS
pathways.797	Membership in a pathway, curated for PoPS
pathways.798	Membership in a pathway, curated for PoPS
pathways.799	Membership in a pathway, curated for PoPS
pathways.800	Membership in a pathway, curated for PoPS
pathways.801	Membership in a pathway, curated for PoPS
pathways.802	Membership in a pathway, curated for PoPS
pathways.803	Membership in a pathway, curated for PoPS
pathways.804	Membership in a pathway, curated for PoPS
pathways.805	Membership in a pathway, curated for PoPS
pathways.806	Membership in a pathway, curated for PoPS
pathways.807	Membership in a pathway, curated for PoPS
pathways.808	Membership in a pathway, curated for PoPS
pathways.809	Membership in a pathway, curated for PoPS
pathways.810	Membership in a pathway, curated for PoPS
pathways.811	Membership in a pathway, curated for PoPS
pathways.812	Membership in a pathway, curated for PoPS
pathways.813	Membership in a pathway, curated for PoPS
pathways.814	Membership in a pathway, curated for PoPS
pathways.815	Membership in a pathway, curated for PoPS
pathways.816	Membership in a pathway, curated for PoPS
pathways.817	Membership in a pathway, curated for PoPS
pathways.818	Membership in a pathway, curated for PoPS
pathways.819	Membership in a pathway, curated for PoPS
pathways.820	Membership in a pathway, curated for PoPS
pathways.821	Membership in a pathway, curated for PoPS
pathways.822	Membership in a pathway, curated for PoPS
pathways.823	Membership in a pathway, curated for PoPS
pathways.824	Membership in a pathway, curated for PoPS
pathways.825	Membership in a pathway, curated for PoPS
pathways.826	Membership in a pathway, curated for PoPS
pathways.827	Membership in a pathway, curated for PoPS
pathways.828	Membership in a pathway, curated for PoPS
pathways.829	Membership in a pathway, curated for PoPS
pathways.830	Membership in a pathway, curated for PoPS
pathways.831	Membership in a pathway, curated for PoPS
pathways.832	Membership in a pathway, curated for PoPS
pathways.833	Membership in a pathway, curated for PoPS
pathways.834	Membership in a pathway, curated for PoPS
pathways.835	Membership in a pathway, curated for PoPS
pathways.836	Membership in a pathway, curated for PoPS
pathways.837	Membership in a pathway, curated for PoPS
pathways.838	Membership in a pathway, curated for PoPS
pathways.839	Membership in a pathway, curated for PoPS
pathways.840	Membership in a pathway, curated for PoPS
pathways.841	Membership in a pathway, curated for PoPS
pathways.842	Membership in a pathway, curated for PoPS
pathways.843	Membership in a pathway, curated for PoPS
pathways.844	Membership in a pathway, curated for PoPS
pathways.845	Membership in a pathway, curated for PoPS
pathways.846	Membership in a pathway, curated for PoPS
pathways.847	Membership in a pathway, curated for PoPS
pathways.848	Membership in a pathway, curated for PoPS
pathways.849	Membership in a pathway, curated for PoPS
pathways.850	Membership in a pathway, curated for PoPS
pathways.851	Membership in a pathway, curated for PoPS
pathways.852	Membership in a pathway, curated for PoPS
pathways.853	Membership in a pathway, curated for PoPS
pathways.854	Membership in a pathway, curated for PoPS
pathways.855	Membership in a pathway, curated for PoPS
pathways.856	Membership in a pathway, curated for PoPS
pathways.857	Membership in a pathway, curated for PoPS
pathways.858	Membership in a pathway, curated for PoPS
pathways.859	Membership in a pathway, curated for PoPS
pathways.860	Membership in a pathway, curated for PoPS
pathways.861	Membership in a pathway, curated for PoPS
pathways.862	Membership in a pathway, curated for PoPS
pathways.863	Membership in a pathway, curated for PoPS
pathways.864	Membership in a pathway, curated for PoPS
pathways.865	Membership in a pathway, curated for PoPS
pathways.866	Membership in a pathway, curated for PoPS
pathways.867	Membership in a pathway, curated for PoPS
pathways.868	Membership in a pathway, curated for PoPS
pathways.869	Membership in a pathway, curated for PoPS
pathways.870	Membership in a pathway, curated for PoPS
pathways.871	Membership in a pathway, curated for PoPS
pathways.872	Membership in a pathway, curated for PoPS
pathways.873	Membership in a pathway, curated for PoPS
pathways.874	Membership in a pathway, curated for PoPS
pathways.875	Membership in a pathway, curated for PoPS
pathways.876	Membership in a pathway, curated for PoPS
pathways.877	Membership in a pathway, curated for PoPS
pathways.878	Membership in a pathway, curated for PoPS
pathways.879	Membership in a pathway, curated for PoPS
pathways.880	Membership in a pathway, curated for PoPS
pathways.881	Membership in a pathway, curated for PoPS
pathways.882	Membership in a pathway, curated for PoPS
pathways.883	Membership in a pathway, curated for PoPS
pathways.884	Membership in a pathway, curated for PoPS
pathways.885	Membership in a pathway, curated for PoPS
pathways.886	Membership in a pathway, curated for PoPS
pathways.887	Membership in a pathway, curated for PoPS
pathways.888	Membership in a pathway, curated for PoPS
pathways.889	Membership in a pathway, curated for PoPS
pathways.890	Membership in a pathway, curated for PoPS
pathways.891	Membership in a pathway, curated for PoPS
pathways.892	Membership in a pathway, curated for PoPS
pathways.893	Membership in a pathway, curated for PoPS
pathways.894	Membership in a pathway, curated for PoPS
pathways.895	Membership in a pathway, curated for PoPS
pathways.896	Membership in a pathway, curated for PoPS
pathways.897	Membership in a pathway, curated for PoPS
pathways.898	Membership in a pathway, curated for PoPS
pathways.899	Membership in a pathway, curated for PoPS
pathways.900	Membership in a pathway, curated for PoPS
pathways.901	Membership in a pathway, curated for PoPS
pathways.902	Membership in a pathway, curated for PoPS
pathways.903	Membership in a pathway, curated for PoPS
pathways.904	Membership in a pathway, curated for PoPS
pathways.905	Membership in a pathway, curated for PoPS
pathways.906	Membership in a pathway, curated for PoPS
pathways.907	Membership in a pathway, curated for PoPS
pathways.908	Membership in a pathway, curated for PoPS
pathways.909	Membership in a pathway, curated for PoPS
pathways.910	Membership in a pathway, curated for PoPS
pathways.911	Membership in a pathway, curated for PoPS
pathways.912	Membership in a pathway, curated for PoPS
pathways.913	Membership in a pathway, curated for PoPS
pathways.914	Membership in a pathway, curated for PoPS
pathways.915	Membership in a pathway, curated for PoPS
pathways.916	Membership in a pathway, curated for PoPS
pathways.917	Membership in a pathway, curated for PoPS
pathways.918	Membership in a pathway, curated for PoPS
pathways.919	Membership in a pathway, curated for PoPS
pathways.920	Membership in a pathway, curated for PoPS
pathways.921	Membership in a pathway, curated for PoPS
pathways.922	Membership in a pathway, curated for PoPS
pathways.923	Membership in a pathway, curated for PoPS
pathways.924	Membership in a pathway, curated for PoPS
pathways.925	Membership in a pathway, curated for PoPS
pathways.926	Membership in a pathway, curated for PoPS
pathways.927	Membership in a pathway, curated for PoPS
pathways.928	Membership in a pathway, curated for PoPS
pathways.929	Membership in a pathway, curated for PoPS
pathways.930	Membership in a pathway, curated for PoPS
pathways.931	Membership in a pathway, curated for PoPS
pathways.932	Membership in a pathway, curated for PoPS
pathways.933	Membership in a pathway, curated for PoPS
pathways.934	Membership in a pathway, curated for PoPS
pathways.935	Membership in a pathway, curated for PoPS
pathways.936	Membership in a pathway, curated for PoPS
pathways.937	Membership in a pathway, curated for PoPS
pathways.938	Membership in a pathway, curated for PoPS
pathways.939	Membership in a pathway, curated for PoPS
pathways.940	Membership in a pathway, curated for PoPS
pathways.941	Membership in a pathway, curated for PoPS
pathways.942	Membership in a pathway, curated for PoPS
pathways.943	Membership in a pathway, curated for PoPS
pathways.944	Membership in a pathway, curated for PoPS
pathways.945	Membership in a pathway, curated for PoPS
pathways.946	Membership in a pathway, curated for PoPS
pathways.947	Membership in a pathway, curated for PoPS
pathways.948	Membership in a pathway, curated for PoPS
pathways.949	Membership in a pathway, curated for PoPS
pathways.950	Membership in a pathway, curated for PoPS
pathways.951	Membership in a pathway, curated for PoPS
pathways.952	Membership in a pathway, curated for PoPS
pathways.953	Membership in a pathway, curated for PoPS
pathways.954	Membership in a pathway, curated for PoPS
pathways.955	Membership in a pathway, curated for PoPS
pathways.956	Membership in a pathway, curated for PoPS
pathways.957	Membership in a pathway, curated for PoPS
pathways.958	Membership in a pathway, curated for PoPS
pathways.959	Membership in a pathway, curated for PoPS
pathways.960	Membership in a pathway, curated for PoPS
pathways.961	Membership in a pathway, curated for PoPS
pathways.962	Membership in a pathway, curated for PoPS
pathways.963	Membership in a pathway, curated for PoPS
pathways.964	Membership in a pathway, curated for PoPS
pathways.965	Membership in a pathway, curated for PoPS
pathways.966	Membership in a pathway, curated for PoPS
pathways.967	Membership in a pathway, curated for PoPS
pathways.968	Membership in a pathway, curated for PoPS
pathways.969	Membership in a pathway, curated for PoPS
pathways.970	Membership in a pathway, curated for PoPS
pathways.971	Membership in a pathway, curated for PoPS
pathways.972	Membership in a pathway, curated for PoPS
pathways.973	Membership in a pathway, curated for PoPS
pathways.974	Membership in a pathway, curated for PoPS
pathways.975	Membership in a pathway, curated for PoPS
pathways.976	Membership in a pathway, curated for PoPS
pathways.977	Membership in a pathway, curated for PoPS
pathways.978	Membership in a pathway, curated for PoPS
pathways.979	Membership in a pathway, curated for PoPS
pathways.980	Membership in a pathway, curated for PoPS
pathways.981	Membership in a pathway, curated for PoPS
pathways.982	Membership in a pathway, curated for PoPS
pathways.983	Membership in a pathway, curated for PoPS
pathways.984	Membership in a pathway, curated for PoPS
pathways.985	Membership in a pathway, curated for PoPS
pathways.986	Membership in a pathway, curated for PoPS
pathways.987	Membership in a pathway, curated for PoPS
pathways.988	Membership in a pathway, curated for PoPS
pathways.989	Membership in a pathway, curated for PoPS
pathways.990	Membership in a pathway, curated for PoPS
pathways.991	Membership in a pathway, curated for PoPS
pathways.992	Membership in a pathway, curated for PoPS
pathways.993	Membership in a pathway, curated for PoPS
pathways.994	Membership in a pathway, curated for PoPS
pathways.995	Membership in a pathway, curated for PoPS
pathways.996	Membership in a pathway, curated for PoPS
pathways.997	Membership in a pathway, curated for PoPS
pathways.998	Membership in a pathway, curated for PoPS
pathways.999	Membership in a pathway, curated for PoPS
pathways.1000	Membership in a pathway, curated for PoPS
pathways.1001	Membership in a pathway, curated for PoPS
pathways.1002	Membership in a pathway, curated for PoPS
pathways.1003	Membership in a pathway, curated for PoPS
pathways.1004	Membership in a pathway, curated for PoPS
pathways.1005	Membership in a pathway, curated for PoPS
pathways.1006	Membership in a pathway, curated for PoPS
pathways.1007	Membership in a pathway, curated for PoPS
pathways.1008	Membership in a pathway, curated for PoPS
pathways.1009	Membership in a pathway, curated for PoPS
pathways.1010	Membership in a pathway, curated for PoPS
pathways.1011	Membership in a pathway, curated for PoPS
pathways.1012	Membership in a pathway, curated for PoPS
pathways.1013	Membership in a pathway, curated for PoPS
pathways.1014	Membership in a pathway, curated for PoPS
pathways.1015	Membership in a pathway, curated for PoPS
pathways.1016	Membership in a pathway, curated for PoPS
pathways.1017	Membership in a pathway, curated for PoPS
pathways.1018	Membership in a pathway, curated for PoPS
pathways.1019	Membership in a pathway, curated for PoPS
pathways.1020	Membership in a pathway, curated for PoPS
pathways.1021	Membership in a pathway, curated for PoPS
pathways.1022	Membership in a pathway, curated for PoPS
pathways.1023	Membership in a pathway, curated for PoPS
pathways.1024	Membership in a pathway, curated for PoPS
pathways.1025	Membership in a pathway, curated for PoPS
pathways.1026	Membership in a pathway, curated for PoPS
pathways.1027	Membership in a pathway, curated for PoPS
pathways.1028	Membership in a pathway, curated for PoPS
pathways.1029	Membership in a pathway, curated for PoPS
pathways.1030	Membership in a pathway, curated for PoPS
pathways.1031	Membership in a pathway, curated for PoPS
pathways.1032	Membership in a pathway, curated for PoPS
pathways.1033	Membership in a pathway, curated for PoPS
pathways.1034	Membership in a pathway, curated for PoPS
pathways.1035	Membership in a pathway, curated for PoPS
pathways.1036	Membership in a pathway, curated for PoPS
pathways.1037	Membership in a pathway, curated for PoPS
pathways.1038	Membership in a pathway, curated for PoPS
pathways.1039	Membership in a pathway, curated for PoPS
pathways.1040	Membership in a pathway, curated for PoPS
pathways.1041	Membership in a pathway, curated for PoPS
pathways.1042	Membership in a pathway, curated for PoPS
pathways.1043	Membership in a pathway, curated for PoPS
pathways.1044	Membership in a pathway, curated for PoPS
pathways.1045	Membership in a pathway, curated for PoPS
pathways.1046	Membership in a pathway, curated for PoPS
pathways.1047	Membership in a pathway, curated for PoPS
pathways.1048	Membership in a pathway, curated for PoPS
pathways.1049	Membership in a pathway, curated for PoPS
pathways.1050	Membership in a pathway, curated for PoPS
pathways.1051	Membership in a pathway, curated for PoPS
pathways.1052	Membership in a pathway, curated for PoPS
pathways.1053	Membership in a pathway, curated for PoPS
pathways.1054	Membership in a pathway, curated for PoPS
pathways.1055	Membership in a pathway, curated for PoPS
pathways.1056	Membership in a pathway, curated for PoPS
pathways.1057	Membership in a pathway, curated for PoPS
pathways.1058	Membership in a pathway, curated for PoPS
pathways.1059	Membership in a pathway, curated for PoPS
pathways.1060	Membership in a pathway, curated for PoPS
pathways.1061	Membership in a pathway, curated for PoPS
pathways.1062	Membership in a pathway, curated for PoPS
pathways.1063	Membership in a pathway, curated for PoPS
pathways.1064	Membership in a pathway, curated for PoPS
pathways.1065	Membership in a pathway, curated for PoPS
pathways.1066	Membership in a pathway, curated for PoPS
pathways.1067	Membership in a pathway, curated for PoPS
pathways.1068	Membership in a pathway, curated for PoPS
pathways.1069	Membership in a pathway, curated for PoPS
pathways.1070	Membership in a pathway, curated for PoPS
pathways.1071	Membership in a pathway, curated for PoPS
pathways.1072	Membership in a pathway, curated for PoPS
pathways.1073	Membership in a pathway, curated for PoPS
pathways.1074	Membership in a pathway, curated for PoPS
pathways.1075	Membership in a pathway, curated for PoPS
pathways.1076	Membership in a pathway, curated for PoPS
pathways.1077	Membership in a pathway, curated for PoPS
pathways.1078	Membership in a pathway, curated for PoPS
pathways.1079	Membership in a pathway, curated for PoPS
pathways.1080	Membership in a pathway, curated for PoPS
pathways.1081	Membership in a pathway, curated for PoPS
pathways.1082	Membership in a pathway, curated for PoPS
pathways.1083	Membership in a pathway, curated for PoPS
pathways.1084	Membership in a pathway, curated for PoPS
pathways.1085	Membership in a pathway, curated for PoPS
pathways.1086	Membership in a pathway, curated for PoPS
pathways.1087	Membership in a pathway, curated for PoPS
pathways.1088	Membership in a pathway, curated for PoPS
pathways.1089	Membership in a pathway, curated for PoPS
pathways.1090	Membership in a pathway, curated for PoPS
pathways.1091	Membership in a pathway, curated for PoPS
pathways.1092	Membership in a pathway, curated for PoPS
pathways.1093	Membership in a pathway, curated for PoPS
pathways.1094	Membership in a pathway, curated for PoPS
pathways.1095	Membership in a pathway, curated for PoPS
pathways.1096	Membership in a pathway, curated for PoPS
pathways.1097	Membership in a pathway, curated for PoPS
pathways.1098	Membership in a pathway, curated for PoPS
pathways.1099	Membership in a pathway, curated for PoPS
pathways.1100	Membership in a pathway, curated for PoPS
pathways.1101	Membership in a pathway, curated for PoPS
pathways.1102	Membership in a pathway, curated for PoPS
pathways.1103	Membership in a pathway, curated for PoPS
pathways.1104	Membership in a pathway, curated for PoPS
pathways.1105	Membership in a pathway, curated for PoPS
pathways.1106	Membership in a pathway, curated for PoPS
pathways.1107	Membership in a pathway, curated for PoPS
pathways.1108	Membership in a pathway, curated for PoPS
pathways.1109	Membership in a pathway, curated for PoPS
pathways.1110	Membership in a pathway, curated for PoPS
pathways.1111	Membership in a pathway, curated for PoPS
pathways.1112	Membership in a pathway, curated for PoPS
pathways.1113	Membership in a pathway, curated for PoPS
pathways.1114	Membership in a pathway, curated for PoPS
pathways.1115	Membership in a pathway, curated for PoPS
pathways.1116	Membership in a pathway, curated for PoPS
pathways.1117	Membership in a pathway, curated for PoPS
pathways.1118	Membership in a pathway, curated for PoPS
pathways.1119	Membership in a pathway, curated for PoPS
pathways.1120	Membership in a pathway, curated for PoPS
pathways.1121	Membership in a pathway, curated for PoPS
pathways.1122	Membership in a pathway, curated for PoPS
pathways.1123	Membership in a pathway, curated for PoPS
pathways.1124	Membership in a pathway, curated for PoPS
pathways.1125	Membership in a pathway, curated for PoPS
pathways.1126	Membership in a pathway, curated for PoPS
pathways.1127	Membership in a pathway, curated for PoPS
pathways.1128	Membership in a pathway, curated for PoPS
pathways.1129	Membership in a pathway, curated for PoPS
pathways.1130	Membership in a pathway, curated for PoPS
pathways.1131	Membership in a pathway, curated for PoPS
pathways.1132	Membership in a pathway, curated for PoPS
pathways.1133	Membership in a pathway, curated for PoPS
pathways.1134	Membership in a pathway, curated for PoPS
pathways.1135	Membership in a pathway, curated for PoPS
pathways.1136	Membership in a pathway, curated for PoPS
pathways.1137	Membership in a pathway, curated for PoPS
pathways.1138	Membership in a pathway, curated for PoPS
pathways.1139	Membership in a pathway, curated for PoPS
pathways.1140	Membership in a pathway, curated for PoPS
pathways.1141	Membership in a pathway, curated for PoPS
pathways.1142	Membership in a pathway, curated for PoPS
pathways.1143	Membership in a pathway, curated for PoPS
pathways.1144	Membership in a pathway, curated for PoPS
pathways.1145	Membership in a pathway, curated for PoPS
pathways.1146	Membership in a pathway, curated for PoPS
pathways.1147	Membership in a pathway, curated for PoPS
pathways.1148	Membership in a pathway, curated for PoPS
pathways.1149	Membership in a pathway, curated for PoPS
pathways.1150	Membership in a pathway, curated for PoPS
pathways.1151	Membership in a pathway, curated for PoPS
pathways.1152	Membership in a pathway, curated for PoPS
pathways.1153	Membership in a pathway, curated for PoPS
pathways.1154	Membership in a pathway, curated for PoPS
pathways.1155	Membership in a pathway, curated for PoPS
pathways.1156	Membership in a pathway, curated for PoPS
pathways.1157	Membership in a pathway, curated for PoPS
pathways.1158	Membership in a pathway, curated for PoPS
pathways.1159	Membership in a pathway, curated for PoPS
pathways.1160	Membership in a pathway, curated for PoPS
pathways.1161	Membership in a pathway, curated for PoPS
pathways.1162	Membership in a pathway, curated for PoPS
pathways.1163	Membership in a pathway, curated for PoPS
pathways.1164	Membership in a pathway, curated for PoPS
pathways.1165	Membership in a pathway, curated for PoPS
pathways.1166	Membership in a pathway, curated for PoPS
pathways.1167	Membership in a pathway, curated for PoPS
pathways.1168	Membership in a pathway, curated for PoPS
pathways.1169	Membership in a pathway, curated for PoPS
pathways.1170	Membership in a pathway, curated for PoPS
pathways.1171	Membership in a pathway, curated for PoPS
pathways.1172	Membership in a pathway, curated for PoPS
pathways.1173	Membership in a pathway, curated for PoPS
pathways.1174	Membership in a pathway, curated for PoPS
pathways.1175	Membership in a pathway, curated for PoPS
pathways.1176	Membership in a pathway, curated for PoPS
pathways.1177	Membership in a pathway, curated for PoPS
pathways.1178	Membership in a pathway, curated for PoPS
pathways.1179	Membership in a pathway, curated for PoPS
pathways.1180	Membership in a pathway, curated for PoPS
pathways.1181	Membership in a pathway, curated for PoPS
pathways.1182	Membership in a pathway, curated for PoPS
pathways.1183	Membership in a pathway, curated for PoPS
pathways.1184	Membership in a pathway, curated for PoPS
pathways.1185	Membership in a pathway, curated for PoPS
pathways.1186	Membership in a pathway, curated for PoPS
pathways.1187	Membership in a pathway, curated for PoPS
pathways.1188	Membership in a pathway, curated for PoPS
pathways.1189	Membership in a pathway, curated for PoPS
pathways.1190	Membership in a pathway, curated for PoPS
pathways.1191	Membership in a pathway, curated for PoPS
pathways.1192	Membership in a pathway, curated for PoPS
pathways.1193	Membership in a pathway, curated for PoPS
pathways.1194	Membership in a pathway, curated for PoPS
pathways.1195	Membership in a pathway, curated for PoPS
pathways.1196	Membership in a pathway, curated for PoPS
pathways.1197	Membership in a pathway, curated for PoPS
pathways.1198	Membership in a pathway, curated for PoPS
pathways.1199	Membership in a pathway, curated for PoPS
pathways.1200	Membership in a pathway, curated for PoPS
pathways.1201	Membership in a pathway, curated for PoPS
pathways.1202	Membership in a pathway, curated for PoPS
pathways.1203	Membership in a pathway, curated for PoPS
pathways.1204	Membership in a pathway, curated for PoPS
[truncated: 16,229 more rows]

## Sheet: ppi_features
Column name	Description
[truncated: 3 more rows]

[truncated: 7 more sheets: coexpression_features, gene_regulatory_features, conservation_features, protein_embedding_features, subcell_localization_features, missense_constraint_features, x_chromosome_features]
